# Supplementary material for: The exercise hormone irisin has neuroprotective effects in a mouse model of multiple sclerosis
Source: Nat Metab. 2026 May 21;8(5):1051–66. doi: 10.1038/s42255-026-01527-7 (PMC13218937; doi:10.1038/s42255-026-01527-7)
Supplement: Supplementary file 3 — Complete dataset of flow cytometry of peripheral blood and the details of the statistical analysis. [file 42255_2026_1527_MOESM3_ESM.xlsx]

## Sheet: Day -3
Cell populations		GFP								Irisin								T-test p-value	Bonferroni p-adjust
All CD45+	CD4+ T cells	28.55	20.78	32.06	35.06	22.78				25.34	23.95	21.85	27.33	27.81				0.400301	2.80211
All CD45+	CD8+ T cells	16.57	11.8	17.8	23.31	12.94				13.71	17.13	12.37	16.34	15.1				0.502005	3.51404
All CD45+	B cells	35.66	28.67	22.16	34.71	60.91				18.59	40.91	48.26	46.72	40.97				0.760926	5.32648
All CD45+	NK cells	4.98	5.35	4.87	4.18	3.16				5.21	5.41	6.41	4.83	3.9				0.284749	1.99325
All CD45+	Neutrophils	2.63	3.96	2	4.39	3.85				3.74	2.58	3.4	3.25	2.44				0.595198	4.16639
All CD45+	Ly6C+ Monocytes	2.71	2.9	3.16	3.19	3.9				2.36	3.48	3.72	4.27	4.37				0.290398	2.03278
All CD45+	Ly6C- Monocytes	4.41	6.9	4.08	3.49	2.8				4.92	5.04	3.38	2.92	4.16				0.76425	5.34975
CD4+ T Cells	CD39	6.24	9.99	3.91	3.41	4.16				4.23	6.87	11.2	5.13	5.33				0.575883	2.87942
CD4+ T Cells	CD69	6.62	28.1	3.94	6.17	3.66				19	4.89	4.37	3.84	8.02				0.766048	3.83024
CD4+ T Cells	CD74	0.82	3.72	0.63	0.87	3.35				3.38	2.77	1.64	1.85	2.38				0.502621	2.5131
CD4+ T Cells	PD-L1	40.9	37.3	36.6	36.5	27.3				21.8	40.4	47.4	33.9	37				0.938653	4.69327
CD4+ T Cells	CD25+FOXP3+	5.1	7.27	4.27	2.77	3.96				3.49	5.06	6.2	5.56	5.39				0.608775	3.04388
CD8+ T Cells	CD39	0.7	0.67	0.1	0.75	0.53				0.63	0.38	0.79	0.4	0.45				0.891464	3.56585
CD8+ T Cells	CD69	2.13	19.9	2.35	1.14	0.42				7.64	2.3	1.54	0.92	2.27				0.577822	2.31129
CD8+ T Cells	CD74	0.33	1.05	0.25	0.35	1.03				0.82	0.7	0.35	0.71	0.8				0.719213	3.59606
CD8+ T Cells	PD-L1	1.23	1.79	2.13	1.6	0.79				1.1	0.73	2.9	0.97	0.91				0.697196	3.48598
B Cells	CD39	17	24.9	24.6	18.8	13.4				13.9	17.6	20.3	15.3	19.8				0.381171	1.52468
B Cells	CD69	3.71	14.7	3.77	2.65	0.6				6.23	1.2	1.89	1.68	3.32				0.423424	1.6937
B Cells	CD74	76.3	41.9	36.9	26.1	12.7				57.2	98.8	25.7	31.7	12.6				0.738601	2.95441
B Cells	PD-L1	77.9	77.6	75.3	78.3	79.3				72.1	78.6	82.8	78	79				0.825392	3.30157
NK Cells	CD39	83.7	77.5	73.9	67.9	55.1				76.3	60.4	70.9	53.9	61.3				0.294455	1.17782
NK Cells	CD69	12.3	19.6	12.7	6.33	5.76				7.49	7.95	11.4	3.95	11.9				0.363941	1.45576
NK Cells	CD74	2.45	2.75	4.16	1.19	3.26				2.14	2.68	4.17	2.17	3.81				0.728487	2.91395
NK Cells	PD-L1	1.09	1.41	2.11	0.89	1.72				0.74	1.21	1.59	1.16	2.03				0.758712	3.03485
Neutrophils	CD39	48.2	37.9	38.1	26.3	23.1				43	26.5	28.4	27.1	25.8				0.436111	1.74444
Neutrophils	CD69	14.5	23.1	4.64	1.98	0.84				7.78	1.55	4	1.39	3.91				0.265934	1.06373
Neutrophils	CD74	0.74	2	0.17	0	0.68				0.57	0.11	0.49	0.38	0.72				0.490588	1.96235
Neutrophils	PD-L1	0.28	1.29	0.66	0.35	0.31				0.46	0.11	0.82	0.26	0.34				0.447042	1.78817
Ly6C+ Monocytes	CD39	2.37	2.09	0.95	2.73	1.13				3.45	1.64	1.22	1.54	1.89				0.861967	5.1718
Ly6C+ Monocytes	CD69	3.62	9.78	2.1	1.37	0.16				2.72	0.99	1.29	0.65	2.51				0.337624	2.02575
Ly6C+ Monocytes	CD74	36.7	13.8	17	12	5.91				18.9	37.8	9.33	10.7	10.7				0.958261	5.74957
Ly6C+ Monocytes	CD80	10.7	8.09	7.15	3.32	0.55				6.35	2.13	3.78	1.99	3.84				0.26663	1.59978
Ly6C+ Monocytes	CD86	4.33	3.39	3.26	2.83	3.84				5.81	7.64	3.88	3.55	3.27				0.173612	1.04167
Ly6C+ Monocytes	PD-L1	1.12	0.98	0.74	0.2	0.65				0.54	0.49	1.17	0.33	0.43				0.520451	3.12271
Ly6C- Monocytes	CD39	69	48.5	48.3	59.6	56.6				48.9	48.6	55.6	59.3	58.9				0.647725	3.88635
Ly6C- Monocytes	CD69	1.31	4.21	0.65	0.45	0.95				2.62	1.3	1.62	0.93	1.67				0.882103	5.29262
Ly6C- Monocytes	CD74	10	5.99	5.94	9	4.97				4.1	25.6	4.3	8.44	6.42				0.549813	3.29888
Ly6C- Monocytes	CD80	10	5.03	4.72	3.65	3.75				5.23	2.72	7.34	5.65	4.24				0.785684	4.7141
Ly6C- Monocytes	CD86	0.16	0.41	0.16	0.53	0.36				0.26	0.23	0.36	0.33	0.23				0.601247	3.60748
Ly6C- Monocytes	PD-L1	64.9	44.7	38	37.9	56.8				48.1	35.5	49	41.3	45.7				0.46461	2.78766

## Sheet: Day 8
Cell populations		GFP								Irisin								T-test p-value	Bonferroni p-adjust
All CD45+	CD4+ T cells	11.95	10.87	10.7	9.56	6.69				15.4	14.85	9.2	17.44	6.37				0.26831	1.87817
All CD45+	CD8+ T cells	5.07	4.46	4.71	4.71	2.16				6.89	8.24	3.87	8.93	1.28				0.319487	2.23641
All CD45+	B cells	45.63	30.98	30.52	32.54	43.1				35.36	35.81	39.1	29.01	35.05				0.653506	4.57454
All CD45+	NK cells	2.94	2.06	1.59	3.72	2.9				3.69	4.41	2.75	7.39	1.5				0.251407	1.75985
All CD45+	Neutrophils	17.13	33.41	33.09	25.87	22.76				22.67	20.13	27.33	14	35.46				0.608683	4.26078
All CD45+	Ly6C+ Monocytes	4.36	2.9	1.95	3	4.97				3.49	3.71	2.48	6.14	2.53				0.792107	5.54475
All CD45+	Ly6C- Monocytes	3.92	3.22	3.31	4.56	3.38				3.53	3.73	3.5	5.74	3.82				0.455879	3.19115
CD4+ T Cells	CD39	3.85	3.59	2.91	3.17	2.54				4.74	3.7	5.77	5.56	3.52				0.0234818	0.117409
CD4+ T Cells	CD69	2.06	0.78	0.24	1.01	0.11				5.04	2.67	0.36	10.5	0.11				0.17454	0.872702
CD4+ T Cells	CD74	1.63	1.38	1.29	2.3	1.66				2.51	1.48	0.86	1.68	1.19				0.751664	3.75832
CD4+ T Cells	PD-L1	22.1	14.6	8.99	9.08	10.7				18.5	15.3	18.7	25.8	9.12				0.265114	1.32557
CD4+ T Cells	CD25+FOXP3+	4.38	7.05	6.55	6.04	5.38				8.11	8.19	10	9.8	6.5				0.0103011	0.0515054
CD8+ T Cells	CD39	0.43	0.21	0.13	0.6	0.25				0.26	0.69	0.78	0.54	0.34				0.167568	0.670272
CD8+ T Cells	CD69	0.76	0.42	0.1	0.32	0.04				1.97	1.24	0.21	5.17	0.05				0.173875	0.695501
CD8+ T Cells	CD74	0.76	0.95	1.55	1.26	1.78				1.06	1.28	0.99	1.04	1.22				0.487967	2.43984
CD8+ T Cells	PD-L1	4.3	1.37	0.71	1.64	1.41				3.1	1.27	1.03	3.7	1.22				0.836414	4.18207
B Cells	CD39	12.6	11.4	12.3	10	8.63				13.4	10.5	13.2	11.6	8.71				0.676883	2.70753
B Cells	CD69	0.52	0.4	0.29	0.33	0.17				1.38	1.2	0.24	3.46	0.18				0.150183	0.600733
B Cells	CD74	65.5	76.9	72.9	67	75				79.6	52.1	71.4	58.1	64.4				0.268295	1.07318
B Cells	PD-L1	51.6	42.3	49.7	34.9	43.6				38.4	38.7	45.6	38.8	48.9				0.541897	2.16759
NK Cells	CD39	30.9	35.2	35.3	34.5	27.2				41.6	40.8	34.2	40.2	31.6				0.0826773	0.330709
NK Cells	CD69	4.08	6.74	2.9	6.73	4.18				6.27	6.09	3.66	9.38	3.25				0.566108	2.26443
NK Cells	CD74	10.5	8.58	3.84	6.82	9.45				4.83	3.34	5.28	4.16	5.94				0.0368898	0.147559
NK Cells	PD-L1	1.61	3.06	2.37	2.43	1.36				1.35	1.23	1.92	1.87	2.9				0.483773	1.93509
Neutrophils	CD39	18.6	25.7	30.5	20.6	11.6				26.4	23.3	27.1	30.2	21.7				0.254751	1.019
Neutrophils	CD69	1.64	1.3	1.56	0.94	1.06				3.34	2.17	1.12	6.9	0.56				0.217389	0.869556
Neutrophils	CD74	0.45	0.59	0.97	0.68	1.1				0.92	0.65	0.56	0.58	0.77				0.665122	2.66049
Neutrophils	PD-L1	0.36	0.91	0.57	0.58	0.36				0.33	0.51	0.51	1.36	0.45				0.727531	2.91012
Ly6C+ Monocytes	CD39	2.35	4.87	5.76	1.96	0.74				3.88	1.75	5.65	1.32	3.99				0.88609	5.31654
Ly6C+ Monocytes	CD69	4.07	3.48	0.88	3.18	0.67				5.31	3.85	0.52	2.79	0.36				0.928384	5.57031
Ly6C+ Monocytes	CD74	27.4	18.4	12.7	19	18.8				19.3	13.7	23.8	21.3	10.9				0.675015	4.05009
Ly6C+ Monocytes	CD80	4.73	5.85	2.23	7.28	2.2				9.65	6.42	1.9	9.23	1.81				0.515725	3.09435
Ly6C+ Monocytes	CD86	0.82	0.48	0.08	0.33	0.41				0.44	0.56	0.13	0.27	0.08				0.419594	2.51756
Ly6C+ Monocytes	PD-L1	0.16	1.16	0.5	0.95	0.47				0.44	0.42	0.45	0.47	0.73				0.461108	2.76665
Ly6C- Monocytes	CD39	18.5	18.9	12.3	13.1	13				21.1	21.7	18.7	17.9	13.3				0.14309	0.858541
Ly6C- Monocytes	CD69	1.69	1.51	1.16	1.14	0.36				6.6	4.15	0.92	3.77	0.26				0.132741	0.796444
Ly6C- Monocytes	CD74	16.6	13.9	7.86	8.56	19				17.7	10.7	11.3	9.75	8.63				0.57777	3.46662
Ly6C- Monocytes	CD80	8.29	14.3	11.3	11.8	12.6				24.5	22.7	11.5	22.6	10.3				0.0715175	0.429105
Ly6C- Monocytes	CD86	0.3	0.45	0.13	0.47	0.15				0.3	0.19	0.15	0.17	0.1				0.1734	1.0404
Ly6C- Monocytes	PD-L1	33.9	31.4	16.5	23.4	22.9				38.3	32.7	28.1	32.7	19.1				0.339548	2.03729

## Sheet: Day 15
Cell populations		GFP								Irisin								T-test p-value	Bonferroni p-adjust
All CD45+	CD4+ T cells	14.32	8.45	8.1	6.75	5.2				9.55	9.96	9.66	6.02	8.88				0.887253	6.21077
All CD45+	CD8+ T cells	5.82	2.09	2.31	1.89	1.6				1.97	2.49	2.76	2.05	2.83				0.697231	4.88062
All CD45+	B cells	16.33	16.98	16.53	23.53	19.14				11.45	26.86	16.96	11.74	15.82				0.55024	3.85168
All CD45+	NK cells	3.4	1.58	2.31	3.01	1.78				4.93	6.82	6.37	2.06	3.54				0.0400199	0.280139
All CD45+	Neutrophils	15.12	46.28	51.32	43.94	50.8				22.4	21.43	28.83	58.37	40.66				0.479923	3.35946
All CD45+	Ly6C+ Monocytes	8.02	1.87	3.14	4.23	2.29				7.44	7.47	4.08	1.9	5.95				0.369932	2.58952
All CD45+	Ly6C- Monocytes	8.85	5.82	4.42	6.07	3.42				5.68	9.07	8.84	5.12	5.24				0.425562	2.97893
CD4+ T Cells	CD39	4.82	11.3	7.32	6.38	7.44				19.3	14.5	12.9	5.11	9.34				0.105922	0.529612
CD4+ T Cells	CD69	16.7	0.94	0.87	0.32	0.79				10	17.5	13.7	4.02	2.29				0.22978	1.1489
CD4+ T Cells	CD74	1.08	0.83	0.58	0.28	1.11				0.83	1.35	1.04	0.64	0.95				0.370673	1.85337
CD4+ T Cells	PD-L1	50.7	34.8	28.4	32	23.9				50.7	34.8	28.4	32	23.9				1	5
CD4+ T Cells	CD25+FOXP3+	5.36	12.7	10.4	6.14	11.1				13.8	11.6	8.8	6.37	9.97				0.625935	3.12967
CD8+ T Cells	CD39	0.51	0.62	0.21	2.57	2.3				3.5	5.1	4.33	0.61	1.65				0.101305	0.405218
CD8+ T Cells	CD69	9.22	0.39	0.47	0.24	0.37				14.5	20.2	11.2	0.92	0.99				0.114364	0.457454
CD8+ T Cells	CD74	1.12	0.45	0.7	0.44	1.01				2	2.08	1.21	1.31	0.82				0.0292975	0.146488
CD8+ T Cells	PD-L1	7.69	2.2	2.58	1.96	1.01				17.5	8.39	8.13	2	4.87				0.113262	0.56631
B Cells	CD39	19.1	25.8	19.7	13.4	18.8				30.5	14.1	24.5	18.9	16.9				0.658248	2.63299
B Cells	CD69	9.69	0.52	0.39	0.09	0.48				11	4.11	7.91	1.35	1.16				0.31392	1.25568
B Cells	CD74	75.3	80.9	66	57	35.4				67.8	52.5	37.5	40.6	31.1				0.136848	0.547391
B Cells	PD-L1	60.4	62.2	50	42.6	59.5				51.2	36.4	49.2	48.3	44.2				0.0822204	0.328881
NK Cells	CD39	26.8	46.6	40.3	24.9	45.9				52	29.2	50.3	44.6	31.3				0.510669	2.04267
NK Cells	CD69	11.3	1.68	1.55	0.64	1.69				2.44	5.62	6.02	2.63	2.1				0.861469	3.44588
NK Cells	CD74	12.7	1.68	2.28	7.59	1.25				1.92	9.95	1.1	0.69	1.93				0.500617	2.00247
NK Cells	PD-L1	1.29	1.94	1.75	1.39	1.79				1.05	1.53	2.09	1.03	1.77				0.581483	2.32593
Neutrophils	CD39	31.9	25	34.7	27.2	37.5				43.3	23.6	29.5	38.6	33.1				0.584406	2.33762
Neutrophils	CD69	27.6	1.6	1.41	0.22	1.11				10.8	15	13.6	1.07	2.74				0.71793	2.87172
Neutrophils	CD74	1.04	0.18	0.14	0.08	0.31				0.42	0.48	0.41	0.16	0.28				1	4
Neutrophils	PD-L1	2.14	0.44	0.66	0.28	0.16				0.73	2.3	1.18	0.21	0.56				0.624451	2.4978
Ly6C+ Monocytes	CD39	0.73	2.93	5.02	3.01	2.12				1.85	1.81	1.44	4.65	1.56				0.602102	3.61261
Ly6C+ Monocytes	CD69	12.8	1.04	0.75	0.11	0.34				3.01	6.24	4.99	0.62	1.35				0.932398	5.59439
Ly6C+ Monocytes	CD74	21.2	5.12	5.86	18.3	2.96				6.49	26.7	6.91	2.01	4.69				0.824695	4.94817
Ly6C+ Monocytes	CD80	18.8	2.3	3.03	0.82	1.53				8.92	8.61	7.1	2.26	3.05				0.855281	5.13169
Ly6C+ Monocytes	CD86	0.88	0.74	0.43	0.14	0.36				0.81	1.25	1.34	1.07	0.69				0.0211115	0.126669
Ly6C+ Monocytes	PD-L1	0.76	1.75	0.88	0.36	0.44				1.04	1.95	0.38	0.95	0.59				0.704522	4.22713
Ly6C- Monocytes	CD39	18.6	26.3	20.9	19.5	15.9				30	33.1	32.3	22.3	22.3				0.0296821	0.178092
Ly6C- Monocytes	CD69	9.45	0.64	0.66	0.15	2.65				8.93	3.2	4.59	1.35	2.08				0.564459	3.38675
Ly6C- Monocytes	CD74	10.2	3.64	2.95	9.11	3.85				5.3	9.14	4.37	1.35	3.29				0.54672	3.28032
Ly6C- Monocytes	CD80	27.4	36	40.2	13.5	30.9				48.4	31.6	56.6	47.8	36				0.0546853	0.328112
Ly6C- Monocytes	CD86	0.08	0.1	0.11	0.05	0.19				0.61	0.14	0.26	0.34	0.13				0.0695712	0.417427
Ly6C- Monocytes	PD-L1	46.7	52	45.4	42.6	33.9				43.6	66.2	52.5	49.9	41.1				0.253026	1.51816

## Sheet: Day 22
Cell populations		GFP								Irisin								T-test p-value	Bonferroni p-adjust
All CD45+	CD4+ T cells	9.47	10.13	5.66	11.06	3.49				4.84	14.59	7.62	11.83	6.68				0.630308	4.41215
All CD45+	CD8+ T cells	5.53	4.2	1.58	5.33	1.36				1.41	5.48	2	5.56	2.16				0.833066	5.83146
All CD45+	B cells	16.05	16.37	14.55	30.73	15.46				11.92	18.95	21.92	14.6	17.09				0.632821	4.42975
All CD45+	NK cells	3.47	3.17	2.72	4.35	2.82				1.45	4.06	4.23	5.34	6.73				0.2834	1.9838
All CD45+	Neutrophils	36.51	30.73	47.23	34.58	50.64				59.74	29.71	31.38	25.77	21.32				0.437345	3.06142
All CD45+	Ly6C+ Monocytes	3.76	7.01	5.85	4.26	8.62				3.45	2.72	3.84	12.99	18.03				0.493977	3.45784
All CD45+	Ly6C- Monocytes	7.27	6.07	4.44	3.2	3.2				3.23	5.66	8.52	8.71	9.19				0.14948	1.04636
CD4+ T Cells	CD39	9.09	10.3	7.57	9.62	8.91				9.25	9.97	14.8	6.7	10.8				0.411543	2.05772
CD4+ T Cells	CD69	4.9	4.62	1.74	0.42	0.8				0.26	3.26	0.23	4.38	3.5				0.898254	4.49127
CD4+ T Cells	CD74	0.85	1.44	0.27	0.1	0.81				0.24	0.32	0.23	0.52	0.75				0.304963	1.52481
CD4+ T Cells	PD-L1	55.3	38.3	35.4	44.1	26.7				35.8	40.8	39.6	36	37.7				0.694017	3.47009
CD4+ T Cells	CD25+FOXP3+	6.93	10.6	8.49	8.29	8				7.04	11.6	10.9	6.85	9.37				0.561963	2.80982
CD8+ T Cells	CD39	0.55	0.8	0.8	3.24	3.14				0.76	2.17	1.94	1.12	2.96				0.91028	3.64112
CD8+ T Cells	CD69	3.24	1.6	1.08	0.09	0.27				0.21	2.04	0.12	1.06	1.29				0.653713	2.61485
CD8+ T Cells	CD74	0.36	0.53	0.28	0.02	0.69				0.18	0.21	0.2	0.66	0.59				0.960148	4.80074
CD8+ T Cells	PD-L1	18.7	9.26	4.48	3.16	5.58				4.97	3.53	5.08	4.35	6.84				0.284099	1.4205
B Cells	CD39	29	28.2	14.4	22.2	11.4				23.9	25.1	21.1	16.3	9.84				0.70244	2.80976
B Cells	CD69	3.39	1.31	0.34	0.07	0.22				0.11	1.78	0.15	2	0.72				0.881022	3.52409
B Cells	CD74	75.1	83	59.6	53.2	35.8				60.5	67.7	60.1	33.3	25.7				0.342596	1.37038
B Cells	PD-L1	68.1	57	46.4	81.4	44.1				50.7	66.6	64.2	54.8	29.5				0.533517	2.13407
NK Cells	CD39	50.1	39.1	25.2	44.9	20.2				34.6	48.3	52.1	28.2	22.8				0.875623	3.50249
NK Cells	CD69	4.07	2.85	2.94	1.21	2.36				0.53	3.1	1.93	3.32	2.92				0.65067	2.60268
NK Cells	CD74	4.37	4.89	5.46	3.25	6.12				4.2	2.77	2.13	3.47	5.55				0.158655	0.634621
NK Cells	PD-L1	3.48	2.48	1.39	2.3	3				1.45	0.74	1.67	1.91	1.28				0.0241968	0.0967873
Neutrophils	CD39	38.8	33.2	29.5	19.3	35.5				44.7	23.3	23.1	34.1	31.3				0.994065	3.97626
Neutrophils	CD69	2.13	2.13	0.85	0.09	1.19				0.26	1.69	0.27	5.45	7.07				0.283932	1.13573
Neutrophils	CD74	0.11	0.11	0.08	0.02	0.2				0.03	0.08	0.07	0.25	0.24				0.597142	2.38857
Neutrophils	PD-L1	1.25	0.34	0.35	0.55	1.04				0.14	0.42	0.34	0.77	0.74				0.341891	1.36757
Ly6C+ Monocytes	CD39	3	2.81	2.84	0.81	1.18				8.6	2.62	1.02	1.02	0.69				0.682964	4.09778
Ly6C+ Monocytes	CD69	1.28	1.36	0.18	0.02	0.07				0.08	0.62	0.06	1.23	1.2				0.891174	5.34704
Ly6C+ Monocytes	CD74	14	23	14.3	11.9	15.8				11.7	16.5	8.31	11.5	13				0.159352	0.956111
Ly6C+ Monocytes	CD80	3.28	4.27	0.86	0.23	0.94				0.98	1.72	0.64	4.29	3.54				0.772559	4.63536
Ly6C+ Monocytes	CD86	0.67	0.7	0.21	1.72	0.65				0.12	0.96	0.59	1.42	1.13				0.876335	5.25801
Ly6C+ Monocytes	PD-L1	1.28	1.13	0.3	0.78	1.22				0.41	1.24	0.83	1.15	0.32				0.57661	3.45966
Ly6C- Monocytes	CD39	34.5	37.8	22.3	43.6	36.7				29.1	37	30.1	36.9	26.1				0.469397	2.81638
Ly6C- Monocytes	CD69	0.97	1.11	1.01	0.18	1.18				0.45	1.13	0.09	1.03	1.43				0.838132	5.02879
Ly6C- Monocytes	CD74	5.5	10	7.49	4.6	11.6				7.27	3.31	4.09	5.25	7.73				0.181896	1.09138
Ly6C- Monocytes	CD80	47.9	23.7	16.1	24.3	30				14.4	28.8	17.6	17.2	25.4				0.234857	1.40914
Ly6C- Monocytes	CD86	0.17	0.42	0.04	0.18	0.16				0.12	0.17	0.09	0.2	0.13				0.446035	2.67621
Ly6C- Monocytes	PD-L1	64.2	53.9	46	59.1	45.5				37.3	53.7	51.4	52.1	46.4				0.27174	1.63044

## Sheet: Day 39
Cell populations		GFP								Irisin								T-test p-value	Bonferroni p-adjust
All CD45+	CD4+ T cells	14.57	16.99	21.53	14.1	14.27				7.81	16.38	14.76	15.82	4.3				0.149611	1.04728
All CD45+	CD8+ T cells	5.56	5.9	8.01	4.78	9.19				3.21	5.36	4.61	5.54	1.13				0.0474409	0.332086
All CD45+	B cells	31.19	35.95	47.17	29.08	39.03				15.87	34.9	35.81	26.34	8.37				0.0855637	0.598946
All CD45+	NK cells	6.28	5.13	4	5.25	6.05				3.72	5.99	8.17	5.75	4.82				0.689605	4.82723
All CD45+	Neutrophils	6.81	5.1	0.87	14.82	14.57				30.37	6.96	3.89	9.56	34.87				0.248298	1.73808
All CD45+	Ly6C+ Monocytes	5.81	3.39	2.17	6.28	3.85				5.3	3.07	5.72	3.16	16.06				0.377796	2.64457
All CD45+	Ly6C- Monocytes	6.56	7.33	7.82	5.49	4.61				14.78	7.26	7.14	7.96	7.12				0.158739	1.11117
CD4+ T Cells	CD39	39.5	38.9	30.4	32.5	13.1				24.8	46.7	33.5	31.8	42				0.45058	2.2529
CD4+ T Cells	CD69	14.9	10.8	9.67	9.71	1.89				6.36	13.9	9.82	19.3	7.77				0.53621	2.68105
CD4+ T Cells	CD74	1.1	0.07	0.31	0.11	0.15				0.04	0.09	0.32	0.14	0.16				0.346826	1.73413
CD4+ T Cells	PD-L1	52.3	72.6	69.5	67.8	66.9				65.5	71.4	70.3	74.1	50.8				0.914834	4.57417
CD4+ T Cells	CD25+FOXP3+	10.2	6.43	7.78	6.83	7.25				6.11	4.93	9.79	4.97	9.23				0.592256	2.96128
CD8+ T Cells	CD39	4.27	2.96	1.95	5.88	3.92				7.94	8.1	6.39	4.93	7.92				0.00683882	0.0273553
CD8+ T Cells	CD69	6.35	0.25	0.33	0.31	0.1				0.15	0.2	1.51	5.65	0				0.983819	3.93528
CD8+ T Cells	CD74	0.24	0	0.05	0.02	0.04				0	0	0.06	0.03	0				0.281096	1.40548
CD8+ T Cells	PD-L1	3.62	6.28	4.87	5.16	3.56				3.75	6.85	5.53	7.53	3.35				0.488284	2.44142
B Cells	CD39	34.4	42	26.8	28.6	23.3				37.6	36	31.9	26	31.6				0.688837	2.75535
B Cells	CD69	2.56	1.2	1.79	1	0.29				1.61	1.35	2.74	5.06	0.69				0.313632	1.25453
B Cells	CD74	74.8	80.9	66.9	64.2	46.9				69	75.7	68	82.6	60.9				0.529342	2.11737
B Cells	PD-L1	76.1	83.8	84	86.9	86.5				68.1	75.8	75.7	84.1	57.1				0.051321	0.205284
NK Cells	CD39	61.6	63.8	62.4	51.7	67.7				59.1	57.4	58.4	67	37.5				0.347625	1.3905
NK Cells	CD69	5.46	1.38	3.13	1.11	3.35				0.66	1.54	4.22	6.42	0.62				0.891982	3.56793
NK Cells	CD74	6.95	2.8	2.32	3.71	2.53				4.1	3.26	3.99	2.22	3.74				0.833621	3.33448
NK Cells	PD-L1	2.61	4.29	3.03	3.41	3.22				4.52	2.73	2.91	3.15	1.77				0.586998	2.34799
Neutrophils	CD39	36	41.5	36.5	38.2	42.4				67.5	52.8	41.3	38.4	59.3				0.0496337	0.198535
Neutrophils	CD69	2.14	1.25	4.62	1.93	1.47				0.55	0.8	5.36	4.06	0.98				0.95463	3.81852
Neutrophils	CD74	0.17	0.04	0.32	0.03	0.14				0.02	0.08	0.32	0.1	0.02				0.686272	2.74509
Neutrophils	PD-L1	0.59	0.26	1.13	0.74	0.62				0.55	0.42	1.14	0.44	0.17				0.578012	2.31205
Ly6C+ Monocytes	CD39	3.9	10.1	6.74	3.88	4.58				8.27	4.89	4.97	6.78	4.98				0.921937	5.53162
Ly6C+ Monocytes	CD69	0.26	0.39	0.55	0.07	0.14				0.12	0.22	0.63	0.46	0.04				0.933614	5.60168
Ly6C+ Monocytes	CD74	33.1	27	23.9	26.4	11.7				32.4	29.8	29.6	24.2	22.5				0.434156	2.60494
Ly6C+ Monocytes	CD80	0.43	1.71	3.08	0.88	1.53				1.97	1.59	1.86	1.64	3.31				0.349162	2.09497
Ly6C+ Monocytes	CD86	0.98	1.43	3.14	2.23	2.15				0.99	2.41	2.94	1.9	2.2				0.840636	5.04382
Ly6C+ Monocytes	PD-L1	2.56	10.2	8.01	2.97	5.84				16.8	2.3	2.56	12.1	1.47				0.751196	4.50718
Ly6C- Monocytes	CD39	59.9	80.8	71.1	65.7	48.4				70.3	73.1	76.2	64	46.9				0.905624	5.43374
Ly6C- Monocytes	CD69	0.77	0.18	0.84	0.36	0.96				0.16	0.25	2.12	1.16	0.16				0.73031	4.38186
Ly6C- Monocytes	CD74	10.6	7.43	5.57	9.82	4.99				5.45	16.2	11.2	5.58	8.69				0.468971	2.81383
Ly6C- Monocytes	CD80	11.4	23.9	18.1	20.8	17.9				28.9	29.2	27.2	13.5	29.9				0.0845419	0.507252
Ly6C- Monocytes	CD86	0.42	0.46	0.5	0.67	0.68				0.37	0.82	0.84	0.59	0.42				0.594221	3.56532
Ly6C- Monocytes	PD-L1	62	85.2	77.6	65.2	47.9				90	70.8	67	82.5	52.4				0.602949	3.61769
