# Supplementary material for: The exercise hormone irisin has neuroprotective effects in a mouse model of multiple sclerosis
Source: Nat Metab. 2026 May 21;8(5):1051–66. doi: 10.1038/s42255-026-01527-7 (PMC13218937; doi:10.1038/s42255-026-01527-7)
Supplement: Supplementary file 4 — Complete dataset of flow cytometry of spinal cord and the details of the statistical analysis. [file 42255_2026_1527_MOESM4_ESM.xlsx]

## Sheet: Sheet1
Cell populations		GFP								Irisin								T-test p-value	Bonferroni p-adjust
All CD45+	CD4+ T cells	13.42	9.74	9.59	8.9	10.25	8.49	7.83	10.25	11.93	9.64	10.01	9.72	11.65	6.53	8.21	6.38	0.571946	7.43529
All CD45+	CD8+ T cells	1.24	0.24	0.21	0.74	0.28	0.39	0.2	0.36	0.51	0.39	0.23	0.4	0.42	0.24	0.26	0.28	0.410891	5.34158
All CD45+	Tregs	1.84	1.5	1.32	1.56	1.48	2.99	1.44	2.15	2.08	2.08	0.63	2.09	2.13	1.07	6.11	2.98	0.410348	5.33453
All CD45+	B cells	1.49	0.41	0.26	0.58	0.76	0.21	0.25	0.27	1.17	0.37	0.52	1.08	1.15	0.26	0.15	0.29	0.813295	10.5728
All CD45+	Plasma cells	3.24	2.19	2.44	2.87	2.21	3.04	2.73	3.28	4.39	3.15	1.03	2.74	2.82	2.23	3.9	3.3	0.530101	6.89132
All CD45+	NKT cells	0.18	0.72	0.61	0.42	0.78	1.01	1.77	0.59	0.21	1.15	0.73	0.32	0.48	2.36	0.92	0.79	0.850497	11.0565
All CD45+	NK cells	3.24	18.03	17.95	23.55	20.71	24.67	24.33	8.8	0.83	18.01	20.03	14.97	8.1	27.39	16.57	21.92	0.281204	3.65565
All CD45+	Neutrophils	3.11	3.55	8.61	4.78	4.5	3.36	4.91	6.67	3.45	8.9	3.83	3.24	2.35	9.34	4.61	3.79	0.622819	8.09664
All CD45+	DCs	1.33	0.58	0.37	0.69	0.89	0.95	1.22	0.81	1.29	1.36	0.56	1.03	0.77	1.11	1.11	1.27	0.383181	4.98135
All CD45+	Ly6C+ Monocytes	18.32	24.56	26.32	22.46	18.63	15.57	18.71	26.66	8.74	24.27	26.86	25.28	27.03	15.96	20.09	21.7	0.677705	8.81017
All CD45+	Ly6C- Monocytes	14.61	12.45	12.14	11.18	10.6	8.38	9.16	12.62	16.25	8.88	11.2	11.58	13.81	7.27	11.43	11.27	0.753518	9.79573
All CD45+	Microglia (activated)	13.5	15.8	19.4	18.4	22.5	28.2	23.2	21	14.6	41.4	18.3	12.9	18.5	28.4	26.7	20.4	0.521669	6.7817
All CD45+	Microglia (resting)	84.4	81.7	77.8	79.5	75.4	69.1	73.9	75.8	83.3	55.9	79.8	84.9	79	68.5	70.8	76.4	0.522225	6.78893
CD4+ T Cells	CD69	13.4	24.3	36.8	21	23.1	18	19	25	14.5	14.2	29.9	23.5	29	23.9	16.6	23	0.965757	10.6233
CD4+ T Cells	CD80	25.3	36.8	32.2	33.9	33.5	30.2	32.4	25.2	25.7	33.8	42.8	27.4	38.5	32.7	29.3	28	0.965864	10.6245
CD4+ T Cells	IFNg	0.37	0.85	0.86	0.74	0.64	1.09	1.22	1.59	0.43	0.98	0.62	0.84	1.04	0.86	4.93	1.43	0.316898	3.48588
CD4+ T Cells	IL-10	6.87	9.72	9.4	4.18	7.79	7.3	7.58	5.91	15	7.35	8.81	8.95	5.25	9.99	13	5.35	0.24584	2.70424
CD4+ T Cells	IL-1b	0.04	0.04	0.03	0.04	0.03	0.06	0.02	0.08	0.05	0.04	0.04	0.06	0.05	0.01	0.07	0.06	0.187398	2.06137
CD4+ T Cells	IL-2	1.25	1.92	1.44	1.48	1.17	3.41	4.81	6.87	2.41	2.69	1.86	2.06	1.69	3.22	23.8	5.23	0.2682	2.9502
CD4+ T Cells	IL-35	1.63	1.24	1.55	1.8	0.73	2.07	1.42	3.02	2.19	1.83	0.86	1.25	1.52	0.99	4.86	0.95	0.295946	3.25541
CD4+ T Cells	IL-4	11.3	11.6	43.3	33.8	21.9	32	42.7	79.2	9.7	7.08	10.1	19.2	18.7	47.7	67.8	61.7	0.71877	7.90647
CD4+ T Cells	IL-6	0.05	0.02	0.04	0.03	0.04	0.07	0.07	0.27	0.04	0.05	0.03	0.06	0.05	0.04	0.32	0.08	0.191782	2.1096
CD4+ T Cells	TGFb	24.3	35.7	34.5	23.2	23.6	31	36.7	31.1	28.8	38	37.4	34.8	28.7	35.8	59.3	44	0.13278	1.46058
CD4+ T Cells	TNFa	5.79	4.97	4.54	2.79	5.59	4.7	9.46	8.46	7.1	8.43	6.01	5.82	5.66	6.56	15.4	7.58	0.0976427	1.07407
CD8+ T Cells	CD69	46.7	46.4	58.8	46.5	53.4	54.2	44.1	55.2	42.8	34.3	38.4	44.7	42	46.8	38.7	49.9	0.0370305	0.407336
CD8+ T Cells	CD80	39.2	26.7	36.6	29	36	22.8	31.9	33.1	34.2	27.7	36.5	31.7	26	37.8	23.5	16	0.882151	9.70367
CD8+ T Cells	IFNg	0.53	1.2	0.53	1.34	1.38	1.88	1.78	3.26	1.14	1.36	0.75	1.1	0.73	1.79	7.06	1.99	0.293964	3.23361
CD8+ T Cells	IL-10	0.02	0	0.07	0.15	0.05	0.2	0.13	1.15	0.19	0.13	0.05	0.08	0	0.09	0.4	0.7	0.259022	2.84924
CD8+ T Cells	IL-1b	1.64	1	3.09	0.57	2.07	3.17	2.1	5.56	4.3	2.36	0.94	0.75	0.23	3.3	4.33	0.97	0.362967	3.99263
CD8+ T Cells	IL-2	0.07	0.1	0.33	0.1	0.1	0.15	0.19	0.5	0.13	0.21	0.14	0.12	0.04	0.19	0.13	0.48	0.587969	6.46766
CD8+ T Cells	IL-35	13.5	14.2	28.1	26	17	24.8	19.5	21.5	17	18.5	20.9	20.2	9.66	16	28.2	18.9	0.624537	6.86991
CD8+ T Cells	IL-4	0.85	0.75	0.26	0.77	0.98	3.77	3.18	8.87	1.08	2.75	0.75	0.83	0.77	2.03	15.2	3.39	0.241255	2.65381
CD8+ T Cells	IL-6	18.6	18.3	50.7	55.8	30.7	50.7	53.2	88.4	19.9	13.7	11.6	26.3	21.1	48.8	72.4	72.2	0.878787	9.66666
CD8+ T Cells	TGFb	11.8	12.3	3.48	4.48	6.05	18.1	11.5	30.4	10.5	19.2	5.03	8.36	6.94	14.3	31.9	23	0.182728	2.01001
CD8+ T Cells	TNFa	2.92	2.51	4.2	2.03	3.64	5.1	8.59	10.1	3.8	4.51	3.24	2.76	2.65	6.65	13.1	5.65	0.321265	3.53391
T reg	CD69	9.69	17.7	23.6	18.9	15.3	13.7	16	28.7	13.7	14.2	15.8	17.5	20.6	18.2	16.2	19.7	0.488543	5.37397
T reg	CD80	41.4	46.5	48.2	44.3	51.2	43.9	53	45.2	34	45.1	51.8	37.9	50.3	47.3	47.9	45.2	0.479507	5.27458
T reg	IFNg	1.57	1.72	1.54	1.59	1.9	2.38	3.36	4.6	1.55	2.5	2.09	1.69	2.16	4.62	10.3	3.45	0.163872	1.80259
T reg	IL-10	0.75	0.49	0.33	0.4	0.09	0.69	0.45	1.23	0.26	0.26	0.17	0.54	0.2	0.16	1.22	0.55	0.806454	8.871
T reg	IL-1b	3.81	2.7	0.88	1.32	1.9	4.07	2.68	2.71	9.7	4.65	3.83	1.31	1.25	5.89	6.92	3.21	0.10623	1.16853
T reg	IL-2	0.41	0.16	0.11	0.13	0.09	0.08	0	0.25	0.26	0.2	0.17	0.08	0.13	0	0.21	0.08	0.697126	7.66839
T reg	IL-35	5.63	4.01	1.87	2.78	1.72	4.07	3.8	7.47	8.02	5.21	4	2	3.6	2.55	10	2.12	0.126129	1.38742
T reg	IL-4	6.62	7.7	5.07	7.14	4.16	10.9	15.4	19.5	6.08	9.86	9.74	4.92	6.36	13.7	44.6	15.2	0.250963	2.76059
T reg	IL-6	18.4	17.7	44.4	36.5	23.8	36.9	44.2	80.2	19.8	15.5	17	24.5	22.9	43.3	77.6	63.1	0.600611	6.60672
T reg	TGFb	32.5	31.3	21.1	25.4	25.6	34.3	42.2	44.9	37.5	43.4	40.3	32.9	28.9	40.4	75.3	42.6	0.0520112	0.572123
T reg	TNFa	27.7	23.3	27.3	19.6	27.3	22.1	32.6	35.1	19.8	45.6	33.7	25.2	27.7	35.7	38.7	33.1	0.0640326	0.704358
B Cells	CD11c	1.85	5.05	3.82	5.41	4.38	9.74	18.4	5.48	3.77	13.1	5.17	1.34	2.41	14.9	8.01	9.97	0.948793	11.3855
B Cells	CD69	2.32	4.09	3.66	2.8	1.61	5.67	2.56	7.29	2.7	4.14	2.36	2.18	2.43	3.46	3.2	1.45	0.780854	9.37025
B Cells	CD80	12.6	35.1	28.5	27.9	22.4	38.1	40.2	31.2	23.1	35.9	28	14	11.9	29.1	43.8	25.6	0.693184	8.31821
B Cells	IFNg	0.41	2.9	2.37	1.65	1.23	4.73	13.2	4.62	0.99	7.5	1.84	0.67	0.77	7.84	14.4	7.06	0.670856	8.05027
B Cells	IL-10	0.33	0.12	0.43	0.54	0.31	1.23	0.82	0.6	1.24	0.36	0.46	0.13	0.21	1	0.8	0.42	0.766489	9.19787
B Cells	IL-1b	0.23	0.58	0.43	0.25	0.14	1.8	3.43	1.34	0.61	3.42	0.27	0.15	0.07	2.58	2.63	1.35	0.551414	6.61697
B Cells	IL-2	0.19	0.41	0.27	0.38	0.25	0.66	1.18	0.94	0.44	0.92	0.38	0.15	0.03	1.33	1.37	0.62	0.362965	4.35558
B Cells	IL-35	1.33	3.77	3.92	5.56	0.92	8.03	7.99	7.49	4.16	7.66	2.2	0.86	0.82	6.09	11.1	2.6	0.757131	9.08557
B Cells	IL-4	0.26	0.23	0.16	0.51	0.2	1.42	2.92	2.94	0.63	1.67	0.36	0.15	0.18	1.42	10.2	0.94	0.318736	3.82484
B Cells	IL-6	1.29	1.68	7.69	6.87	3.03	9.26	7.02	28.2	2.31	2.08	0.61	2.11	0.83	9.84	28.7	11.8	0.40679	4.88148
B Cells	TGFb	1.63	2.7	1.77	4.74	1.21	6.81	9.84	6.02	5.48	9.25	2.7	1.47	1.11	5.5	15.9	6.65	0.412992	4.9559
B Cells	TNFa	0.8	5.98	4.62	3.72	2.31	9.92	20.3	8.7	1.43	14.6	3.82	1.16	1.56	12.9	20	10.6	0.74032	8.88384
Plasma Cells	CD69	7.05	5.1	6.72	5.62	4.68	4.43	5.13	18.8	4.46	9.05	10.1	9.14	4.73	6.21	5.48	8.05	0.126927	1.3962
Plasma Cells	CD80	69.5	77.6	74.4	73.9	78	73.3	81.3	68.3	74.2	74.5	74.5	70.6	81.1	80.9	71.1	70.3	0.650405	7.15445
Plasma Cells	IFNg	6.45	12.1	8.79	10.2	10	12.6	17.8	13	6.91	15.8	9.47	7.89	13.3	17.1	34.3	12.8	0.329153	3.62068
Plasma Cells	IL-10	0.95	0.38	0.6	0.8	0.72	1.16	0.46	1.56	1.08	0.21	0.48	0.92	0.7	0.44	4.97	0.54	0.354392	3.89831
Plasma Cells	IL-1b	18.7	10.8	12.7	10.4	5.44	15.9	11.2	20.7	23.1	21	8.27	13.1	7.8	16.3	21.7	13	0.141338	1.55472
Plasma Cells	IL-2	4.78	1.89	1.73	2.38	1.71	2.02	1.23	2.26	6.67	2.87	1.92	2.95	3.55	0.74	3.87	1.25	0.292479	3.21727
Plasma Cells	IL-35	51.5	37.8	36.8	39.9	36.1	46.1	40.6	50.4	64.1	53.2	39	43	48.6	35.1	64.5	26	0.0846954	0.93165
Plasma Cells	IL-4	8.65	8.82	5.27	8.61	7.96	16.4	18	15.5	15.2	13.6	7.6	8.32	14	13.9	48.3	13.5	0.232037	2.55241
Plasma Cells	IL-6	13.5	9.26	21.4	25.3	15.6	26	26.7	54.7	22.6	7.38	5.99	13.9	15.1	24.5	57.5	33.5	0.502882	5.53171
Plasma Cells	TGFb	45.8	38.7	27.1	35.1	40.4	42.4	46.6	33	64.3	45.6	42.1	39.5	53.4	39.5	66.4	44.3	0.125348	1.37883
Plasma Cells	TNFa	37.6	47.3	45	45.5	45.2	47.6	68.5	56.1	38.7	62.6	47.4	35.1	47.4	66.1	70.3	63.4	0.427755	4.7053
NKT Cells	CD69	32.6	36.5	50.8	31.4	30.4	32.2	27.2	52.6	31	24.6	33.7	30.1	35.5	33.7	24.5	38.9	0.780136	8.5815
NKT Cells	CD80	33.4	46.1	41.9	48	44.3	44.9	42.8	43	36.7	43.8	52.9	37	48.9	49.1	39.3	39.2	0.786822	8.65504
NKT Cells	IFNg	6.25	3.2	3.88	6.2	3.42	5.64	4.86	10.8	9.52	4.3	2.65	4.02	5.45	4.31	13.9	6.26	0.21203	2.33233
NKT Cells	IL-10	4.43	0.78	1.91	3.21	1.33	3.87	1.3	9.66	5.68	0.97	0.62	2.23	1.75	1.97	6.34	3.86	0.361265	3.97391
NKT Cells	IL-1b	23.3	21.8	25.7	20	20.1	21.9	22.9	29.7	36.9	22.9	25	18.5	15.5	30	35.7	18.5	0.155449	1.70994
NKT Cells	IL-2	5.8	0.75	1.04	2.46	1.33	1.51	0.43	3	5.38	0.71	0.54	1.99	0.82	0.23	1.46	1.41	0.88388	9.72267
NKT Cells	IL-35	47.2	19.1	22.1	37.4	18.9	33.1	20.6	51.5	45	28	15.7	28.3	24.1	18.4	38.6	27.8	0.652414	7.17656
NKT Cells	IL-4	6.36	9.93	10.7	10.7	7.34	17.9	21.6	34	8.6	13.7	9.22	9.69	9.01	17.9	50.1	24.3	0.274237	3.01661
NKT Cells	IL-6	44.2	28.4	63.2	67.9	37.8	60.1	64	92.9	41.5	24.3	22.5	42	37.1	67.9	81.1	83.4	0.926549	10.192
NKT Cells	TGFb	27.7	51.6	52.3	37.8	35.3	49.5	59.7	53.6	30.7	57.6	52.4	42.9	40.6	62.6	72.2	54.3	0.313151	3.44466
NKT Cells	TNFa	27.5	16.1	17.5	22.7	18.6	21.7	32.1	40	28.7	21.7	17.4	20.8	17.5	24.5	44.3	28.6	0.316483	3.48131
NK Cells	CD69	0.55	0.43	0.68	0.26	0.26	0.78	0.33	7.61	0.81	0.26	0.21	0.34	0.46	0.46	0.41	0.63	0.396971	4.36668
NK Cells	CD80	99.4	99.6	99.7	99.6	99.8	99.5	99.7	98.7	98.2	99.7	99.9	99.6	99.5	99.8	99.2	99.4	0.231985	2.55183
NK Cells	IFNg	14.3	22.9	20.7	20.9	21.7	28.3	31.8	36	17.4	25.8	20.2	23	24.5	30.3	63.2	24.5	0.248918	2.7381
NK Cells	IL-10	23.6	21	39.8	34.2	36.9	58.2	52.8	71.1	25.7	33.1	18.8	30.2	27.7	55.1	84	47.1	0.625723	6.88296
NK Cells	IL-1b	38.9	37.1	38.5	32.5	20.7	48.9	31.6	46.5	48.1	61.1	33.9	34.6	30.5	42.4	53.1	42.6	0.120887	1.32976
NK Cells	IL-2	20.7	13	16.2	9.64	10.2	17.9	10.5	28.1	17.5	18.1	11.1	15.7	13.5	6.16	22.8	14.8	0.400917	4.41009
NK Cells	IL-35	98.7	99.1	99.5	99.3	99.2	99.6	99.4	99.6	98.6	99.7	99.1	98.9	99.4	99.6	99.9	96	0.648087	7.12896
NK Cells	IL-4	15.2	9.68	9.66	12.8	14	22.3	26.4	34.1	27.7	13.5	15	12.4	17.3	23.7	59.7	20.8	0.153268	1.68594
NK Cells	IL-6	32.6	40.5	71.3	58.2	41.6	69	63.6	92.3	38.3	41.7	30	44	46.1	63.2	89.8	82.9	0.863423	9.49766
NK Cells	TGFb	45.2	39.6	36.2	27.1	35.8	45.5	52.9	55.7	65.8	47.7	40.3	36.1	38.8	56.5	71	59.6	0.072915	0.802065
NK Cells	TNFa	38.1	48.5	50.2	46	51.2	63.1	79.2	78.7	39.5	63.9	55.2	44.1	50.1	77.2	88	65.7	0.33016	3.63176
Neutrophils	CD69	3.45	1.86	5.52	2.91	2.06	2.69	0.99	7.3	5.7	1.64	2.63	3.03	7.51	0.69	1.97	1.8	0.379909	4.179
Neutrophils	CD80	48.9	54	53.9	51.2	62.3	56.4	53.4	41.8	28.3	53.8	69.9	56	59.8	56.7	46.5	49.4	0.600131	6.60144
Neutrophils	IFNg	3.98	5.93	5.71	4.86	3.5	8.4	9.13	13	3.92	10.9	4.53	6.47	6.9	7.12	29	8.82	0.201119	2.2123
Neutrophils	IL-10	2.14	1.41	54.2	2.41	2.09	4.48	2.33	6	3.45	1.53	1.28	3.11	4.18	2.57	9.59	3.65	0.411734	4.52907
Neutrophils	IL-1b	19.2	9.55	55.6	5.06	4.1	9.4	11.2	12.9	23.8	23.3	10.5	8.46	7.48	10.8	19.6	9.2	0.807351	8.88086
Neutrophils	IL-2	6.44	3.08	52.2	2.5	2.3	2.83	1.4	3.93	5.59	2.55	3.56	5.59	5.95	1.19	4.09	2.39	0.374531	4.11984
Neutrophils	IL-35	96.3	94.1	96.3	92.5	88.5	93.6	89.8	95.1	95.2	94.1	92.7	94.3	91.5	85.8	93.4	89.1	0.875309	9.6284
Neutrophils	IL-4	3.09	1.87	24.4	1.9	2.14	3.03	4.14	4.79	4.53	2.09	2.68	2.9	5.72	3.69	16.2	3.43	0.891246	9.80371
Neutrophils	IL-6	70.8	70.8	93	82.7	65.1	86.2	72	91.2	65.3	38.7	43.2	78.6	73.3	67	86.9	85.9	0.272722	2.99994
Neutrophils	TGFb	2.58	1.87	51.9	1.49	1.9	2.16	2.01	1.48	4.14	1.89	2.24	2.76	4	2.34	7.26	3.27	0.39511	4.34621
Neutrophils	TNFa	31.3	40.2	26.8	33.7	31.8	52.9	50.1	55.9	22.2	51.5	41.1	38.7	42.4	40.9	64.3	54.8	0.295449	3.24994
cDC1	CD69	45.8	36.1	28.6	38.6	53.8	39.8	23.4	35.5	68	28.5	48.4	48.8	47	21	29.7	40	0.680123	7.48135
cDC1	CD80	3.99	28.9	27.1	18.5	12.6	21	36.7	23.8	2.16	25.1	14.1	7.94	9.72	45.5	20.9	21.6	0.691177	7.60295
cDC1	IFNg	0.18	1.82	0.53	0.77	0.48	1.93	3.67	2.37	0.25	2.55	0.55	0.33	0.89	4.24	8.37	1.67	0.349296	3.84225
cDC1	IL-10	0	0.04	0	0	0.06	0.14	0.1	0.05	0	0.04	0.08	0.02	0.09	0.4	0.69	0.09	0.219447	2.41392
cDC1	IL-1b	1.11	3.21	3.43	1.81	0.54	4.01	4.08	5.46	1.09	5.19	1.54	1.21	0.82	8.37	5.33	4.16	0.401158	4.41274
cDC1	IL-2	0.03	0.1	0	0.05	0.02	0.18	0.19	0.25	0	0.42	0.14	0.06	0.13	0.18	0.49	0.13	0.0926197	1.01882
cDC1	IL-35	3.02	7.1	6.98	4.08	4.74	6.99	12.4	8.06	3.16	12.9	6.97	4.2	5.79	15.4	14.6	5.38	0.274106	3.01516
cDC1	IL-4	0.08	1.08	0.57	0.48	0.33	1.23	3.94	2.46	0.1	2.02	0.81	0.27	0.66	2.78	12.1	1.42	0.341996	3.76196
cDC1	IL-6	2.99	2.72	16.2	9.46	7.24	9.16	15.7	50.1	1.82	2.18	1.26	4.63	3.23	18.2	39	24	0.442162	4.86378
cDC1	TGFb	4.62	11	6.52	4.32	5.94	9.9	17.8	9.54	3.98	14.3	8.67	3.81	6.85	15.6	27.6	16.3	0.443716	4.88087
cDC1	TNFa	1.35	9.5	9.5	5.17	4.47	7.73	22.5	10.7	0.87	14.3	5.9	2.2	4.82	25.6	17.8	14.9	0.685028	7.53531
Ly6C+ Monocytes	CD206	13.2	8.74	10.5	7.4	9.78	12.2	6.15	15.3	7.87	11.1	9.62	10.5	8.17	2.27	9.55	6.37	0.806075	9.67289
Ly6C+ Monocytes	CD69	4.22	2.14	3.11	2.18	2.87	2.76	1.45	17	4.7	2.58	2.73	3.08	4.01	2.18	2.4	3.2	0.281084	3.37301
Ly6C+ Monocytes	CD80	89	95.9	95.6	95.2	96.4	94.8	95.7	92.4	90	94.2	97.7	95.2	96.4	94.6	94.1	93.8	0.797292	9.5675
Ly6C+ Monocytes	IFNg	5.3	11	8.27	9.5	9.95	12.2	14.2	16.8	6.73	11	9.38	9.93	12	10.9	34.6	10.8	0.290299	3.48359
Ly6C+ Monocytes	IL-10	15	12.8	19.2	19.5	22.8	28.1	19.1	36	19.3	9.81	10.6	17.3	20.3	11.9	44.3	21.4	0.744729	8.93675
Ly6C+ Monocytes	IL-1b	36.8	27.3	32.8	27.1	13.8	40.9	29.2	45.7	37.4	44.9	25.9	27.3	21.7	34.8	44.1	38.2	0.260573	3.12688
Ly6C+ Monocytes	IL-2	36.1	23.8	24.1	19.7	23.7	27.4	15.7	35	36.7	20.6	21.5	27.1	22.6	6.35	26.7	23.3	0.960954	11.5315
Ly6C+ Monocytes	IL-35	99.9	99.9	99.8	99.8	99.7	99.8	99.7	99.8	99.9	99.8	99.8	99.9	99.9	99.5	99.9	99.3	0.835405	10.0249
Ly6C+ Monocytes	IL-4	0.96	1.04	0.89	1.43	1.55	2.7	3.83	5.9	2.29	1.21	1.38	1.08	2.2	2.83	16.3	3.41	0.254122	3.04947
Ly6C+ Monocytes	IL-6	77.2	68.9	88.8	83.6	74.1	86.3	79.6	95.5	77.7	55.2	55	74.9	75.6	77.7	92.9	91.1	0.504935	6.05922
Ly6C+ Monocytes	TGFb	6.89	9.48	7.51	6.43	6.88	11.9	15.8	17.7	12.9	13.8	8.48	7.1	6.96	14.9	27	22.3	0.146917	1.76301
Ly6C+ Monocytes	TNFa	64.7	65	68.2	65.1	70.3	75.1	83.2	85.8	52.8	76	71.5	65	68	77.3	88.9	75.7	0.568997	6.82797
Ly6C- Monocytes	CD206	0	5.74e-05	1.15e-05	1.65e-05	0	4.66e-05	2.77e-05	0	1.98e-05	2.31e-05	1.97e-05	1.35e-05	2.35e-05	4.59e-05	0	2.64e-05	0.638984	7.66781
Ly6C- Monocytes	CD69	6.66	3.92	4.41	4.08	5.29	3.65	2.15	23.4	6.55	2.84	4.61	5.27	8.29	2.6	2.88	2.78	0.321713	3.86055
Ly6C- Monocytes	CD80	95	96.2	96.1	95.7	96.2	95	95.7	95.3	95.7	94.9	97.6	94.9	94.8	94.9	94.9	95	0.435983	5.2318
Ly6C- Monocytes	IFNg	7.94	14.8	13	12.2	13	18.1	21.5	26.1	8.25	18	11.1	13	14.5	19.2	47.7	16.4	0.30373	3.64476
Ly6C- Monocytes	IL-10	11.3	6.03	8.99	7.16	13.4	14	11.9	29.8	11	6.55	5.65	9.15	10.4	11.3	40.4	10.5	0.313264	3.75917
Ly6C- Monocytes	IL-1b	35	23.5	30.1	25.7	12.4	42.5	24	43.9	36.2	41.1	20.8	27.4	20.7	31.2	42.3	35.1	0.294333	3.53199
Ly6C- Monocytes	IL-2	20.1	12.3	14.7	8.69	10.1	13.8	9.16	23.6	18.8	17.7	12.8	16.5	12.2	5.53	22.1	11.2	0.210844	2.53012
Ly6C- Monocytes	IL-35	77.8	77.2	73.3	68.5	71.5	71.9	74	80.6	82	76.6	81.6	73.9	79.8	73.7	86.7	46.6	0.012378	0.148536
Ly6C- Monocytes	IL-4	9.22	6.97	4.9	5.07	9.75	15.3	18.6	28.3	14.4	12.6	8.05	7.82	11.2	16.7	61	14.7	0.175234	2.10281
Ly6C- Monocytes	IL-6	28.2	24.1	42.1	33.6	28.4	35	38.8	74.6	37.7	20.6	23.3	28.9	32.9	37.1	75.2	54.8	0.341182	4.09418
Ly6C- Monocytes	TGFb	63.9	71.8	64	58	64.5	76.1	81.5	85.6	72.5	81.5	69.7	67.1	66.6	80	94.4	87.3	0.0917132	1.10056
Ly6C- Monocytes	TNFa	18.5	22.7	24.9	19.4	27.7	34.4	56.2	57.5	18.2	39.6	23.2	18.8	25.1	51.6	71.4	40.8	0.328094	3.93713
Microglia	CD206	0.09	0.05	0.06	0.06	0.04	0.07	0.07	0.11	0.06	0.09	0.06	0.06	0.05	0.05	0.08	0.05	0.482749	5.79299
Microglia	CD69	2.63	1.05	1.98	1.74	1.34	0.86	0.52	20.9	2.02	0.92	1.17	1.23	1.78	0.55	0.9	1.2	0.415404	4.98485
Microglia	CD80	11.6	22	16.8	18	35.4	30.1	33.5	11.4	12.3	54.1	46.3	16.6	25.6	56.8	24.5	13.4	0.383155	4.59786
Microglia	IFNg	1.55	3.43	1.84	2.29	3.57	7.16	5.99	7.53	2.75	11.1	3.19	2.68	3.24	8.88	23.7	4.15	0.160857	1.93029
Microglia	IL-10	16	12.6	13.2	9.76	23.8	24.4	17.1	19.9	16.7	13.5	12.5	15.5	17.5	23.7	33.6	16	0.47142	5.65705
Microglia	IL-1b	35.3	30.2	27.3	22.4	25.1	42.6	26.4	46.5	40.6	52.2	23.3	32.7	24.2	35.4	49.3	35.9	0.117307	1.40768
Microglia	IL-2	1.71	1.1	1.53	1.1	1.13	2.28	1.23	3.98	1.93	2.88	1.03	1.4	0.97	1.6	3.59	1.48	0.142232	1.70679
Microglia	IL-35	56.6	62.3	62.7	58.8	65.8	75.2	66.5	80.7	55.9	79.4	61.4	58.3	59.1	78.3	80.4	55.5	0.299464	3.59357
Microglia	IL-4	8.17	9.83	8.53	8.71	11.6	18	17.4	26.9	10.6	12.6	9.88	9.48	10.9	21.7	38.3	20.4	0.19735	2.3682
Microglia	IL-6	2.9	2.43	3.97	3.82	3.88	2.59	4.73	5.6	6.08	4.64	4.36	2.23	4.03	7.41	15.1	3.69	0.0976372	1.17165
Microglia	TGFb	15.4	23.3	15.7	13.5	18.3	38	31.1	35.4	20.4	37.4	18.3	15.3	15.8	40.1	51.8	49.3	0.264622	3.17546
Microglia	TNFa	17.4	19.8	19.8	17.6	21	28.4	33.9	36.8	17.2	37.5	19.3	18.8	20.9	40.1	43.6	29.3	0.182335	2.18802
