# Supplementary material for: The exercise hormone irisin has neuroprotective effects in a mouse model of multiple sclerosis
Source: Nat Metab. 2026 May 21;8(5):1051–66. doi: 10.1038/s42255-026-01527-7 (PMC13218937; doi:10.1038/s42255-026-01527-7)
Supplement: Supplementary file 5 — Overlap analysis with Sun dataset. [file 42255_2026_1527_MOESM5_ESM.xlsx]

## Sheet: Sun et al. input
Sun et al. filtered significant genes
Tissue	Celltype	Type	Gene	avg_log2FC	p_val_adj
Spinal cord	Neuron	bothOE	Actr1b	0.447319	3.28e-32
Spinal cord	Neuron	bothYE	Actr1b	0.374342	1.59e-21
Spinal cord	Neuron	bothOE	Adcy8	-0.696381	4.1e-33
Spinal cord	Neuron	bothYE	Adcy8	-0.470929	1.86e-10
Spinal cord	Neuron	bothOE	Aff3	-0.443996	1.46e-20
Spinal cord	Neuron	bothYE	Aff3	-0.264125	0.000729552
Spinal cord	Neuron	bothOE	Agap1	-0.485463	3.51e-55
Spinal cord	Neuron	bothYE	Agap1	-0.296955	4.07e-17
Spinal cord	Neuron	bothYE	Agrp	0.269729	4.19e-10
Spinal cord	Neuron	bothOE	Agrp	0.533892	1.91e-41
Spinal cord	Neuron	bothOE	Ahi1	0.577923	8.72e-50
Spinal cord	Neuron	bothYE	Ahi1	0.609366	5.39e-49
Spinal cord	Neuron	bothOE	Ank1	-0.345281	7.35e-13
Spinal cord	Neuron	bothYE	Ank1	-0.31543	5.69e-09
Spinal cord	Neuron	bothOE	Appl2	0.28396	1.3e-20
Spinal cord	Neuron	bothYE	Appl2	0.339474	5.84e-30
Spinal cord	Neuron	bothYE	Arglu1	0.482886	2.38e-51
Spinal cord	Neuron	bothOE	Arglu1	0.994986	6.64e-171
Spinal cord	Neuron	bothOE	Arid5b	-0.324867	2.96e-09
Spinal cord	Neuron	bothYE	Arid5b	-0.253841	0.00148614
Spinal cord	Neuron	bothYE	Asic2	-0.567248	3.45e-20
Spinal cord	Neuron	bothOE	Asic2	-0.30518	0.000616473
Spinal cord	Neuron	bothOE	Atg16l2	0.273104	1.58e-08
Spinal cord	Neuron	bothYE	Atg16l2	0.295335	1.57e-10
Spinal cord	Neuron	bothYE	Atp5a1	0.291191	1.54e-11
Spinal cord	Neuron	bothOE	Atp5a1	0.331118	1.58e-15
Spinal cord	Neuron	bothYE	Atp6v0b	0.348594	6.94e-22
Spinal cord	Neuron	bothOE	Atp6v0b	0.525092	2.74e-45
Spinal cord	Neuron	bothOE	Atp8a2	-0.28445	1.37e-14
Spinal cord	Neuron	bothYE	Atp8a2	-0.269981	4.96e-12
Spinal cord	Neuron	bothYE	Atpif1	0.307848	1.31e-13
Spinal cord	Neuron	bothOE	Atpif1	0.372916	8.5e-17
Spinal cord	Neuron	bothOE	Atxn1	-0.442879	5.45e-31
Spinal cord	Neuron	bothYE	Atxn1	-0.349735	1.93e-17
Spinal cord	Neuron	bothOE	Bach2	-0.462129	3.93e-26
Spinal cord	Neuron	bothYE	Bach2	-0.26156	0.0022841
Spinal cord	Neuron	bothYE	Bc1	0.44153	1.51e-10
Spinal cord	Neuron	bothOE	Bc1	0.627129	3.64e-27
Spinal cord	Neuron	bothYE	Bex2	0.293344	3.59e-11
Spinal cord	Neuron	bothOE	Bex2	0.603016	2.88e-61
Spinal cord	Neuron	bothYE	Bex3	0.312224	1e-14
Spinal cord	Neuron	bothOE	Bex3	0.592641	4.72e-57
Spinal cord	Neuron	bothOE	Brd9	0.413285	3.23e-28
Spinal cord	Neuron	bothYE	Brd9	0.413239	3.33e-32
Spinal cord	Neuron	bothOE	Brinp1	-0.297918	3e-14
Spinal cord	Neuron	bothYE	Brinp1	-0.288082	1.14e-11
Spinal cord	Neuron	bothYE	Brip1os	0.450977	1.2e-30
Spinal cord	Neuron	bothOE	Brip1os	0.782312	1.28e-88
Spinal cord	Neuron	bothOE	Btbd1	0.269466	1.64e-07
Spinal cord	Neuron	bothYE	Btbd1	0.269783	4.5e-07
Spinal cord	Neuron	bothOE	Cacna1c	-0.486018	3.25e-54
Spinal cord	Neuron	bothYE	Cacna1c	-0.413614	5.33e-32
Spinal cord	Neuron	bothOE	Cacng2	-0.303656	3.91e-19
Spinal cord	Neuron	bothYE	Cacng2	-0.255085	1e-08
Spinal cord	Neuron	bothOE	Cadm1	-0.501765	9.64e-33
Spinal cord	Neuron	bothYE	Cadm1	-0.39294	2.29e-13
Spinal cord	Neuron	bothYE	Calm1	0.381935	2.31e-18
Spinal cord	Neuron	bothOE	Calm1	0.615531	8.47e-37
Spinal cord	Neuron	bothYE	Calm2	0.54299	7.9e-55
Spinal cord	Neuron	bothOE	Calm2	0.765421	6.39e-96
Spinal cord	Neuron	bothOE	Camta1	-0.445578	2.07e-45
Spinal cord	Neuron	bothYE	Camta1	-0.266824	3.33e-14
Spinal cord	Neuron	bothOE	Car10	-0.441057	2.48e-18
Spinal cord	Neuron	bothYE	Car10	-0.299028	5.65e-05
Spinal cord	Neuron	bothYE	Ccdc73	0.260326	1.41e-07
Spinal cord	Neuron	bothOE	Ccdc73	0.472365	4.06e-46
Spinal cord	Neuron	bothYE	Cdc37l1	0.365719	1.86e-29
Spinal cord	Neuron	bothOE	Cdc37l1	0.629487	1.48e-71
Spinal cord	Neuron	bothYE	Cdc7	0.250482	0.000243987
Spinal cord	Neuron	bothOE	Cdc7	0.295881	3.13e-10
Spinal cord	Neuron	bothOE	Cdr1os	-0.507308	1.4e-57
Spinal cord	Neuron	bothYE	Cdr1os	-0.386786	1.23e-30
Spinal cord	Neuron	bothOE	Celf4	-0.363272	5.64e-09
Spinal cord	Neuron	bothYE	Celf4	-0.303442	0.00225702
Spinal cord	Neuron	bothYE	Cipc	0.255587	1.1e-12
Spinal cord	Neuron	bothOE	Cipc	0.328515	2.71e-22
Spinal cord	Neuron	bothYE	Clk1	0.268885	3.01e-08
Spinal cord	Neuron	bothOE	Clk1	0.581356	2.31e-65
Spinal cord	Neuron	bothOE	Cntn1	-0.394474	4.48e-32
Spinal cord	Neuron	bothYE	Cntn1	-0.252037	4.59e-10
Spinal cord	Neuron	bothOE	Cpt1c	0.30566	2.45e-11
Spinal cord	Neuron	bothYE	Cpt1c	0.309552	4e-14
Spinal cord	Neuron	bothYE	Crebzf	0.254776	6.88e-11
Spinal cord	Neuron	bothOE	Crebzf	0.527389	8.07e-49
Spinal cord	Neuron	bothYE	Ctnna3	0.713009	7.64e-41
Spinal cord	Neuron	bothOE	Ctnna3	1.36568	5.13e-126
Spinal cord	Neuron	bothYE	Dalrd3	0.280081	1.39e-08
Spinal cord	Neuron	bothOE	Dalrd3	0.645642	6.28e-66
Spinal cord	Neuron	bothOE	Ddx17	0.394156	4.21e-28
Spinal cord	Neuron	bothYE	Ddx17	0.484292	6.21e-48
Spinal cord	Neuron	bothOE	Ddx24	0.289737	1.34e-08
Spinal cord	Neuron	bothYE	Ddx24	0.283319	2.34e-11
Spinal cord	Neuron	bothYE	Ddx5	0.535262	2.83e-28
Spinal cord	Neuron	bothOE	Ddx5	1.36693	1.56e-180
Spinal cord	Neuron	bothOE	Dlgap1	-0.548269	3.72e-39
Spinal cord	Neuron	bothYE	Dlgap1	-0.32371	4.54e-13
Spinal cord	Neuron	bothOE	Dlgap2	-0.363364	2.48e-13
Spinal cord	Neuron	bothYE	Dlgap2	-0.322073	4.42e-09
Spinal cord	Neuron	bothYE	Dnaja2	0.289175	2.24e-13
Spinal cord	Neuron	bothOE	Dnaja2	0.397866	2.29e-29
Spinal cord	Neuron	bothYE	Dnajc19	0.374588	6.73e-19
Spinal cord	Neuron	bothOE	Dnajc19	0.502723	3.02e-41
Spinal cord	Neuron	bothOE	Dock4	-0.413088	4.46e-10
Spinal cord	Neuron	bothYE	Dock4	-0.324937	4.25e-05
Spinal cord	Neuron	bothYE	Dpp6	-0.354155	7.21e-06
Spinal cord	Neuron	bothOE	Dpp6	-0.339731	8.24e-07
Spinal cord	Neuron	bothYE	Drg1	0.417102	1.34e-27
Spinal cord	Neuron	bothOE	Drg1	0.60998	2.39e-53
Spinal cord	Neuron	bothYE	Dscam	-0.307105	5.08e-08
Spinal cord	Neuron	bothOE	Dscam	-0.280203	7.18e-08
Spinal cord	Neuron	bothOE	Dync1i2	0.348061	1.46e-23
Spinal cord	Neuron	bothYE	Dync1i2	0.421182	3.09e-34
Spinal cord	Neuron	bothYE	Eaf2	0.288824	1.03e-12
Spinal cord	Neuron	bothOE	Eaf2	0.490517	3.37e-46
Spinal cord	Neuron	bothOE	Efna5	-0.599417	1.68e-32
Spinal cord	Neuron	bothYE	Efna5	-0.267925	0.0132622
Spinal cord	Neuron	bothYE	Eif2s2	0.295903	7.28e-11
Spinal cord	Neuron	bothOE	Eif2s2	0.350631	7.45e-15
Spinal cord	Neuron	bothYE	Epo	0.427203	6.97e-28
Spinal cord	Neuron	bothOE	Epo	0.578029	1.94e-55
Spinal cord	Neuron	bothYE	Ext1	-0.355147	2.97e-12
Spinal cord	Neuron	bothOE	Ext1	-0.358257	2.43e-15
Spinal cord	Neuron	bothOE	Fam155a	-0.479808	7.25e-44
Spinal cord	Neuron	bothYE	Fam155a	-0.393023	1.96e-17
Spinal cord	Neuron	bothYE	Far1os	0.380097	2.61e-22
Spinal cord	Neuron	bothOE	Far1os	0.61563	1.27e-67
Spinal cord	Neuron	bothOE	Fat3	-0.448644	5.92e-16
Spinal cord	Neuron	bothYE	Fat3	-0.405311	1.06e-10
Spinal cord	Neuron	bothYE	Fbxl2	0.368245	3.01e-23
Spinal cord	Neuron	bothOE	Fbxl2	0.509953	2.15e-48
Spinal cord	Neuron	bothYE	Fgf1	0.347706	0.040166
Spinal cord	Neuron	bothOE	Fgf1	0.583356	3.66e-11
Spinal cord	Neuron	bothOE	Fgf12	-0.365444	3.33e-35
Spinal cord	Neuron	bothYE	Fgf12	-0.333505	2.58e-27
Spinal cord	Neuron	bothYE	Fgf13	-0.331991	0.000786739
Spinal cord	Neuron	bothOE	Fgf13	-0.308457	8.15e-05
Spinal cord	Neuron	bothOE	Fgf14	-0.334405	4.37e-47
Spinal cord	Neuron	bothYE	Fgf14	-0.29053	5.71e-27
Spinal cord	Neuron	bothYE	Fgfr2	0.87137	2.37e-130
Spinal cord	Neuron	bothOE	Fgfr2	1.45057	6.91e-248
Spinal cord	Neuron	bothYE	Fndc9	0.305972	1.82e-10
Spinal cord	Neuron	bothOE	Fndc9	0.49341	4.24e-46
Spinal cord	Neuron	bothOE	Frmd4a	-0.422458	7.03e-27
Spinal cord	Neuron	bothYE	Frmd4a	-0.298324	3.62e-09
Spinal cord	Neuron	bothOE	Fstl4	-0.541523	1.32e-13
Spinal cord	Neuron	bothYE	Fstl4	-0.387471	0.0176477
Spinal cord	Neuron	bothYE	Fth1	0.75161	2.6e-63
Spinal cord	Neuron	bothOE	Fth1	1.35074	4.86e-210
Spinal cord	Neuron	bothOE	Gabbr2	-0.476051	1.99e-40
Spinal cord	Neuron	bothYE	Gabbr2	-0.294041	1.86e-10
Spinal cord	Neuron	bothOE	Galnt14	-0.496269	1e-17
Spinal cord	Neuron	bothYE	Galnt14	-0.257044	0.0333522
Spinal cord	Neuron	bothYE	Ggact	0.37322	3.9e-11
Spinal cord	Neuron	bothOE	Ggact	0.48825	6.91e-20
Spinal cord	Neuron	bothOE	Glt8d1	0.359385	1.47e-18
Spinal cord	Neuron	bothYE	Glt8d1	0.31158	2.07e-14
Spinal cord	Neuron	bothOE	Gnas	0.483352	4.64e-25
Spinal cord	Neuron	bothYE	Gnas	0.577303	2.34e-28
Spinal cord	Neuron	bothYE	Gpr158	-0.49687	1.26e-27
Spinal cord	Neuron	bothOE	Gpr158	-0.530644	1.79e-37
Spinal cord	Neuron	bothOE	Grin2a	-0.697821	2.06e-22
Spinal cord	Neuron	bothYE	Grin2a	-0.628261	1.42e-17
Spinal cord	Neuron	bothYE	Grina	0.271312	4.49e-09
Spinal cord	Neuron	bothOE	Grina	0.309605	1.01e-09
Spinal cord	Neuron	bothOE	Gse1	-0.388627	9.88e-35
Spinal cord	Neuron	bothYE	Gse1	-0.333092	1.51e-21
Spinal cord	Neuron	bothOE	Gucy1a2	-0.432331	2.41e-25
Spinal cord	Neuron	bothYE	Gucy1a2	-0.278396	8.05e-08
Spinal cord	Neuron	bothYE	Hacd4	0.428778	1.36e-22
Spinal cord	Neuron	bothOE	Hacd4	0.600733	2.73e-44
Spinal cord	Neuron	bothOE	Hap1	0.359167	8.26e-08
Spinal cord	Neuron	bothYE	Hap1	0.358829	5.53e-07
Spinal cord	Neuron	bothOE	Hdac4	-0.380901	5.51e-33
Spinal cord	Neuron	bothYE	Hdac4	-0.289881	1.49e-14
Spinal cord	Neuron	bothYE	Hdac9	-0.448228	1.5e-07
Spinal cord	Neuron	bothOE	Hdac9	-0.408416	0.002352
Spinal cord	Neuron	bothYE	Hnrnpa2b1	0.395397	1.42e-26
Spinal cord	Neuron	bothOE	Hnrnpa2b1	0.788853	4.78e-105
Spinal cord	Neuron	bothYE	Hnrnpdl	0.319867	1.57e-15
Spinal cord	Neuron	bothOE	Hnrnpdl	0.829281	1.35e-116
Spinal cord	Neuron	bothYE	Hnrnph3	0.341602	2.61e-21
Spinal cord	Neuron	bothOE	Hnrnph3	0.425495	1.45e-31
Spinal cord	Neuron	bothYE	Hnrnpu	0.274383	3.04e-15
Spinal cord	Neuron	bothOE	Hnrnpu	0.315922	1.68e-21
Spinal cord	Neuron	bothYE	Htr2b	0.250803	1.31e-15
Spinal cord	Neuron	bothOE	Htr2b	0.32026	6.62e-28
Spinal cord	Neuron	bothYE	Idh3b	0.287683	1.53e-11
Spinal cord	Neuron	bothOE	Idh3b	0.407938	1.04e-26
Spinal cord	Neuron	bothYE	Igf2bp3	0.323758	2.68e-11
Spinal cord	Neuron	bothOE	Igf2bp3	0.562789	5.02e-51
Spinal cord	Neuron	bothOE	Il27	0.261918	6.39e-09
Spinal cord	Neuron	bothYE	Il27	0.300274	3.91e-17
Spinal cord	Neuron	bothOE	Immp1l	0.562378	8.33e-49
Spinal cord	Neuron	bothYE	Immp1l	0.425693	2.13e-25
Spinal cord	Neuron	bothOE	Iqsec1	-0.251202	1.31e-08
Spinal cord	Neuron	bothYE	Iqsec1	-0.263866	3.28e-08
Spinal cord	Neuron	bothYE	Itgb3bp	0.250052	0.000380505
Spinal cord	Neuron	bothOE	Itgb3bp	0.384494	7.34e-19
Spinal cord	Neuron	bothYE	Jazf1	-0.353635	9.76e-17
Spinal cord	Neuron	bothOE	Jazf1	-0.351195	3.3e-18
Spinal cord	Neuron	bothYE	Kalrn	-0.393703	3.03e-15
Spinal cord	Neuron	bothOE	Kalrn	-0.326573	4.8e-11
Spinal cord	Neuron	bothYE	Kansl1l	0.528621	4.1e-35
Spinal cord	Neuron	bothOE	Kansl1l	0.757939	5.64e-73
Spinal cord	Neuron	bothOE	Kcnma1	-0.692956	5.37e-80
Spinal cord	Neuron	bothYE	Kcnma1	-0.347357	8.04e-16
Spinal cord	Neuron	bothOE	Kcnn2	-0.455454	9.69e-22
Spinal cord	Neuron	bothYE	Kcnn2	-0.321749	6.49e-08
Spinal cord	Neuron	bothYE	Kcnq1	0.553309	1.09e-48
Spinal cord	Neuron	bothOE	Kcnq1	0.878764	5.37e-113
Spinal cord	Neuron	bothOE	Kcnq3	-0.465602	3.03e-20
Spinal cord	Neuron	bothYE	Kcnq3	-0.399608	1.36e-10
Spinal cord	Neuron	bothYE	Kcnt1	0.516816	4.33e-27
Spinal cord	Neuron	bothOE	Kcnt1	0.657793	5.93e-50
Spinal cord	Neuron	bothYE	Klhl29	-0.442459	9.07e-30
Spinal cord	Neuron	bothOE	Klhl29	-0.378223	4.81e-23
Spinal cord	Neuron	bothOE	Knop1	0.2618	3.5e-09
Spinal cord	Neuron	bothYE	Knop1	0.28391	1.95e-13
Spinal cord	Neuron	bothOE	Large1	-0.477763	9.76e-23
Spinal cord	Neuron	bothYE	Large1	-0.251579	0.000100672
Spinal cord	Neuron	bothYE	Lars2	-0.473798	4.51e-33
Spinal cord	Neuron	bothOE	Lars2	0.460969	1.33e-27
Spinal cord	Neuron	bothOE	Las1l	0.464121	2.32e-27
Spinal cord	Neuron	bothYE	Las1l	0.434039	1.25e-25
Spinal cord	Neuron	bothYE	Leng8	0.357181	6.48e-22
Spinal cord	Neuron	bothOE	Leng8	0.577722	5.63e-63
Spinal cord	Neuron	bothYE	Lin7a	-0.316341	5.18e-08
Spinal cord	Neuron	bothOE	Lin7a	-0.274935	9.26e-05
Spinal cord	Neuron	bothYE	Lncpint	-0.394719	2.03e-46
Spinal cord	Neuron	bothOE	Lncpint	-0.268719	4.62e-24
Spinal cord	Neuron	bothOE	Lrfn2	-0.387992	2.27e-22
Spinal cord	Neuron	bothYE	Lrfn2	-0.267157	6.51e-08
Spinal cord	Neuron	bothOE	Lrfn5	-0.638147	6.24e-53
Spinal cord	Neuron	bothYE	Lrfn5	-0.324662	4.66e-10
Spinal cord	Neuron	bothOE	Lrrc4c	-0.508434	4.8e-18
Spinal cord	Neuron	bothYE	Lrrc4c	-0.400175	9.13e-07
Spinal cord	Neuron	bothYE	Lsamp	-0.271208	6.49e-13
Spinal cord	Neuron	bothOE	Lsamp	-0.261859	1.48e-16
Spinal cord	Neuron	bothYE	Lsm7	0.250473	1.54e-13
Spinal cord	Neuron	bothOE	Lsm7	0.326672	2.08e-22
Spinal cord	Neuron	bothYE	Luc7l2	0.442391	1.17e-50
Spinal cord	Neuron	bothOE	Luc7l2	0.581638	8.7e-83
Spinal cord	Neuron	bothYE	Ly6h	0.545185	6.17e-27
Spinal cord	Neuron	bothOE	Ly6h	0.896809	1.23e-76
Spinal cord	Neuron	bothYE	Lysmd4	0.608395	3.94e-51
Spinal cord	Neuron	bothOE	Lysmd4	0.941336	2.04e-114
Spinal cord	Neuron	bothYE	Macrod2os1	0.30837	1.96e-10
Spinal cord	Neuron	bothOE	Macrod2os1	0.65277	9.53e-61
Spinal cord	Neuron	bothOE	Maf	-0.421921	7.55e-11
Spinal cord	Neuron	bothYE	Maf	-0.258853	0.00492347
Spinal cord	Neuron	bothYE	Malat1	0.593918	3.83e-125
Spinal cord	Neuron	bothOE	Malat1	1.37242	0
Spinal cord	Neuron	bothYE	Manf	0.373786	3.99e-18
Spinal cord	Neuron	bothOE	Manf	0.603487	4.38e-57
Spinal cord	Neuron	bothOE	Mapk10	-0.431428	5.04e-41
Spinal cord	Neuron	bothYE	Mapk10	-0.378653	3.71e-31
Spinal cord	Neuron	bothYE	Mat2a	0.385661	8.06e-26
Spinal cord	Neuron	bothOE	Mat2a	0.606541	1.07e-60
Spinal cord	Neuron	bothYE	Mdh1	0.269703	9.5e-10
Spinal cord	Neuron	bothOE	Mdh1	0.311031	2.16e-09
Spinal cord	Neuron	bothOE	Med12l	-0.360538	9.58e-23
Spinal cord	Neuron	bothYE	Med12l	-0.262337	2.42e-08
Spinal cord	Neuron	bothYE	Mettl23	0.260586	8.46e-11
Spinal cord	Neuron	bothOE	Mettl23	0.463705	1.01e-44
Spinal cord	Neuron	bothOE	Mgat5	-0.391173	5.56e-29
Spinal cord	Neuron	bothYE	Mgat5	-0.253211	1.12e-09
Spinal cord	Neuron	bothYE	Mllt3	-0.333539	1.47e-14
Spinal cord	Neuron	bothOE	Mllt3	-0.323193	8.09e-20
Spinal cord	Neuron	bothOE	Msi2	-0.435511	6.56e-30
Spinal cord	Neuron	bothYE	Msi2	-0.274318	3.92e-10
Spinal cord	Neuron	bothYE	Mtus2	-0.355401	2.28e-23
Spinal cord	Neuron	bothOE	Mtus2	-0.330173	3.49e-27
Spinal cord	Neuron	bothYE	Myo6	0.262592	9.17e-11
Spinal cord	Neuron	bothOE	Myo6	0.320559	1.43e-18
Spinal cord	Neuron	bothOE	Myt1l	-0.377981	5.02e-40
Spinal cord	Neuron	bothYE	Myt1l	-0.29244	5.79e-23
Spinal cord	Neuron	bothYE	Neat1	0.291183	1.31e-09
Spinal cord	Neuron	bothOE	Neat1	0.486757	2.8e-45
Spinal cord	Neuron	bothOE	Nol4	-0.340825	6e-24
Spinal cord	Neuron	bothYE	Nol4	-0.292774	4.13e-14
Spinal cord	Neuron	bothYE	Nr6a1os	0.251785	5.6e-05
Spinal cord	Neuron	bothOE	Nr6a1os	0.347921	1.32e-19
Spinal cord	Neuron	bothOE	Nrbp2	0.287694	8.44e-16
Spinal cord	Neuron	bothYE	Nrbp2	0.275536	1.86e-13
Spinal cord	Neuron	bothOE	Nrg2	-0.295506	2.83e-15
Spinal cord	Neuron	bothYE	Nrg2	-0.289348	2.14e-13
Spinal cord	Neuron	bothOE	Nrg3	-0.376032	3.39e-46
Spinal cord	Neuron	bothYE	Nrg3	-0.252641	3.05e-17
Spinal cord	Neuron	bothYE	Nrg3os	0.750799	1.14e-57
Spinal cord	Neuron	bothOE	Nrg3os	1.50769	1.45e-191
Spinal cord	Neuron	bothYE	Nrp1	-0.317018	5.5e-07
Spinal cord	Neuron	bothOE	Nrp1	-0.269259	0.0200244
Spinal cord	Neuron	bothOE	Ntrk2	-0.319693	4.51e-26
Spinal cord	Neuron	bothYE	Ntrk2	-0.31205	3e-21
Spinal cord	Neuron	bothOE	Ntrk3	-0.325115	1.45e-09
Spinal cord	Neuron	bothYE	Ntrk3	-0.323494	3.57e-08
Spinal cord	Neuron	bothYE	Nvl	0.269549	3.51e-07
Spinal cord	Neuron	bothOE	Nvl	0.319457	4.18e-14
Spinal cord	Neuron	bothOE	Nxph1	-0.804745	1.71e-06
Spinal cord	Neuron	bothYE	Nxph1	-0.492687	0.0114529
Spinal cord	Neuron	bothOE	Oxr1	-0.464031	1.27e-11
Spinal cord	Neuron	bothYE	Oxr1	-0.341539	0.000191289
Spinal cord	Neuron	bothYE	P2ry12	0.413438	4.26e-19
Spinal cord	Neuron	bothOE	P2ry12	0.564869	1.09e-42
Spinal cord	Neuron	bothYE	P2ry14	0.424166	1.2e-12
Spinal cord	Neuron	bothOE	P2ry14	0.848808	4.23e-66
Spinal cord	Neuron	bothYE	Pabpc4	0.317436	2.98e-10
Spinal cord	Neuron	bothOE	Pabpc4	0.542559	2.38e-38
Spinal cord	Neuron	bothOE	Parp8	-0.456851	5.52e-18
Spinal cord	Neuron	bothYE	Parp8	-0.35401	9.66e-07
Spinal cord	Neuron	bothYE	Pbx1	-0.423832	1.23e-13
Spinal cord	Neuron	bothOE	Pbx1	-0.391904	9.06e-08
Spinal cord	Neuron	bothOE	Pcdh7	-0.514163	1.89e-15
Spinal cord	Neuron	bothYE	Pcdh7	-0.330365	0.000317858
Spinal cord	Neuron	bothOE	Pcyt2	0.286571	2.06e-07
Spinal cord	Neuron	bothYE	Pcyt2	0.338822	6.45e-15
Spinal cord	Neuron	bothOE	Pdcd4	0.294326	2.89e-09
Spinal cord	Neuron	bothYE	Pdcd4	0.341861	1.53e-12
Spinal cord	Neuron	bothOE	Pde10a	-0.761674	1.34e-38
Spinal cord	Neuron	bothYE	Pde10a	-0.518031	4.6e-15
Spinal cord	Neuron	bothOE	Pde4b	-0.289685	0.000573824
Spinal cord	Neuron	bothYE	Pde4b	-0.253818	0.0020281
Spinal cord	Neuron	bothYE	Pdzd2	-0.55511	4.54e-10
Spinal cord	Neuron	bothOE	Pdzd2	-0.508979	0.000697854
Spinal cord	Neuron	bothOE	Phactr1	-0.285835	2.97e-08
Spinal cord	Neuron	bothYE	Phactr1	-0.272009	9.78e-05
Spinal cord	Neuron	bothYE	Phactr2	-0.362854	2.06e-06
Spinal cord	Neuron	bothOE	Phactr2	-0.268741	0.000526519
Spinal cord	Neuron	bothOE	Pid1	-0.314114	1.06e-08
Spinal cord	Neuron	bothYE	Pid1	-0.27938	0.0044818
Spinal cord	Neuron	bothYE	Pknox2	-0.432855	2.79e-15
Spinal cord	Neuron	bothOE	Pknox2	-0.404868	7.61e-18
Spinal cord	Neuron	bothOE	Plp1	0.269325	4.28e-06
Spinal cord	Neuron	bothYE	Plp1	0.603179	1.51e-39
Spinal cord	Neuron	bothYE	Pnisr	0.310385	1.7e-25
Spinal cord	Neuron	bothOE	Pnisr	0.488828	5.45e-66
Spinal cord	Neuron	bothOE	Ppp1cc	0.314551	9.03e-25
Spinal cord	Neuron	bothYE	Ppp1cc	0.298892	1.48e-16
Spinal cord	Neuron	bothYE	Ppp2r2b	-0.434365	2.93e-28
Spinal cord	Neuron	bothOE	Ppp2r2b	-0.40652	2.12e-27
Spinal cord	Neuron	bothYE	Preb	0.255553	1.55e-10
Spinal cord	Neuron	bothOE	Preb	0.288301	4.12e-15
Spinal cord	Neuron	bothOE	Prkce	-0.353204	2.95e-24
Spinal cord	Neuron	bothYE	Prkce	-0.334129	3.9e-19
Spinal cord	Neuron	bothYE	Prpf4b	0.454273	3.1e-40
Spinal cord	Neuron	bothOE	Prpf4b	0.939311	4.33e-157
Spinal cord	Neuron	bothYE	Psip1	0.258587	1.76e-09
Spinal cord	Neuron	bothOE	Psip1	0.430794	1.74e-33
Spinal cord	Neuron	bothYE	Psma3	0.253304	2.21e-07
Spinal cord	Neuron	bothOE	Psma3	0.302226	1.12e-12
Spinal cord	Neuron	bothYE	Psmd7	0.260841	9e-09
Spinal cord	Neuron	bothOE	Psmd7	0.333748	6.7e-14
Spinal cord	Neuron	bothOE	Ptchd4	-0.532202	4.46e-21
Spinal cord	Neuron	bothYE	Ptchd4	-0.251729	0.000147141
Spinal cord	Neuron	bothOE	Ptgds	0.625016	5.06e-46
Spinal cord	Neuron	bothYE	Ptgds	0.595185	2.42e-57
Spinal cord	Neuron	bothOE	Ptprd	-0.402744	5.72e-11
Spinal cord	Neuron	bothYE	Ptprd	-0.262518	0.00463249
Spinal cord	Neuron	bothOE	Pura	0.278033	2.17e-10
Spinal cord	Neuron	bothYE	Pura	0.311668	6.79e-14
Spinal cord	Neuron	bothOE	Rai1	-0.250987	3.36e-16
Spinal cord	Neuron	bothYE	Rai1	-0.252657	1.09e-14
Spinal cord	Neuron	bothOE	Rbfox1	-0.373963	2.18e-21
Spinal cord	Neuron	bothYE	Rbfox1	-0.336396	3.62e-12
Spinal cord	Neuron	bothYE	Rbfox3	-0.48869	1.67e-45
Spinal cord	Neuron	bothOE	Rbfox3	-0.475357	4.9e-46
Spinal cord	Neuron	bothOE	Rbm39	0.639495	1.05e-96
Spinal cord	Neuron	bothYE	Rbm39	0.539803	1.61e-67
Spinal cord	Neuron	bothYE	Rbm4b	0.278913	5.09e-14
Spinal cord	Neuron	bothOE	Rbm4b	0.435657	3.63e-36
Spinal cord	Neuron	bothOE	Rbms3	-0.538999	3.03e-10
Spinal cord	Neuron	bothYE	Rbms3	-0.493856	3e-08
Spinal cord	Neuron	bothOE	Rims1	-0.344765	4.5e-19
Spinal cord	Neuron	bothYE	Rims1	-0.263158	9.13e-06
Spinal cord	Neuron	bothYE	Ring1	0.256238	2.08e-06
Spinal cord	Neuron	bothOE	Ring1	0.502372	2.12e-37
Spinal cord	Neuron	bothOE	Rit2	-0.321097	5.59e-17
Spinal cord	Neuron	bothYE	Rit2	-0.288488	3.7e-11
Spinal cord	Neuron	bothYE	Rmdn1	0.392138	1.4e-24
Spinal cord	Neuron	bothOE	Rmdn1	0.580141	6.44e-58
Spinal cord	Neuron	bothOE	Rnf150	-0.354637	2.69e-18
Spinal cord	Neuron	bothYE	Rnf150	-0.337981	1.87e-11
Spinal cord	Neuron	bothOE	Rnpc3	0.465349	3.98e-30
Spinal cord	Neuron	bothYE	Rnpc3	0.465457	9e-32
Spinal cord	Neuron	bothYE	Rora	-0.536457	2.15e-16
Spinal cord	Neuron	bothOE	Rora	-0.441734	1.79e-08
Spinal cord	Neuron	bothOE	Rp9	0.340284	2.84e-14
Spinal cord	Neuron	bothYE	Rp9	0.328542	6.64e-15
Spinal cord	Neuron	bothYE	Rps6kb2	0.255716	2.19e-07
Spinal cord	Neuron	bothOE	Rps6kb2	0.297371	1.56e-11
Spinal cord	Neuron	bothYE	Rsf1os1	0.394575	3.12e-22
Spinal cord	Neuron	bothOE	Rsf1os1	0.608445	6.91e-62
Spinal cord	Neuron	bothYE	Rsf1os2	0.37002	2.22e-22
Spinal cord	Neuron	bothOE	Rsf1os2	0.500473	9.39e-42
Spinal cord	Neuron	bothOE	Rsrc2	0.30306	6.09e-12
Spinal cord	Neuron	bothYE	Rsrc2	0.317614	3.9e-17
Spinal cord	Neuron	bothOE	Rsrp1	0.542493	9.22e-55
Spinal cord	Neuron	bothYE	Rsrp1	0.532419	1.51e-49
Spinal cord	Neuron	bothOE	Rtl4	-0.474077	6.47e-14
Spinal cord	Neuron	bothYE	Rtl4	-0.343679	0.048627
Spinal cord	Neuron	bothOE	Ryr2	-0.43941	6.2e-40
Spinal cord	Neuron	bothYE	Ryr2	-0.274685	4.27e-11
Spinal cord	Neuron	bothYE	Samd4	-0.305637	2.71e-05
Spinal cord	Neuron	bothOE	Samd4	-0.269773	6.5e-10
Spinal cord	Neuron	bothOE	Scn9a	0.590386	7.12e-17
Spinal cord	Neuron	bothYE	Scn9a	0.457274	2.62e-10
Spinal cord	Neuron	bothYE	Sdcbp	0.327154	1.72e-14
Spinal cord	Neuron	bothOE	Sdcbp	0.483348	2.09e-39
Spinal cord	Neuron	bothOE	Setbp1	-0.539059	1.65e-22
Spinal cord	Neuron	bothYE	Setbp1	-0.298225	5.69e-05
Spinal cord	Neuron	bothYE	Shisa3	0.265267	7.01e-12
Spinal cord	Neuron	bothOE	Shisa3	0.372755	1.54e-25
Spinal cord	Neuron	bothYE	Shisa9	-0.638668	2.06e-06
Spinal cord	Neuron	bothOE	Shisa9	-0.424543	0.0209623
Spinal cord	Neuron	bothYE	Slc16a11	0.462323	2.26e-19
Spinal cord	Neuron	bothOE	Slc16a11	0.75549	3.34e-48
Spinal cord	Neuron	bothYE	Slc16a4	0.255016	5.66e-10
Spinal cord	Neuron	bothOE	Slc16a4	0.397278	8.25e-29
Spinal cord	Neuron	bothYE	Slc22a17	0.300892	3.31e-15
Spinal cord	Neuron	bothOE	Slc22a17	0.946811	1.95e-127
Spinal cord	Neuron	bothOE	Slc24a3	-0.557542	4.55e-17
Spinal cord	Neuron	bothYE	Slc24a3	-0.472536	1.34e-07
Spinal cord	Neuron	bothYE	Slc24a5	0.321918	1.66e-17
Spinal cord	Neuron	bothOE	Slc24a5	0.601675	1.1e-68
Spinal cord	Neuron	bothYE	Slc25a3	0.286696	5.71e-08
Spinal cord	Neuron	bothOE	Slc25a3	0.57999	6.17e-34
Spinal cord	Neuron	bothYE	Slc2a13	-0.428189	1.66e-10
Spinal cord	Neuron	bothOE	Slc2a13	-0.37463	1.06e-08
Spinal cord	Neuron	bothOE	Slc35f1	-0.520984	1.16e-21
Spinal cord	Neuron	bothYE	Slc35f1	-0.416299	3.63e-12
Spinal cord	Neuron	bothYE	Slc35f4	-0.54761	3.55e-20
Spinal cord	Neuron	bothOE	Slc35f4	-0.293236	0.00631379
Spinal cord	Neuron	bothYE	Slc8a1	-0.378118	1.81e-13
Spinal cord	Neuron	bothOE	Slc8a1	-0.340482	2.5e-10
Spinal cord	Neuron	bothYE	Slc8a3	-0.433518	3.94e-31
Spinal cord	Neuron	bothOE	Slc8a3	-0.428141	1.36e-36
Spinal cord	Neuron	bothOE	Snhg11	0.513067	7.51e-145
Spinal cord	Neuron	bothYE	Snhg11	0.405075	1.95e-89
Spinal cord	Neuron	bothOE	Snhg20	0.379599	3.98e-24
Spinal cord	Neuron	bothYE	Snhg20	0.394314	1.13e-27
Spinal cord	Neuron	bothOE	Snrnp70	0.306958	1.75e-23
Spinal cord	Neuron	bothYE	Snrnp70	0.466381	3.22e-48
Spinal cord	Neuron	bothOE	Sntg1	-0.509695	4.86e-23
Spinal cord	Neuron	bothYE	Sntg1	-0.266804	0.00242093
Spinal cord	Neuron	bothYE	Snx32	0.312734	1.62e-14
Spinal cord	Neuron	bothOE	Snx32	0.673927	3.14e-80
Spinal cord	Neuron	bothYE	Son	0.474714	2.04e-40
Spinal cord	Neuron	bothOE	Son	0.625041	3.07e-70
Spinal cord	Neuron	bothOE	Sorbs2	-0.453233	5.87e-25
Spinal cord	Neuron	bothYE	Sorbs2	-0.270497	2.28e-06
Spinal cord	Neuron	bothYE	Sorbs2os	0.670678	1.6e-46
Spinal cord	Neuron	bothOE	Sorbs2os	1.19756	3.49e-141
Spinal cord	Neuron	bothYE	Spock1	-0.597618	1.05e-25
Spinal cord	Neuron	bothOE	Spock1	-0.393229	1.22e-08
Spinal cord	Neuron	bothYE	Sqstm1	0.264072	2.18e-09
Spinal cord	Neuron	bothOE	Sqstm1	0.309165	3.82e-12
Spinal cord	Neuron	bothOE	Srgap3	-0.291391	3.4e-20
Spinal cord	Neuron	bothYE	Srgap3	-0.272626	4.63e-13
Spinal cord	Neuron	bothYE	Srrm4os	0.290227	5.54e-06
Spinal cord	Neuron	bothOE	Srrm4os	0.334734	3.4e-12
Spinal cord	Neuron	bothYE	Srsf10	0.25591	6.91e-07
Spinal cord	Neuron	bothOE	Srsf10	0.324543	3.67e-14
Spinal cord	Neuron	bothOE	Srsf11	0.312923	5.72e-20
Spinal cord	Neuron	bothYE	Srsf11	0.276885	4.14e-17
Spinal cord	Neuron	bothYE	Srsf2	0.318651	4.83e-17
Spinal cord	Neuron	bothOE	Srsf2	0.573533	6.95e-60
Spinal cord	Neuron	bothYE	Srsf5	0.278468	3.05e-13
Spinal cord	Neuron	bothOE	Srsf5	0.527856	1e-49
Spinal cord	Neuron	bothYE	Srsf7	0.485733	5.62e-39
Spinal cord	Neuron	bothOE	Srsf7	0.846927	1.17e-113
Spinal cord	Neuron	bothYE	Strbp	0.309353	9.99e-27
Spinal cord	Neuron	bothOE	Strbp	0.634302	1.43e-103
Spinal cord	Neuron	bothOE	Sv2c	-0.54393	3.52e-20
Spinal cord	Neuron	bothYE	Sv2c	-0.480985	1.3e-08
Spinal cord	Neuron	bothYE	Sycp2	0.305157	2.85e-11
Spinal cord	Neuron	bothOE	Sycp2	0.553932	3.54e-44
Spinal cord	Neuron	bothOE	Syn3	-0.463506	2.61e-24
Spinal cord	Neuron	bothYE	Syn3	-0.251034	0.0150122
Spinal cord	Neuron	bothYE	Taf1d	0.316312	7.9e-17
Spinal cord	Neuron	bothOE	Taf1d	0.42207	3.1e-22
Spinal cord	Neuron	bothYE	Tafa2	-0.503265	0.00381135
Spinal cord	Neuron	bothOE	Tafa2	-0.477822	2.6e-06
Spinal cord	Neuron	bothOE	Tafa5	-0.431402	2.66e-28
Spinal cord	Neuron	bothYE	Tafa5	-0.26884	1.78e-07
Spinal cord	Neuron	bothYE	Tenm3	-0.537681	1.4e-10
Spinal cord	Neuron	bothOE	Tenm3	-0.316903	7.44e-05
Spinal cord	Neuron	bothYE	Tenm4	-0.380862	6.07e-25
Spinal cord	Neuron	bothOE	Tenm4	-0.343249	5.23e-24
Spinal cord	Neuron	bothYE	Thoc1	0.265781	1.4e-10
Spinal cord	Neuron	bothOE	Thoc1	0.389141	1.82e-24
Spinal cord	Neuron	bothOE	Thrb	-0.357768	1.19e-12
Spinal cord	Neuron	bothYE	Thrb	-0.287229	0.00214552
Spinal cord	Neuron	bothOE	Timm44	0.306547	4.47e-14
Spinal cord	Neuron	bothYE	Timm44	0.37394	1.72e-23
Spinal cord	Neuron	bothYE	Timp3	0.3116	4.18e-09
Spinal cord	Neuron	bothOE	Timp3	0.612775	1.31e-48
Spinal cord	Neuron	bothOE	Tmem108	-0.394873	4.98e-07
Spinal cord	Neuron	bothYE	Tmem108	-0.356071	0.000174799
Spinal cord	Neuron	bothOE	Tmem178b	-0.313098	2.85e-25
Spinal cord	Neuron	bothYE	Tmem178b	-0.304351	9.31e-22
Spinal cord	Neuron	bothYE	Tmem243	0.389352	6.82e-21
Spinal cord	Neuron	bothOE	Tmem243	0.553694	9.61e-45
Spinal cord	Neuron	bothOE	Tmem91	0.374564	8.01e-17
Spinal cord	Neuron	bothYE	Tmem91	0.356103	6.51e-16
Spinal cord	Neuron	bothOE	Tnik	-0.426835	4.69e-44
Spinal cord	Neuron	bothYE	Tnik	-0.259956	1.38e-14
Spinal cord	Neuron	bothYE	Tnr	-0.395478	0.00160343
Spinal cord	Neuron	bothOE	Tnr	-0.369301	1.89e-06
Spinal cord	Neuron	bothYE	Traf3ip2	0.298015	4.47e-13
Spinal cord	Neuron	bothOE	Traf3ip2	0.472756	3.54e-37
Spinal cord	Neuron	bothYE	Trim35	0.321237	1.43e-16
Spinal cord	Neuron	bothOE	Trim35	0.446517	1.68e-32
Spinal cord	Neuron	bothOE	Trio	-0.394569	1.11e-42
Spinal cord	Neuron	bothYE	Trio	-0.264067	1.86e-18
Spinal cord	Neuron	bothYE	Tro	0.374501	3.23e-21
Spinal cord	Neuron	bothOE	Tro	0.508601	1.23e-39
Spinal cord	Neuron	bothYE	Trps1	-0.394317	1.12e-05
Spinal cord	Neuron	bothOE	Trps1	-0.372267	2.48e-06
Spinal cord	Neuron	bothYE	Tshz2	-0.431003	1.77e-07
Spinal cord	Neuron	bothOE	Tshz2	-0.334762	0.00906027
Spinal cord	Neuron	bothYE	Ttc14	0.264134	1.61e-14
Spinal cord	Neuron	bothOE	Ttc14	0.360572	8.68e-29
Spinal cord	Neuron	bothOE	Ttc4	0.2958	3.87e-11
Spinal cord	Neuron	bothYE	Ttc4	0.29541	3.58e-11
Spinal cord	Neuron	bothYE	Ubash3b	-0.359366	6.05e-07
Spinal cord	Neuron	bothOE	Ubash3b	-0.371518	4.86e-17
Spinal cord	Neuron	bothOE	Ube3a	1.45796	1.85e-231
Spinal cord	Neuron	bothYE	Ube3a	0.961433	8.01e-135
Spinal cord	Neuron	bothOE	Unc5c	-0.486982	5.77e-14
Spinal cord	Neuron	bothYE	Unc5c	-0.291468	0.000103638
Spinal cord	Neuron	bothOE	Unc79	-0.336966	7.5e-35
Spinal cord	Neuron	bothYE	Unc79	-0.274167	1.6e-18
Spinal cord	Neuron	bothYE	Usp37	0.320564	1.26e-14
Spinal cord	Neuron	bothOE	Usp37	0.412785	3e-23
Spinal cord	Neuron	bothYE	Usp50	0.522677	6.7e-36
Spinal cord	Neuron	bothOE	Usp50	0.698167	6.76e-77
Spinal cord	Neuron	bothYE	Usp54	0.293184	4.34e-15
Spinal cord	Neuron	bothOE	Usp54	0.364251	8.07e-26
Spinal cord	Neuron	bothYE	Vmp1	0.29189	1.91e-09
Spinal cord	Neuron	bothOE	Vmp1	0.435156	3.16e-31
Spinal cord	Neuron	bothOE	Vti1a	-0.378001	5.63e-30
Spinal cord	Neuron	bothYE	Vti1a	-0.254471	3.49e-11
Spinal cord	Neuron	bothYE	Wwox	-0.321311	4.04e-09
Spinal cord	Neuron	bothOE	Wwox	-0.269885	4.45e-05
Spinal cord	Neuron	bothOE	Xkr4	-0.528145	4.19e-52
Spinal cord	Neuron	bothYE	Xkr4	-0.340383	5.43e-20
Spinal cord	Neuron	bothOE	Xkr6	-0.549512	4.28e-67
Spinal cord	Neuron	bothYE	Xkr6	-0.459464	1.5e-44
Spinal cord	Neuron	bothYE	Xrcc6	0.411687	2.32e-25
Spinal cord	Neuron	bothOE	Xrcc6	0.543588	5.02e-41
Spinal cord	Neuron	bothOE	Zcchc18	0.266285	7.52e-09
Spinal cord	Neuron	bothYE	Zcchc18	0.483417	1.7e-40
Spinal cord	Neuron	bothOE	Zdhhc14	-0.434602	4.46e-14
Spinal cord	Neuron	bothYE	Zdhhc14	-0.401107	1.42e-08
Spinal cord	Neuron	bothOE	Zdhhc20	0.309092	1.14e-15
Spinal cord	Neuron	bothYE	Zdhhc20	0.373664	5.19e-29
Spinal cord	Neuron	bothOE	Zfp462	-0.284222	5.62e-12
Spinal cord	Neuron	bothYE	Zfp462	-0.270106	1.62e-10
Spinal cord	Neuron	bothYE	Zfp692	0.259233	3.27e-06
Spinal cord	Neuron	bothOE	Zfp692	0.345913	2.84e-16
Spinal cord	Neuron	bothOE	Zranb2	0.377006	2.05e-26
Spinal cord	Neuron	bothYE	Zranb2	0.316467	1.18e-16
Spinal cord	Neuron	OE	Abca2	0.482438	9.57e-63
Spinal cord	Neuron	OE	Abhd14b	0.417998	5.02e-55
Spinal cord	Neuron	OE	Abhd15	0.311685	1.25e-25
Spinal cord	Neuron	OE	Abhd18	0.309386	1.06e-14
Spinal cord	Neuron	OE	Ablim1	-0.267047	1.16e-13
Spinal cord	Neuron	OE	Ablim2	-0.256851	7.64e-15
Spinal cord	Neuron	OE	Acp1	0.280178	1.08e-10
Spinal cord	Neuron	OE	Acsl3	0.510745	9.57e-40
Spinal cord	Neuron	OE	Actb	0.445096	8.62e-56
Spinal cord	Neuron	OE	Actg1	0.286634	1.29e-31
Spinal cord	Neuron	OE	Acyp2	-0.25493	7.16e-07
Spinal cord	Neuron	OE	Adam22	-0.319481	4.65e-32
Spinal cord	Neuron	YE	Adamts17	-0.295221	2.89e-06
Spinal cord	Neuron	YE	Adarb2	-0.767547	0.0403536
Spinal cord	Neuron	OE	Adcy1	-0.341464	9.8e-25
Spinal cord	Neuron	OE	Adcy9	-0.267689	5.89e-15
Spinal cord	Neuron	OE	Adgrb3	-0.384615	1.1e-21
Spinal cord	Neuron	OE	Adipor2	0.278532	1.68e-27
Spinal cord	Neuron	OE	Aff2	-0.30211	4.37e-07
Spinal cord	Neuron	OE	Agbl4	-0.353766	4.3e-15
Spinal cord	Neuron	YE	Agrn	0.514	6.89e-44
Spinal cord	Neuron	OE	Ahcyl1	0.285476	1.97e-12
Spinal cord	Neuron	OE	Ahcyl2	-0.259986	2.55e-07
Spinal cord	Neuron	OE	AI480526	0.330053	9.22e-13
Spinal cord	Neuron	OE	AI593442	0.271836	6.78e-05
Spinal cord	Neuron	YE	Akap8l	0.295148	1.22e-12
Spinal cord	Neuron	OE	Aldoa	0.596252	2.01e-80
Spinal cord	Neuron	OE	Ammecr1	0.272464	0.00131337
Spinal cord	Neuron	OE	Angpt2	0.271598	8.02e-09
Spinal cord	Neuron	OE	Angptl2	0.33247	1.1e-18
Spinal cord	Neuron	OE	Angptl3	0.274693	1.89e-17
Spinal cord	Neuron	OE	Ank	-0.289449	3.92e-20
Spinal cord	Neuron	OE	Ank3	-0.330546	2.58e-38
Spinal cord	Neuron	YE	Ankrd24	0.317918	2.36e-10
Spinal cord	Neuron	YE	Anks1b	-0.266867	1.24e-05
Spinal cord	Neuron	OE	Ano4	-0.293674	1.06e-09
Spinal cord	Neuron	OE	Ano6	-0.290012	8.79e-14
Spinal cord	Neuron	OE	Apba1	-0.490464	1.39e-22
Spinal cord	Neuron	OE	Apba2	-0.403559	3.51e-23
Spinal cord	Neuron	OE	Apbb2	-0.307256	3e-20
Spinal cord	Neuron	OE	Aplp1	0.746161	6.12e-84
Spinal cord	Neuron	OE	Aplp2	0.321869	3.06e-16
Spinal cord	Neuron	OE	Apobec4	0.303556	3.78e-19
Spinal cord	Neuron	OE	Apoe	0.350593	1.87e-29
Spinal cord	Neuron	OE	Arhgap20os	0.335242	4.4e-34
Spinal cord	Neuron	OE	Arhgap32	-0.344456	7.21e-24
Spinal cord	Neuron	OE	Arhgap39	-0.278656	1.65e-13
Spinal cord	Neuron	OE	Arhgap44	-0.287896	1.56e-20
Spinal cord	Neuron	OE	Arhgap5	0.390081	1.21e-20
Spinal cord	Neuron	OE	Arid1b	-0.302183	1.77e-26
Spinal cord	Neuron	OE	Arl6ip1	0.291307	8.07e-06
Spinal cord	Neuron	YE	Arpp21	-0.451685	2.33e-07
Spinal cord	Neuron	OE	Asap1	-0.487994	4.08e-36
Spinal cord	Neuron	OE	Asb3	0.361883	2.6e-24
Spinal cord	Neuron	YE	Astn1	-0.280021	3.77e-15
Spinal cord	Neuron	YE	Atp1a3	0.250689	5.02e-10
Spinal cord	Neuron	OE	Atp1b1	0.374421	1.34e-10
Spinal cord	Neuron	OE	Atp2b2	-0.38339	6.97e-25
Spinal cord	Neuron	OE	Atp5b	0.468472	1.02e-37
Spinal cord	Neuron	OE	Atp5g1	0.334158	5.96e-28
Spinal cord	Neuron	OE	Atp5g3	0.410164	3.94e-44
Spinal cord	Neuron	OE	Atp5h	0.434632	1.13e-41
Spinal cord	Neuron	OE	Atp5j	0.344387	3.41e-37
Spinal cord	Neuron	OE	Atp6v0c	0.972495	4.04e-121
Spinal cord	Neuron	OE	Atrnl1	-0.292544	1.32e-07
Spinal cord	Neuron	OE	Atxn2l	0.345939	6.7e-19
Spinal cord	Neuron	OE	Atxn7l1	-0.280629	1.61e-17
Spinal cord	Neuron	OE	AY036118	1.29133	4.9e-187
Spinal cord	Neuron	OE	B3galt1	-0.515688	3.47e-19
Spinal cord	Neuron	OE	B3galt2	0.395665	8.19e-25
Spinal cord	Neuron	OE	Baiap3	0.306824	0.013238
Spinal cord	Neuron	OE	Banp	-0.287073	4.69e-23
Spinal cord	Neuron	OE	Basp1	0.26694	1.82e-05
Spinal cord	Neuron	OE	Bex1	0.31982	1.52e-25
Spinal cord	Neuron	OE	Bmp2k	0.288008	2.75e-18
Spinal cord	Neuron	OE	Bmyc	0.354132	1.54e-29
Spinal cord	Neuron	OE	Brinp3	-0.416291	3.92e-11
Spinal cord	Neuron	OE	Bsg	0.310692	1.19e-34
Spinal cord	Neuron	OE	Btbd9	-0.295652	4e-14
Spinal cord	Neuron	OE	Btf3l4	0.259671	2.04e-10
Spinal cord	Neuron	OE	C1qtnf4	0.293258	6.04e-06
Spinal cord	Neuron	OE	Cacna1i	-0.280913	7.09e-20
Spinal cord	Neuron	OE	Cacna2d3	-0.582604	9.3e-06
Spinal cord	Neuron	OE	Cadm2	-0.275437	3.25e-16
Spinal cord	Neuron	OE	Cadps	-0.381928	8.63e-42
Spinal cord	Neuron	OE	Caln1	-0.368394	1.12e-07
Spinal cord	Neuron	OE	Calr	0.29859	5.08e-24
Spinal cord	Neuron	OE	Caly	0.504218	4.23e-29
Spinal cord	Neuron	OE	Camk1d	0.578163	1.44e-42
Spinal cord	Neuron	OE	Camk2b	-0.256854	2.66e-18
Spinal cord	Neuron	OE	Camk4	-0.263128	7.31e-06
Spinal cord	Neuron	OE	Camkv	0.358067	1.14e-07
Spinal cord	Neuron	OE	Carmil1	-0.294876	1.95e-10
Spinal cord	Neuron	OE	Ccdc28a	0.324092	9.08e-16
Spinal cord	Neuron	OE	Ccdc66	0.372556	6.03e-19
Spinal cord	Neuron	OE	Ccdc82	0.293171	5.05e-09
Spinal cord	Neuron	YE	Ccdc85a	-0.251762	0.00214342
Spinal cord	Neuron	OE	Ccp110	0.286102	5.95e-26
Spinal cord	Neuron	OE	Ccser1	-0.34792	2.01e-25
Spinal cord	Neuron	OE	Cdc42	0.288637	3.02e-10
Spinal cord	Neuron	OE	Cdh10	-0.300817	0.00052835
Spinal cord	Neuron	YE	Cdh11	-0.260313	0.000247884
Spinal cord	Neuron	OE	Cdh18	-0.483718	9.42e-15
Spinal cord	Neuron	OE	Cdh4	-0.533543	1.65e-11
Spinal cord	Neuron	YE	Cdh8	-0.261935	0.000173996
Spinal cord	Neuron	OE	Cdk12	0.286919	1.75e-11
Spinal cord	Neuron	OE	Cdk14	-0.308247	5.31e-16
Spinal cord	Neuron	OE	Cdk19	0.395868	3.35e-37
Spinal cord	Neuron	OE	Cdk8	0.462758	5.5e-31
Spinal cord	Neuron	OE	Cds1	-0.264204	4.14e-14
Spinal cord	Neuron	YE	Cenpv	0.250925	1.36e-06
Spinal cord	Neuron	OE	Cep78	0.285861	2.1e-11
Spinal cord	Neuron	OE	Cers6	-0.26184	6.08e-14
Spinal cord	Neuron	OE	Cfap20	0.252576	0.00010802
Spinal cord	Neuron	OE	Cfap43	0.251469	3.97e-34
Spinal cord	Neuron	OE	Cfap54	0.348999	0.000598075
Spinal cord	Neuron	OE	Cfl1	0.403231	3.3e-45
Spinal cord	Neuron	OE	Cfl2	0.327361	1.87e-17
Spinal cord	Neuron	OE	Chac2	0.252948	2.45e-12
Spinal cord	Neuron	OE	Chchd10	0.271889	1.63e-32
Spinal cord	Neuron	YE	Chd3	0.268725	4.29e-08
Spinal cord	Neuron	YE	Chd4	0.262921	7.98e-08
Spinal cord	Neuron	YE	Chd5	0.317764	1.18e-13
Spinal cord	Neuron	OE	Chga	0.296623	3.21e-10
Spinal cord	Neuron	OE	Chgb	0.510937	1.55e-06
Spinal cord	Neuron	OE	Chpf2	0.321356	2.55e-13
Spinal cord	Neuron	OE	Chrm2	-0.59892	1.21e-08
Spinal cord	Neuron	OE	Chrm3	-0.78195	3.81e-08
Spinal cord	Neuron	OE	Ckb	0.514865	7.75e-47
Spinal cord	Neuron	OE	Clasp1	-0.2716	8.15e-19
Spinal cord	Neuron	OE	Clk4	0.309356	4.36e-12
Spinal cord	Neuron	YE	Clvs1	-0.260435	5.39e-10
Spinal cord	Neuron	OE	Cmss1	0.531364	9.12e-20
Spinal cord	Neuron	OE	Cnot3	0.276835	1.29e-10
Spinal cord	Neuron	OE	Cntn4	-0.353658	9.13e-06
Spinal cord	Neuron	OE	Cntnap2	-0.354111	6.59e-19
Spinal cord	Neuron	OE	Cntnap4	-0.46538	5.6e-13
Spinal cord	Neuron	OE	Cntnap5a	-0.317751	0.000248567
Spinal cord	Neuron	OE	Cobl	-0.278153	1.51e-10
Spinal cord	Neuron	OE	Col27a1	-0.251426	0.00161837
Spinal cord	Neuron	OE	Cox16	-0.29673	1.81e-16
Spinal cord	Neuron	OE	Cox4i1	0.49873	2.03e-71
Spinal cord	Neuron	OE	Cox5b	0.291964	1.42e-42
Spinal cord	Neuron	OE	Cox6a1	0.321466	1.27e-28
Spinal cord	Neuron	OE	Cox6b1	0.278961	1.18e-18
Spinal cord	Neuron	OE	Cox6c	0.25341	5.83e-32
Spinal cord	Neuron	OE	Cox7b	0.350065	4.09e-20
Spinal cord	Neuron	OE	Cox7c	0.839592	8.83e-132
Spinal cord	Neuron	OE	Cox8a	0.550729	2.24e-59
Spinal cord	Neuron	YE	Csmd1	-0.276818	7.25e-07
Spinal cord	Neuron	OE	Csmd2	-0.351288	1.77e-09
Spinal cord	Neuron	OE	Cspg5	0.296486	2.19e-08
Spinal cord	Neuron	OE	Ctif	-0.293008	2.19e-17
Spinal cord	Neuron	OE	Ctnna1	0.317316	9.82e-22
Spinal cord	Neuron	OE	Ctnna2	-0.304276	4.03e-17
Spinal cord	Neuron	OE	Ctnnd2	-0.272304	1.48e-17
Spinal cord	Neuron	OE	Ctsb	0.513746	3.77e-45
Spinal cord	Neuron	OE	Cux1	-0.386689	1.54e-28
Spinal cord	Neuron	OE	Cx3cr1	0.329705	3.64e-43
Spinal cord	Neuron	OE	Cyp51	0.257652	3.94e-07
Spinal cord	Neuron	OE	Daam1	-0.274449	2.2e-17
Spinal cord	Neuron	OE	Dab1	-0.420859	0.0032872
Spinal cord	Neuron	OE	Dach1	-0.291651	0.00495452
Spinal cord	Neuron	OE	Dcc	-0.53048	4.08e-18
Spinal cord	Neuron	YE	Ddhd2	0.300005	4.23e-12
Spinal cord	Neuron	OE	Ddx50	0.355874	2.97e-20
Spinal cord	Neuron	OE	Desi1	0.280489	1.56e-09
Spinal cord	Neuron	OE	Dgkb	-0.640755	1.44e-23
Spinal cord	Neuron	OE	Dgkh	-0.379794	1.55e-11
Spinal cord	Neuron	OE	Dhx36	0.259099	4.14e-09
Spinal cord	Neuron	OE	Dip2a	0.286446	8.75e-10
Spinal cord	Neuron	OE	Dip2c	-0.347376	6.05e-37
Spinal cord	Neuron	OE	Dipk1b	0.264207	1.73e-11
Spinal cord	Neuron	OE	Dmd	-0.3476	0.00149941
Spinal cord	Neuron	YE	Dner	-0.253881	0.00232546
Spinal cord	Neuron	OE	Dnmt3a	-0.3006	1.3e-24
Spinal cord	Neuron	YE	Dock1	0.274361	5.52e-24
Spinal cord	Neuron	OE	Dock2	0.303698	1.51e-22
Spinal cord	Neuron	OE	Dock3	-0.320088	6.74e-28
Spinal cord	Neuron	OE	Dok6	-0.354248	9.85e-21
Spinal cord	Neuron	OE	Dpm1	0.284441	4.18e-09
Spinal cord	Neuron	OE	Dpp10	-0.647186	6.94e-08
Spinal cord	Neuron	OE	Dscaml1	-0.570721	5.32e-07
Spinal cord	Neuron	OE	Dtna	-0.305471	8.63e-15
Spinal cord	Neuron	OE	Dtnbos	0.30838	1.36e-16
Spinal cord	Neuron	OE	Dusp15	0.331883	4.17e-43
Spinal cord	Neuron	YE	Dync1h1	0.268688	1.13e-08
Spinal cord	Neuron	OE	Dync1i1	-0.335977	1.81e-17
Spinal cord	Neuron	OE	Dynll1	0.310222	9.54e-36
Spinal cord	Neuron	YE	Ebf1	-0.298481	0.00265372
Spinal cord	Neuron	OE	Edil3	-0.385827	0.000961402
Spinal cord	Neuron	OE	Eef1a1	0.644639	5.07e-88
Spinal cord	Neuron	OE	Efnb3	0.271359	5.64e-24
Spinal cord	Neuron	OE	Ehbp1	-0.27833	9.38e-20
Spinal cord	Neuron	OE	Eid1	0.286364	1.46e-11
Spinal cord	Neuron	OE	Eif1	0.648529	2.4e-88
Spinal cord	Neuron	OE	Eif4a2	0.350061	2.18e-19
Spinal cord	Neuron	OE	Eif4g3	-0.294983	3.53e-22
Spinal cord	Neuron	OE	Elavl3	-0.299884	1.65e-22
Spinal cord	Neuron	OE	Elob	0.289123	2.9e-35
Spinal cord	Neuron	OE	Emc10	0.315021	8.32e-19
Spinal cord	Neuron	YE	Enox1	-0.348531	5.18e-11
Spinal cord	Neuron	OE	Epb41l1	-0.324075	6.44e-26
Spinal cord	Neuron	OE	Epb41l3	-0.410244	1.36e-30
Spinal cord	Neuron	OE	Epb41l4b	-0.455459	1.69e-20
Spinal cord	Neuron	OE	Ephb2	-0.280209	4.55e-15
Spinal cord	Neuron	OE	Epm2a	0.507589	3.16e-47
Spinal cord	Neuron	OE	Eps15	0.356496	2.01e-20
Spinal cord	Neuron	OE	Erbin	0.458888	7.06e-36
Spinal cord	Neuron	YE	Erc2	-0.30561	5.55e-12
Spinal cord	Neuron	OE	Etl4	-0.691922	9.81e-10
Spinal cord	Neuron	OE	Ewsr1	0.402067	3.68e-30
Spinal cord	Neuron	YE	Exoc4	-0.253516	5.46e-18
Spinal cord	Neuron	OE	Fam173a	0.392474	1.33e-25
Spinal cord	Neuron	OE	Fam189a1	-0.26374	4.98e-05
Spinal cord	Neuron	OE	Fam219a	-0.266557	6.55e-14
Spinal cord	Neuron	OE	Fbxl5	0.263814	5.23e-08
Spinal cord	Neuron	OE	Fbxw2	0.27276	0.0460467
Spinal cord	Neuron	OE	Fhod3	-0.313512	3.25e-10
Spinal cord	Neuron	OE	Filip1l	0.335253	2.73e-10
Spinal cord	Neuron	YE	Flrt2	-0.300201	0.00301352
Spinal cord	Neuron	OE	Flrt3	0.361116	2.57e-18
Spinal cord	Neuron	OE	Fntb	0.25979	0.000613494
Spinal cord	Neuron	OE	Fras1	-0.365007	0.00183625
Spinal cord	Neuron	OE	Frmd5	-0.546685	5.41e-11
Spinal cord	Neuron	OE	Fstl5	-0.422588	1.78e-05
Spinal cord	Neuron	OE	Ftx	0.280765	7.86e-13
Spinal cord	Neuron	OE	Fubp1	0.32372	1.05e-18
Spinal cord	Neuron	OE	Gaa	0.300916	6.38e-06
Spinal cord	Neuron	OE	Gab2	-0.269146	3.43e-07
Spinal cord	Neuron	YE	Gabra4	-0.254019	5.55e-11
Spinal cord	Neuron	YE	Gabrb2	-0.265137	3.84e-06
Spinal cord	Neuron	OE	Galnt17	-0.624851	2.12e-20
Spinal cord	Neuron	OE	Galntl6	-0.467562	0.0019386
Spinal cord	Neuron	OE	Gapdh	0.511854	6.1e-66
Spinal cord	Neuron	OE	Gas5	0.435403	3.95e-37
Spinal cord	Neuron	YE	Gkap1	0.343996	7.03e-17
Spinal cord	Neuron	OE	Glod4	0.25347	4.5e-07
Spinal cord	Neuron	OE	Glp2r	0.475312	4.93e-27
Spinal cord	Neuron	OE	Glra1	-0.414197	5.15e-17
Spinal cord	Neuron	OE	Gnl3	0.287766	4.2e-12
Spinal cord	Neuron	OE	Gnptg	0.301082	2.14e-13
Spinal cord	Neuron	OE	Gpc6	-0.430104	2.27e-06
Spinal cord	Neuron	OE	Gpm6b	0.344737	1.56e-22
Spinal cord	Neuron	OE	Gps2	0.270163	2.81e-11
Spinal cord	Neuron	OE	Gria2	0.558678	3.94e-39
Spinal cord	Neuron	OE	Gria3	-0.297707	3.2e-06
Spinal cord	Neuron	OE	Gria4	-0.461145	1.08e-26
Spinal cord	Neuron	YE	Grid1	-0.419715	4.09e-07
Spinal cord	Neuron	OE	Grid2	-0.303991	6.97e-11
Spinal cord	Neuron	OE	Grik1	-0.537167	6.46e-07
Spinal cord	Neuron	OE	Grik2	-0.534036	5.24e-09
Spinal cord	Neuron	OE	Grik4	-0.308006	5.16e-07
Spinal cord	Neuron	YE	Grin1	0.272675	3.97e-13
Spinal cord	Neuron	OE	Grip1	-0.684929	1.68e-32
Spinal cord	Neuron	OE	Grip1os2	0.272733	9e-10
Spinal cord	Neuron	OE	Grm5	-0.424469	1.57e-20
Spinal cord	Neuron	OE	Grm7	-0.334048	1.87e-16
Spinal cord	Neuron	OE	Grm8	-0.421576	0.00112634
Spinal cord	Neuron	OE	H2afz	0.287339	1.42e-12
Spinal cord	Neuron	OE	H2-D1	0.286099	9.7e-32
Spinal cord	Neuron	OE	H3f3a	0.334044	3.19e-13
Spinal cord	Neuron	OE	H3f3b	0.436576	2.82e-39
Spinal cord	Neuron	OE	Hccs	0.537612	7.19e-32
Spinal cord	Neuron	OE	Hcn1	-0.515468	1.9e-17
Spinal cord	Neuron	OE	Hdac11	0.259116	9.32e-06
Spinal cord	Neuron	YE	Hdac7	0.292112	2.17e-07
Spinal cord	Neuron	OE	Hectd2os	0.351482	1.42e-31
Spinal cord	Neuron	OE	Hecw1	-0.372897	3.91e-29
Spinal cord	Neuron	OE	Hepacam	0.266254	1.5e-22
Spinal cord	Neuron	OE	Hint1	0.402941	9.73e-44
Spinal cord	Neuron	OE	Hivep2	-0.380038	2.06e-30
Spinal cord	Neuron	YE	Hjurp	0.257843	2.16e-06
Spinal cord	Neuron	OE	Hnrnpa3	0.278869	5.88e-09
Spinal cord	Neuron	OE	Hnrnph1	0.510722	4.06e-49
Spinal cord	Neuron	OE	Hnrnpk	0.372205	4.74e-24
Spinal cord	Neuron	YE	Hoxa7	0.261874	1.08e-09
Spinal cord	Neuron	OE	Hoxaas3	0.378924	2.1e-30
Spinal cord	Neuron	OE	Hoxc4	-0.270235	5.73e-19
Spinal cord	Neuron	OE	Hoxc5	-0.403693	5.84e-42
Spinal cord	Neuron	OE	Hpgds	0.397308	2.31e-44
Spinal cord	Neuron	OE	Hs3st2	-0.407826	3.97e-06
Spinal cord	Neuron	OE	Hs3st4	-0.408961	2.13e-05
Spinal cord	Neuron	OE	Hs3st5	-0.39607	3.81e-11
Spinal cord	Neuron	YE	Hs6st2	-0.284843	1.07e-09
Spinal cord	Neuron	OE	Hs6st3	-0.444399	2.96e-06
Spinal cord	Neuron	OE	Hsp90aa1	0.692484	1.74e-80
Spinal cord	Neuron	OE	Hsp90ab1	0.852272	4.6e-99
Spinal cord	Neuron	OE	Hsp90b1	0.39703	1.19e-27
Spinal cord	Neuron	OE	Hspa12a	-0.319975	2.56e-19
Spinal cord	Neuron	OE	Hspa5	0.401104	2.86e-36
Spinal cord	Neuron	OE	Hspa8	0.876985	5.58e-120
Spinal cord	Neuron	OE	Ica1	-0.27827	2.36e-16
Spinal cord	Neuron	OE	Ide	-0.284813	3.92e-19
Spinal cord	Neuron	OE	Igf1r	-0.363759	4.1e-18
Spinal cord	Neuron	YE	Ighm	0.294967	0.00869349
Spinal cord	Neuron	OE	Il1rapl1	-0.370895	1.32e-10
Spinal cord	Neuron	OE	Ino80dos	0.255049	8.8e-08
Spinal cord	Neuron	OE	Inpp5a	-0.272278	1.92e-09
Spinal cord	Neuron	YE	Iqsec3	-0.284434	4.12e-07
Spinal cord	Neuron	OE	Itgbl1	0.465102	2.59e-24
Spinal cord	Neuron	OE	Itm2b	0.82266	1.62e-103
Spinal cord	Neuron	OE	Itm2c	0.389973	7.63e-05
Spinal cord	Neuron	OE	Ivns1abp	0.326146	2.31e-25
Spinal cord	Neuron	OE	Kcnab1	-0.512854	2.84e-11
Spinal cord	Neuron	OE	Kcnb2	-0.522987	2.57e-06
Spinal cord	Neuron	OE	Kcnc2	-0.451559	1.37e-07
Spinal cord	Neuron	OE	Kcnd2	-0.418818	1.51e-13
Spinal cord	Neuron	YE	Kcnd3	-0.390832	0.0111466
Spinal cord	Neuron	OE	Kcnh7	-0.359083	0.00501049
Spinal cord	Neuron	YE	Kcnh8	-0.344747	0.0101258
Spinal cord	Neuron	OE	Kcnip1	-0.479518	1.26e-12
Spinal cord	Neuron	YE	Kcnj6	-0.265097	0.0388288
Spinal cord	Neuron	OE	Kcnq1ot1	-0.547856	3.79e-78
Spinal cord	Neuron	OE	Kcnq2	-0.293798	7.7e-20
Spinal cord	Neuron	OE	Kctd16	-0.536182	1.98e-07
Spinal cord	Neuron	OE	Kctd3	0.333866	4.05e-26
Spinal cord	Neuron	OE	Khdrbs2	-0.315725	0.00173516
Spinal cord	Neuron	OE	Kif13b	0.250915	1.36e-07
Spinal cord	Neuron	YE	Kif26b	-0.302895	1.89e-05
Spinal cord	Neuron	YE	Kirrel3	-0.560397	2.27e-07
Spinal cord	Neuron	YE	Klc1	0.259069	1.24e-09
Spinal cord	Neuron	OE	Klf12	-0.400432	3.09e-19
Spinal cord	Neuron	OE	Klhl10	0.272244	1.99e-11
Spinal cord	Neuron	OE	Ksr2	-0.277357	1.27e-18
Spinal cord	Neuron	OE	Ktn1	0.253169	1.39e-10
Spinal cord	Neuron	OE	Lage3	0.257097	2.77e-15
Spinal cord	Neuron	OE	Lamp1	0.273358	3.03e-34
Spinal cord	Neuron	OE	Laptm4a	0.259092	4.15e-26
Spinal cord	Neuron	OE	Lca5l	0.269096	8.07e-13
Spinal cord	Neuron	YE	Ldb2	-0.345686	1.97e-05
Spinal cord	Neuron	OE	Ldlrad4	-0.304768	9.81e-10
Spinal cord	Neuron	OE	Leng9	0.546891	7.96e-59
Spinal cord	Neuron	OE	Lhfpl3	-0.359488	6.06e-08
Spinal cord	Neuron	OE	Limch1	-0.347544	1.96e-22
Spinal cord	Neuron	OE	Lingo2	-0.383379	3.35e-18
Spinal cord	Neuron	OE	Lnx1	0.321339	6.17e-12
Spinal cord	Neuron	OE	Lrp1b	-0.445216	1.81e-18
Spinal cord	Neuron	OE	Lrpap1	0.369836	3.77e-17
Spinal cord	Neuron	OE	Lrrc19	0.325033	2.2e-20
Spinal cord	Neuron	OE	Lrrc39	0.272438	2.86e-19
Spinal cord	Neuron	OE	Lrrc4	0.35508	5.27e-17
Spinal cord	Neuron	YE	Lrrc45	0.285247	4.39e-12
Spinal cord	Neuron	OE	Lrrfip1	-0.27944	1.43e-15
Spinal cord	Neuron	OE	Lrrtm3	-0.327502	1.29e-11
Spinal cord	Neuron	OE	Lrrtm4	-0.503872	2.8e-07
Spinal cord	Neuron	OE	Lrtm1	0.367938	7.62e-15
Spinal cord	Neuron	OE	Ly6e	0.26326	3.6e-30
Spinal cord	Neuron	OE	Lyn	0.47827	7.81e-30
Spinal cord	Neuron	OE	Lztfl1	0.256577	4.4e-09
Spinal cord	Neuron	OE	Macrod1	0.423741	1.59e-19
Spinal cord	Neuron	OE	Macrod2	-0.294205	6.08e-16
Spinal cord	Neuron	OE	Maged1	0.27712	1.21e-06
Spinal cord	Neuron	YE	Magi1	-0.255953	1.47e-06
Spinal cord	Neuron	YE	Maml2	-0.430601	0.0471053
Spinal cord	Neuron	OE	Man1a	-0.444728	9.82e-09
Spinal cord	Neuron	YE	Mapk8ip1	0.304681	2.15e-13
Spinal cord	Neuron	OE	Marchf1	-0.598022	6.96e-15
Spinal cord	Neuron	OE	Marchf3	-0.35915	3.75e-08
Spinal cord	Neuron	OE	Mast3	0.404866	4.01e-43
Spinal cord	Neuron	OE	Mcu	-0.27642	1.05e-10
Spinal cord	Neuron	OE	Mdga2	-0.313846	6.05e-24
Spinal cord	Neuron	OE	Med13l	-0.290294	1.96e-23
Spinal cord	Neuron	OE	Mef2c	0.347622	8.17e-09
Spinal cord	Neuron	OE	Meg3	-0.284465	1.96e-41
Spinal cord	Neuron	OE	Mgat4c	-0.402374	0.011906
Spinal cord	Neuron	OE	Mgat5b	-0.291942	4.25e-09
Spinal cord	Neuron	OE	Mgll	-0.25361	1.72e-09
Spinal cord	Neuron	OE	Mical2	-0.429439	1.9e-18
Spinal cord	Neuron	OE	Mical3	-0.314816	8.78e-19
Spinal cord	Neuron	OE	Mif	0.290339	2.43e-38
Spinal cord	Neuron	OE	Mink1	0.389344	1.12e-25
Spinal cord	Neuron	OE	Mir100hg	0.594575	5.56e-55
Spinal cord	Neuron	OE	Mir124a-1hg	0.535869	5.8e-28
Spinal cord	Neuron	OE	Mir670hg	-0.279263	0.000400759
Spinal cord	Neuron	OE	Mmp16	-0.259732	1.32e-09
Spinal cord	Neuron	OE	Mpz	-0.31262	6.34e-81
Spinal cord	Neuron	OE	Mrpl41	0.347926	2.72e-23
Spinal cord	Neuron	OE	Mrps26	0.306097	3.06e-17
Spinal cord	Neuron	OE	Mrps5	0.3674	7.93e-22
Spinal cord	Neuron	OE	Msmo1	0.298158	6.16e-17
Spinal cord	Neuron	YE	Mtss1	-0.311521	0.0136577
Spinal cord	Neuron	OE	Mttp	0.276633	4.1e-07
Spinal cord	Neuron	OE	Mycbp	0.291598	5.12e-19
Spinal cord	Neuron	OE	Myl6	0.400108	4.66e-54
Spinal cord	Neuron	OE	Nae1	0.260622	1.74e-05
Spinal cord	Neuron	OE	Nap1l5	0.648579	2.94e-68
Spinal cord	Neuron	OE	Nav2	-0.454181	5.91e-32
Spinal cord	Neuron	OE	Ncam2	-0.36315	1.73e-10
Spinal cord	Neuron	OE	Ncoa2	-0.323851	1.2e-24
Spinal cord	Neuron	OE	Ndfip1	0.533579	7.29e-46
Spinal cord	Neuron	OE	Ndn	0.31687	9.43e-15
Spinal cord	Neuron	YE	Ndrg4	0.290401	5.8e-11
Spinal cord	Neuron	OE	Ndufa4	0.48595	4.09e-60
Spinal cord	Neuron	OE	Ndufa6	0.326348	8.43e-41
Spinal cord	Neuron	OE	Ndufaf7	0.325289	7.27e-15
Spinal cord	Neuron	OE	Ndufc2	0.32894	1.99e-20
Spinal cord	Neuron	OE	Ndufs7	0.250713	5.73e-20
Spinal cord	Neuron	YE	Nebl	-0.263331	1.58e-07
Spinal cord	Neuron	OE	Nefl	0.307114	3.23e-29
Spinal cord	Neuron	YE	Nelfb	0.256024	8e-08
Spinal cord	Neuron	OE	Nell1os	0.368646	7.66e-08
Spinal cord	Neuron	OE	Neto1	-0.361907	8.2e-05
Spinal cord	Neuron	YE	Nhs	-0.306664	3.43e-07
Spinal cord	Neuron	OE	Nipal2	-0.257259	4.58e-09
Spinal cord	Neuron	YE	Nisch	0.287202	2.76e-10
Spinal cord	Neuron	OE	Nit1	0.277681	1.87e-11
Spinal cord	Neuron	OE	Nkain2	-0.487738	3.25e-12
Spinal cord	Neuron	OE	Nkain3	-0.454405	0.0295919
Spinal cord	Neuron	OE	Nlgn1	-0.393746	4.71e-21
Spinal cord	Neuron	OE	Nme7	0.411717	7.42e-19
Spinal cord	Neuron	YE	Nmnat2	-0.252067	1.68e-07
Spinal cord	Neuron	OE	Nmur2	0.383683	1.76e-13
Spinal cord	Neuron	OE	Nnat	0.408736	2.88e-43
Spinal cord	Neuron	OE	Nox1	0.32753	3.5e-18
Spinal cord	Neuron	OE	Nr3c2	-0.302244	2.82e-12
Spinal cord	Neuron	OE	Nrcam	-0.321146	1.63e-13
Spinal cord	Neuron	OE	Nrg1	-0.551781	1.74e-08
Spinal cord	Neuron	OE	Nrxn3	-0.37076	8.16e-06
Spinal cord	Neuron	OE	Nsg1	0.2621	1.64e-05
Spinal cord	Neuron	OE	Nsun6	0.292693	3.47e-12
Spinal cord	Neuron	OE	Nt5dc1	0.324593	2.17e-12
Spinal cord	Neuron	YE	Ntm	-0.468411	8.19e-24
Spinal cord	Neuron	OE	Nudt5	0.330858	5.52e-18
Spinal cord	Neuron	OE	Nufip2	0.275446	7.75e-10
Spinal cord	Neuron	OE	Oaz1	0.29547	3.52e-27
Spinal cord	Neuron	YE	Odf2	0.275865	4.57e-07
Spinal cord	Neuron	OE	Ogt	0.374769	3.23e-25
Spinal cord	Neuron	OE	Olfm3	-0.442297	3.54e-08
Spinal cord	Neuron	OE	Opcml	-0.346704	3.2e-08
Spinal cord	Neuron	OE	Osbpl6	-0.270025	2.93e-15
Spinal cord	Neuron	YE	Osbpl7	0.261676	3.26e-24
Spinal cord	Neuron	OE	Otud7a	-0.458131	2.59e-39
Spinal cord	Neuron	OE	Otud7b	0.260646	3.04e-11
Spinal cord	Neuron	OE	Otulin	0.283895	3.32e-13
Spinal cord	Neuron	YE	Pabpn1	0.355953	1.71e-27
Spinal cord	Neuron	OE	Pacsin1	-0.362288	8.16e-36
Spinal cord	Neuron	OE	Pafah1b1	0.389214	8.06e-27
Spinal cord	Neuron	OE	Pakap	-0.302408	7.29e-15
Spinal cord	Neuron	OE	Pax2	-0.268387	0.0459217
Spinal cord	Neuron	YE	Paxbp1	0.362273	6.73e-24
Spinal cord	Neuron	OE	Pcdh11x	-0.500789	1.4e-06
Spinal cord	Neuron	OE	Pcdh9	-0.597863	2.78e-23
Spinal cord	Neuron	OE	Pcf11	0.262937	1.23e-05
Spinal cord	Neuron	OE	Pcsk1n	1.06298	1.6e-80
Spinal cord	Neuron	YE	Pcsk2	-0.250475	0.0121972
Spinal cord	Neuron	OE	Pcsk2os2	0.253121	2.66e-14
Spinal cord	Neuron	YE	Pdcd7	0.341941	1.11e-13
Spinal cord	Neuron	OE	Pde7b	-0.432972	2.63e-11
Spinal cord	Neuron	YE	Pdgfc	-0.313194	1.81e-10
Spinal cord	Neuron	OE	Pdzrn4	-0.326654	0.000112814
Spinal cord	Neuron	YE	Peak1	-0.264225	0.000843261
Spinal cord	Neuron	OE	Pebp1	0.433872	1.04e-38
Spinal cord	Neuron	OE	Pfkp	-0.286089	6.64e-16
Spinal cord	Neuron	OE	Phf21a	-0.317818	6.23e-21
Spinal cord	Neuron	OE	Phf3	0.312111	3.42e-16
Spinal cord	Neuron	OE	Phf6	0.289071	4.01e-08
Spinal cord	Neuron	OE	Picalm	0.39229	1.06e-24
Spinal cord	Neuron	OE	Pitpnc1	-0.372936	1.31e-17
Spinal cord	Neuron	OE	Pitpnm3	-0.273229	5.82e-14
Spinal cord	Neuron	OE	Pkd1l3	0.260539	1.53e-17
Spinal cord	Neuron	OE	Pkd2l2	0.321442	1.15e-25
Spinal cord	Neuron	OE	Pkp4	-0.278507	2.56e-11
Spinal cord	Neuron	OE	Plcb1	-0.424891	0.00206924
Spinal cord	Neuron	YE	Plcb4	-0.344509	4.2e-09
Spinal cord	Neuron	YE	Plcl1	-0.272644	8.01e-06
Spinal cord	Neuron	OE	Plec	-0.305764	1.83e-27
Spinal cord	Neuron	OE	Plekha6	-0.376181	1.01e-32
Spinal cord	Neuron	OE	Plk5	0.293193	0.000195461
Spinal cord	Neuron	OE	Plppr1	-0.352142	3.24e-05
Spinal cord	Neuron	YE	Plxna2	-0.28313	0.000216677
Spinal cord	Neuron	YE	Plxna4	-0.392358	4.54e-21
Spinal cord	Neuron	OE	Plxna4os3	0.291451	1.78e-19
Spinal cord	Neuron	OE	Pnmal2	0.309951	1.55e-09
Spinal cord	Neuron	OE	Pnn	0.303534	2.93e-14
Spinal cord	Neuron	OE	Pnpt1	0.294149	2.88e-09
Spinal cord	Neuron	OE	Polr3h	0.276837	5.34e-09
Spinal cord	Neuron	OE	Ppargc1b	-0.250605	1.05e-13
Spinal cord	Neuron	OE	Ppfia2	-0.285808	2.99e-08
Spinal cord	Neuron	OE	Ppia	0.670754	1.04e-90
Spinal cord	Neuron	OE	Ppib	0.291898	5.05e-08
Spinal cord	Neuron	OE	Ppm1e	-0.476253	1.63e-20
Spinal cord	Neuron	OE	Ppm1h	-0.293922	2.88e-14
Spinal cord	Neuron	OE	Ppm1l	-0.265161	1.83e-09
Spinal cord	Neuron	OE	Ppp2r3a	0.251689	1.97e-08
Spinal cord	Neuron	OE	Ppwd1	0.283034	4.48e-12
Spinal cord	Neuron	OE	Pram1	0.377036	1.24e-33
Spinal cord	Neuron	OE	Prkca	-0.302326	2.38e-06
Spinal cord	Neuron	YE	Prkg1	-0.337971	1.72e-08
Spinal cord	Neuron	YE	Prkn	-0.305772	7.63e-05
Spinal cord	Neuron	OE	Prnp	0.525473	3.15e-38
Spinal cord	Neuron	OE	Prodh	0.33124	2.79e-24
Spinal cord	Neuron	OE	Prpf39	0.270944	1.54e-10
Spinal cord	Neuron	OE	Psap	0.683534	1.18e-68
Spinal cord	Neuron	OE	Psmc6	0.401122	8.44e-32
Spinal cord	Neuron	OE	Pten	0.286373	1.33e-11
Spinal cord	Neuron	OE	Ptma	0.420062	1.07e-46
Spinal cord	Neuron	YE	Ptprg	-0.359174	3.09e-13
Spinal cord	Neuron	OE	Ptprj	-0.308523	1.3e-15
Spinal cord	Neuron	OE	Ptprn	0.397617	9.91e-23
Spinal cord	Neuron	YE	Ptprn2	-0.357424	4.26e-17
Spinal cord	Neuron	OE	Ptprr	-0.271549	3.27e-10
Spinal cord	Neuron	OE	Rab10os	0.323412	3.19e-13
Spinal cord	Neuron	OE	Rabac1	0.471577	7.29e-63
Spinal cord	Neuron	OE	Ralgapa1	0.262174	5.03e-18
Spinal cord	Neuron	OE	Ralgps1	-0.252262	3.64e-17
Spinal cord	Neuron	OE	Rapgef2	-0.306089	5.28e-20
Spinal cord	Neuron	OE	Rapgef4os1	0.371395	4.55e-25
Spinal cord	Neuron	OE	Rasgef1b	-0.338728	4.82e-07
Spinal cord	Neuron	OE	Rbfox2	-0.291819	6.48e-25
Spinal cord	Neuron	OE	Rbis	0.332603	2.61e-27
Spinal cord	Neuron	OE	Rbms2	1.02336	2.34e-23
Spinal cord	Neuron	OE	Rcbtb1	0.379746	7.1e-27
Spinal cord	Neuron	OE	Rchy1	0.266415	1.34e-09
Spinal cord	Neuron	OE	Rcn2	0.372976	1.96e-13
Spinal cord	Neuron	OE	Resp18	0.6654	1.28e-52
Spinal cord	Neuron	OE	Rgl1	-0.263443	9.08e-13
Spinal cord	Neuron	OE	Rgs7bp	-0.338134	4.51e-15
Spinal cord	Neuron	OE	Rnasek	0.471743	1.3e-51
Spinal cord	Neuron	OE	Rnf13	0.40244	4.63e-28
Spinal cord	Neuron	OE	Rpl10a	0.337249	2.81e-28
Spinal cord	Neuron	OE	Rpl12	0.253963	1.29e-33
Spinal cord	Neuron	OE	Rpl13	0.419173	8.14e-54
Spinal cord	Neuron	OE	Rpl17	0.315634	1.13e-34
Spinal cord	Neuron	OE	Rpl22l1	0.270618	1.29e-25
Spinal cord	Neuron	OE	Rpl24	0.43627	3.43e-51
Spinal cord	Neuron	OE	Rpl27a	0.31398	2.68e-36
Spinal cord	Neuron	OE	Rpl28	0.285263	4.72e-39
Spinal cord	Neuron	OE	Rpl41	0.323198	8.88e-36
Spinal cord	Neuron	OE	Rpl5	0.253478	1.62e-09
Spinal cord	Neuron	OE	Rpl6	0.595653	6.27e-59
Spinal cord	Neuron	OE	Rpl8	0.376276	1.18e-51
Spinal cord	Neuron	OE	Rps13	0.343576	8.1e-46
Spinal cord	Neuron	OE	Rps15	0.308858	2.15e-39
Spinal cord	Neuron	OE	Rps2	0.315449	2.55e-33
Spinal cord	Neuron	OE	Rps8	0.413426	7.69e-46
Spinal cord	Neuron	OE	Rtl1	0.470094	1.39e-38
Spinal cord	Neuron	OE	Rtl8a	0.348282	1.05e-43
Spinal cord	Neuron	OE	Rtn4	0.805877	1.73e-104
Spinal cord	Neuron	YE	Rufy2	0.321021	1.37e-16
Spinal cord	Neuron	OE	Runx2	0.255209	0.00828237
Spinal cord	Neuron	OE	Ryr3	-0.689748	3.08e-17
Spinal cord	Neuron	OE	Sacs	-0.261346	4.83e-13
Spinal cord	Neuron	OE	Scd2	0.317853	7.27e-33
Spinal cord	Neuron	OE	Scg2	0.500565	5.4e-11
Spinal cord	Neuron	OE	Schip1	-0.331924	0.0285779
Spinal cord	Neuron	OE	Scn1a	-0.351655	3.18e-18
Spinal cord	Neuron	OE	Scn8a	-0.389643	2.16e-25
Spinal cord	Neuron	OE	Sec61a2	0.327045	4.01e-18
Spinal cord	Neuron	OE	Sec62	0.410325	8.24e-18
Spinal cord	Neuron	OE	Selenok	0.349326	1.15e-46
Spinal cord	Neuron	OE	Selenom	0.322774	7.85e-20
Spinal cord	Neuron	OE	Sema6a	-0.317947	9.5e-17
Spinal cord	Neuron	OE	Septin7	0.641187	1.16e-69
Spinal cord	Neuron	OE	Serinc1	0.596616	1.93e-57
Spinal cord	Neuron	OE	Serinc3	0.418543	1.62e-48
Spinal cord	Neuron	OE	Sez6	-0.267957	5.31e-12
Spinal cord	Neuron	OE	Sez6l2	0.538813	6.9e-53
Spinal cord	Neuron	OE	Sfmbt2	-0.306648	1.12e-09
Spinal cord	Neuron	OE	Sgcd	-0.648047	2.19e-13
Spinal cord	Neuron	OE	Sgip1	-0.361075	5.61e-38
Spinal cord	Neuron	YE	Sh3gl2	-0.275132	2.16e-12
Spinal cord	Neuron	OE	Sh3kbp1	-0.300903	1.03e-08
Spinal cord	Neuron	OE	Sh3rf3	-0.36868	7.33e-17
Spinal cord	Neuron	OE	Shisa4	0.353854	1.98e-38
Spinal cord	Neuron	OE	Sik3	-0.347788	1.27e-26
Spinal cord	Neuron	OE	Sipa1l1	-0.374249	1.17e-18
Spinal cord	Neuron	OE	Slc12a2	0.483864	5.96e-48
Spinal cord	Neuron	OE	Slc22a23	-0.308423	1.94e-19
Spinal cord	Neuron	OE	Slc24a2	-0.44215	9.87e-08
Spinal cord	Neuron	YE	Slc24a4	-0.276993	0.00102496
Spinal cord	Neuron	YE	Slc25a23	0.263205	2.03e-07
Spinal cord	Neuron	OE	Slc25a4	0.715006	1.15e-78
Spinal cord	Neuron	OE	Slc27a1	0.299349	7.69e-24
Spinal cord	Neuron	OE	Slc35f3	-0.309803	2.24e-07
Spinal cord	Neuron	OE	Slc38a2	0.670525	2.1e-76
Spinal cord	Neuron	OE	Slc48a1	0.355308	8.48e-42
Spinal cord	Neuron	YE	Slc4a3	0.344656	1.6e-17
Spinal cord	Neuron	YE	Slco3a1	-0.344762	6.04e-10
Spinal cord	Neuron	OE	Slit2	-0.394314	5e-06
Spinal cord	Neuron	YE	Sltm	0.289718	4.62e-16
Spinal cord	Neuron	OE	Smarca2	-0.319163	6.31e-15
Spinal cord	Neuron	OE	Smim4	0.357349	4.02e-19
Spinal cord	Neuron	OE	Snhg14	-0.277218	9.8e-25
Spinal cord	Neuron	OE	Snhg9	0.353259	4.83e-26
Spinal cord	Neuron	OE	Snrpf	0.270835	5.18e-14
Spinal cord	Neuron	OE	Snx29	-0.281901	3.16e-18
Spinal cord	Neuron	OE	Sobp	-0.356786	1.03e-22
Spinal cord	Neuron	OE	Sorcs1	-0.587479	9.9e-10
Spinal cord	Neuron	OE	Sox5os4	0.324004	5.04e-08
Spinal cord	Neuron	OE	Spag9	0.336768	2.5e-22
Spinal cord	Neuron	OE	Sparcl1	0.309185	3.57e-10
Spinal cord	Neuron	OE	Specc1	-0.315253	5.86e-17
Spinal cord	Neuron	OE	Spock3	-0.28121	3.77e-05
Spinal cord	Neuron	OE	Sptbn4	-0.320283	1.53e-23
Spinal cord	Neuron	OE	Srgap1	-0.256267	2.74e-10
Spinal cord	Neuron	OE	Srpr	0.255071	1.91e-05
Spinal cord	Neuron	OE	Srrm3	-0.350531	6.48e-29
Spinal cord	Neuron	OE	Srsf6	0.302964	3.56e-20
Spinal cord	Neuron	OE	Ssr4	0.289867	2.4e-25
Spinal cord	Neuron	OE	Sst	1.16788	3.26e-27
Spinal cord	Neuron	OE	St3gal3	-0.261544	6.61e-10
Spinal cord	Neuron	OE	St8sia3os	0.257683	9.38e-16
Spinal cord	Neuron	OE	Stk39	-0.313376	9.98e-16
Spinal cord	Neuron	OE	Stmn1	0.395281	2.62e-19
Spinal cord	Neuron	OE	Stox2	-0.303189	1.36e-22
Spinal cord	Neuron	OE	Sumo2	0.299757	7.38e-15
Spinal cord	Neuron	OE	Syndig1	-0.319007	1.28e-08
Spinal cord	Neuron	OE	Syne1	-0.415474	2.63e-44
Spinal cord	Neuron	OE	Syt1	-0.366702	6.69e-18
Spinal cord	Neuron	OE	Syt11	0.549162	8.14e-40
Spinal cord	Neuron	OE	Syt5	0.279433	1.1e-08
Spinal cord	Neuron	YE	Syt7	0.250212	0.00500535
Spinal cord	Neuron	OE	Tafa1	-0.620265	6.89e-07
Spinal cord	Neuron	YE	Tcf25	0.327773	7.2e-17
Spinal cord	Neuron	OE	Tecr	0.459875	3.22e-31
Spinal cord	Neuron	OE	Tenm2	-0.50349	5.96e-13
Spinal cord	Neuron	OE	Tent5d	0.362549	2.01e-26
Spinal cord	Neuron	OE	Tex15	0.371467	0.00208556
Spinal cord	Neuron	OE	Thada	-0.254598	1.57e-16
Spinal cord	Neuron	OE	Thap3	0.274624	1.08e-08
Spinal cord	Neuron	YE	Thra	0.280282	4.98e-08
Spinal cord	Neuron	YE	Thsd4	-0.300046	0.00159668
Spinal cord	Neuron	OE	Thsd7a	-0.758556	8.28e-28
Spinal cord	Neuron	OE	Thsd7b	-0.272642	0.016585
Spinal cord	Neuron	OE	Tifa	0.336181	3.27e-24
Spinal cord	Neuron	OE	Timmdc1	0.326229	2.52e-20
Spinal cord	Neuron	OE	Timp4	0.401381	1.29e-28
Spinal cord	Neuron	OE	Tln2	-0.285779	8.22e-18
Spinal cord	Neuron	OE	Tmbim6	0.316653	1.68e-14
Spinal cord	Neuron	OE	Tmed5	0.287723	8.02e-13
Spinal cord	Neuron	OE	Tmeff2	-0.290978	0.0352158
Spinal cord	Neuron	OE	Tmem126a	0.344301	2.12e-23
Spinal cord	Neuron	OE	Tmem130	0.344958	1.5e-11
Spinal cord	Neuron	YE	Tmem132d	-0.464485	0.0148938
Spinal cord	Neuron	YE	Tmem191c	0.348291	9.23e-17
Spinal cord	Neuron	OE	Tmem208	0.266194	2.22e-10
Spinal cord	Neuron	OE	Tmem216	0.300154	3.75e-21
Spinal cord	Neuron	OE	Tmem50a	0.3298	1.08e-32
Spinal cord	Neuron	OE	Tmem59	0.429857	2.93e-27
Spinal cord	Neuron	OE	Tmsb10	0.256248	1.65e-25
Spinal cord	Neuron	OE	Tmtc1	-0.280519	5.62e-08
Spinal cord	Neuron	OE	Tox	-0.285593	0.00212217
Spinal cord	Neuron	OE	Tpr	0.3456	7.9e-13
Spinal cord	Neuron	OE	Trim9	-0.307116	1.43e-22
Spinal cord	Neuron	OE	Trpc5	-0.54822	2.61e-18
Spinal cord	Neuron	OE	Trpc7	-0.307377	2.61e-08
Spinal cord	Neuron	YE	Trpm3	-0.33324	0.0169465
Spinal cord	Neuron	YE	Tsc22d4	0.284337	6.7e-11
Spinal cord	Neuron	YE	Tspoap1	0.311279	1.3e-11
Spinal cord	Neuron	OE	Tspyl4	0.44706	4.47e-30
Spinal cord	Neuron	OE	Ttll5	-0.278107	1.14e-15
Spinal cord	Neuron	OE	Tuba1a	0.4604	5.55e-59
Spinal cord	Neuron	OE	Tuba1b	0.403037	5.42e-50
Spinal cord	Neuron	OE	Tubb2a	0.347714	5.14e-18
Spinal cord	Neuron	YE	Tubb3	0.264293	8.72e-09
Spinal cord	Neuron	OE	Tubb4b	0.28133	1.28e-34
Spinal cord	Neuron	OE	Tubb5	0.255717	6.45e-32
Spinal cord	Neuron	OE	Ubb	1.00644	7.67e-162
Spinal cord	Neuron	OE	Ubc	0.253138	1.19e-31
Spinal cord	Neuron	OE	Ube2e2	-0.362642	1e-21
Spinal cord	Neuron	OE	Ube4bos1	0.293158	3.43e-17
Spinal cord	Neuron	OE	Ubl5	0.294275	6.03e-24
Spinal cord	Neuron	OE	Uckl1	0.251372	4.45e-09
Spinal cord	Neuron	OE	Unc80	-0.294735	8.38e-28
Spinal cord	Neuron	OE	Upf2	0.313635	1.93e-11
Spinal cord	Neuron	OE	Usp29	-0.281705	1.51e-08
Spinal cord	Neuron	OE	Usp53	0.264464	4.8e-14
Spinal cord	Neuron	YE	Ust	-0.365897	0.00298812
Spinal cord	Neuron	OE	Vti1b	0.296927	2.13e-12
Spinal cord	Neuron	OE	Wdfy3	-0.331895	7.39e-31
Spinal cord	Neuron	OE	Wdr43	0.26844	2.5e-08
Spinal cord	Neuron	OE	Wdr60	0.366602	7.24e-19
Spinal cord	Neuron	OE	Whamm	0.286603	2.99e-07
Spinal cord	Neuron	OE	Wnk2	-0.294357	6.14e-21
Spinal cord	Neuron	OE	Wsb1	0.264775	5.23e-08
Spinal cord	Neuron	OE	Xndc1	0.257771	8.71e-07
Spinal cord	Neuron	OE	Ywhag	0.335636	6.1e-15
Spinal cord	Neuron	OE	Ywhaq	0.344384	4.79e-17
Spinal cord	Neuron	OE	Zbtb16	-0.442155	7.08e-24
Spinal cord	Neuron	OE	Zbtb20	0.276708	0.000266995
Spinal cord	Neuron	OE	Zcchc7	0.261494	2.94e-16
Spinal cord	Neuron	OE	Zcchc9	0.377671	2.78e-29
Spinal cord	Neuron	OE	Zdhhc2	0.265844	3.53e-08
Spinal cord	Neuron	OE	Zeb1	-0.33439	1.1e-21
Spinal cord	Neuron	OE	Zfp280c	0.28588	3.95e-09
Spinal cord	Neuron	OE	Zfp329	0.274452	1.12e-09
Spinal cord	Neuron	OE	Zfp385b	-0.290288	0.00364012
Spinal cord	Neuron	OE	Zfp804a	-0.330184	0.000113471
Spinal cord	Neuron	OE	Zfp804b	-0.829742	1.36e-16
Spinal cord	Neuron	OE	Zfr	0.386697	4.94e-28
Spinal cord	Neuron	OE	Zfyve28	-0.287641	1.26e-15

## Sheet: NeuNpos GfpVsIrisin padj<0.05
NeuNpos GfpVsIrisin filtered significant genes
ID	Gene_name	log2FoldChange	padj
ENSMUSG00000108765	Gm44580	-4.4246	0.0218444
ENSMUSG00000094635	Gm7104	-3.94028	0.0205528
ENSMUSG00000110745	Gm8106	-3.88848	0.0236503
ENSMUSG00000046173	Pabpc6	-3.46869	0.0331159
ENSMUSG00000085363	Gm15478	-3.46647	0.0279543
ENSMUSG00000106207	Gm19184	-3.27975	0.0165966
ENSMUSG00000108668	Gm32816	-3.22814	0.0358647
ENSMUSG00000071332	E230015B07Rik	-3.21949	0.0306133
ENSMUSG00000098125	Gm9578	-3.17508	0.0290535
ENSMUSG00000096009	Olfr134	-3.06532	0.0221288
ENSMUSG00000083136	Gm15170	-2.93795	0.0202974
ENSMUSG00000086631	Gm12784	-2.92876	0.0218444
ENSMUSG00000074115	Saa1	-2.90514	0.0301877
ENSMUSG00000085118	Gm15774	-2.84338	0.00064495
ENSMUSG00000056281	Olfr1322	-2.82652	0.0347721
ENSMUSG00000045004	Spata21	-2.81766	0.0229899
ENSMUSG00000109950	Gm45550	-2.76947	0.0165966
ENSMUSG00000081723	Gm15931	-2.74849	0.0301877
ENSMUSG00000081111	Gm5913	-2.7075	0.0224183
ENSMUSG00000101587	Gm29036	-2.68758	0.0485111
ENSMUSG00000105328	Gm43180	-2.68439	0.0250977
ENSMUSG00000076885	Traj45	-2.67144	0.0199314
ENSMUSG00000027208	Fgf7	-2.66158	0.0287052
ENSMUSG00000111511	AC160966.1	-2.65722	0.0496866
ENSMUSG00000023165	Ssxb2	-2.62016	0.04137
ENSMUSG00000111620	AC118733.1	-2.61908	0.0265158
ENSMUSG00000020916	Krt36	-2.60661	0.0218444
ENSMUSG00000098708	Gm27252	-2.58644	0.0468451
ENSMUSG00000099398	Ms4a14	-2.55445	0.0280912
ENSMUSG00000027068	Dhrs9	-2.52685	0.00337873
ENSMUSG00000047719	Ubiad1	-2.52493	0.0336713
ENSMUSG00000090232	Gm16132	-2.51556	0.0444005
ENSMUSG00000105144	Rpl21-ps11	-2.48769	0.0398157
ENSMUSG00000104238	Gm37587	-2.44997	0.0365985
ENSMUSG00000037157	Il22ra1	-2.42062	0.0299437
ENSMUSG00000091983	Olfr457	-2.38263	0.0273653
ENSMUSG00000083518	Gm9429	-2.37282	0.0354393
ENSMUSG00000082736	Gm5381	-2.36554	0.0358647
ENSMUSG00000101564	Gm5703	-2.36091	0.0218444
ENSMUSG00000073922	Olfr659	-2.28692	0.0205528
ENSMUSG00000097548	Gm26748	-2.28215	0.0344587
ENSMUSG00000071767	Rhox7a	-2.26434	0.0361054
ENSMUSG00000111235	Gm4657	-2.25004	0.0444005
ENSMUSG00000023216	Epb42	-2.21074	0.0399826
ENSMUSG00000109516	Gm6882	-2.18549	0.0218444
ENSMUSG00000091438	Gm17088	-2.1434	0.0390088
ENSMUSG00000091624	Vmn2r9	-2.14309	0.048935
ENSMUSG00000025497	Cdhr5	-2.13557	0.0227624
ENSMUSG00000001588	Acap1	-2.10431	0.0218444
ENSMUSG00000073896	Olfr716	-2.07273	0.0487994
ENSMUSG00000034538	Zfp418	-2.01	0.034878
ENSMUSG00000109489	Gm7451	-1.95351	0.0387468
ENSMUSG00000027456	Sdcbp2	-1.94832	0.035813
ENSMUSG00000108713	Gm33027	-1.94412	0.0490123
ENSMUSG00000073400	Trim10	-1.92062	0.044166
ENSMUSG00000106497	Gm43195	-1.91793	0.042525
ENSMUSG00000098154	Gm5787	-1.90185	0.0264298
ENSMUSG00000026094	Stk17b	-1.86935	0.0404685
ENSMUSG00000029706	Pax4	-1.84889	0.0262726
ENSMUSG00000028978	Nos3	-1.84628	0.0433876
ENSMUSG00000060332	Tmc2	-1.70175	0.0205528
ENSMUSG00000022705	Drd3	-1.65366	0.0435453
ENSMUSG00000090255	4921534H16Rik	-1.60943	0.033394
ENSMUSG00000045655	Fam216b	-1.60008	0.0478846
ENSMUSG00000103286	Gm5850	-1.58689	0.0315637
ENSMUSG00000098208	Gm8349	-1.52268	0.0388042
ENSMUSG00000105504	Gbp5	-1.51476	0.0481867
ENSMUSG00000031210	Gpr165	-1.51026	0.0471474
ENSMUSG00000047528	Als2cr12	-1.49306	0.0424632
ENSMUSG00000026205	Slc23a3	-1.4546	0.0440867
ENSMUSG00000107060	Gm38901	-1.44209	0.0408849
ENSMUSG00000025395	Prim1	-1.43506	0.0235134
ENSMUSG00000024899	Papss2	-1.22437	0.0478496
ENSMUSG00000028701	Lurap1	-1.11469	0.0370032
ENSMUSG00000026875	Traf1	-1.10566	0.0487439
ENSMUSG00000032883	Acsl3	1.23297	0.0444005
ENSMUSG00000105449	Gm43379	1.27023	0.0483678
ENSMUSG00000028034	Fubp1	1.28794	0.0375245
ENSMUSG00000070972	Dnajc25	1.32044	0.0491467
ENSMUSG00000106047	Gm42942	1.32884	0.0482664
ENSMUSG00000036323	Srp72	1.3666	0.0454596
ENSMUSG00000021408	Ripk1	1.38314	0.0434675
ENSMUSG00000034614	Pik3ip1	1.41104	0.0397324
ENSMUSG00000071424	Grid2	1.43404	0.0493946
ENSMUSG00000001833	Septin7	1.44046	0.0382218
ENSMUSG00000103884	Gm37005	1.4504	0.0499349
ENSMUSG00000103851	Gm37606	1.45543	0.0375943
ENSMUSG00000028212	Ccne2	1.45921	0.0478233
ENSMUSG00000038872	Zfhx3	1.48378	0.0392678
ENSMUSG00000064115	Cadm2	1.55413	0.0473003
ENSMUSG00000055373	Fut9	1.57968	0.0496296
ENSMUSG00000020462	Cfap36	1.58861	0.0240778
ENSMUSG00000016409	Nkap	1.60811	0.0436795
ENSMUSG00000026643	Nmt2	1.61392	0.0437137
ENSMUSG00000053453	Thoc7	1.63097	0.0390088
ENSMUSG00000020486	Septin4	1.6365	0.0481867
ENSMUSG00000040618	Pck2	1.64424	0.0218444
ENSMUSG00000028197	Col24a1	1.66333	0.0444005
ENSMUSG00000029153	Ociad2	1.66523	0.0318689
ENSMUSG00000015289	Lage3	1.68714	0.030331
ENSMUSG00000045095	Magi1	1.6936	0.0390088
ENSMUSG00000029422	Rsrc2	1.69579	0.0397324
ENSMUSG00000038085	Cnbd2	1.70139	0.0401619
ENSMUSG00000065954	Tacc1	1.72182	0.0391608
ENSMUSG00000058239	Usf2	1.76027	0.0416045
ENSMUSG00000022217	Emc9	1.76152	0.0465986
ENSMUSG00000037674	Rfx7	1.76569	0.0404363
ENSMUSG00000032583	Mon1a	1.76581	0.0354393
ENSMUSG00000105445	Gm42972	1.76994	0.0426654
ENSMUSG00000102494	Gm36988	1.8014	0.0412287
ENSMUSG00000031290	Lrch2	1.80274	0.0336367
ENSMUSG00000028423	Nfx1	1.80509	0.0458075
ENSMUSG00000060335	Olfr384	1.81529	0.0433876
ENSMUSG00000022255	Mtdh	1.82208	0.0433876
ENSMUSG00000041380	Htr2c	1.83366	0.0452749
ENSMUSG00000107388	Gm42788	1.83419	0.0358647
ENSMUSG00000097911	Gm26691	1.83424	0.0492568
ENSMUSG00000024501	Dpysl3	1.84909	0.0404363
ENSMUSG00000018501	Ncor1	1.8506	0.0464637
ENSMUSG00000060924	Csmd1	1.85419	0.0364164
ENSMUSG00000031631	Cfap97	1.85853	0.0378837
ENSMUSG00000074890	Lcmt2	1.85905	0.0236503
ENSMUSG00000021379	Id4	1.85984	0.0378734
ENSMUSG00000025878	Uimc1	1.86664	0.0451163
ENSMUSG00000081788	Gm5898	1.8678	0.0344587
ENSMUSG00000029757	Dync1i1	1.87937	0.0445883
ENSMUSG00000028906	Epb41	1.88079	0.0347721
ENSMUSG00000037876	Jmjd1c	1.88248	0.048935
ENSMUSG00000030086	Chchd6	1.88669	0.035224
ENSMUSG00000026199	Ankzf1	1.88697	0.0451163
ENSMUSG00000037712	Fermt2	1.88838	0.0470672
ENSMUSG00000049571	Cfap46	1.88901	0.0259347
ENSMUSG00000079184	Mphosph8	1.89132	0.0437152
ENSMUSG00000027620	Rbm39	1.89638	0.0468908
ENSMUSG00000040037	Negr1	1.90413	0.0497917
ENSMUSG00000097419	Gm26666	1.90565	0.0438224
ENSMUSG00000020859	Spag9	1.90567	0.0363495
ENSMUSG00000039828	Wdr70	1.90756	0.0364459
ENSMUSG00000021428	Riok1	1.90997	0.035224
ENSMUSG00000036218	Pdzrn4	1.91174	0.0400899
ENSMUSG00000032827	Ppp1r9a	1.91948	0.0468908
ENSMUSG00000103662	Gm34294	1.92238	0.0205528
ENSMUSG00000037257	Aagab	1.9234	0.0218444
ENSMUSG00000001062	Vps9d1	1.92554	0.0483678
ENSMUSG00000049807	Arhgap23	1.92751	0.0475362
ENSMUSG00000052144	Ppp4r2	1.92899	0.0496296
ENSMUSG00000019971	Cep290	1.93637	0.0354393
ENSMUSG00000031536	Polb	1.93951	0.0464996
ENSMUSG00000025529	Zfp711	1.94486	0.0461353
ENSMUSG00000110360	Gm45380	1.9533	0.0468451
ENSMUSG00000048874	Phf3	1.97155	0.0358647
ENSMUSG00000050148	Ubqln2	1.97329	0.0378726
ENSMUSG00000035776	Cd99l2	1.97636	0.0499349
ENSMUSG00000048000	Gigyf2	1.97789	0.0352637
ENSMUSG00000021244	Ylpm1	1.98269	0.0358647
ENSMUSG00000106180	Gm18893	1.98416	0.039934
ENSMUSG00000022477	Aco2	1.98443	0.0496296
ENSMUSG00000025571	Tnrc6c	1.98478	0.0378837
ENSMUSG00000032399	Rpl4	1.9865	0.0423087
ENSMUSG00000056755	Grm7	1.99731	0.038055
ENSMUSG00000028643	Svbp	2.00325	0.0218444
ENSMUSG00000028020	Glrb	2.00413	0.0274689
ENSMUSG00000097385	Gm26814	2.00516	0.0354393
ENSMUSG00000027677	Ttc14	2.01427	0.0227624
ENSMUSG00000040040	Ift88	2.01465	0.0324956
ENSMUSG00000036054	Sugp2	2.01561	0.039935
ENSMUSG00000108372	Gm45124	2.02016	0.0464637
ENSMUSG00000026353	Ubxn4	2.02452	0.0402128
ENSMUSG00000099881	2810013P06Rik	2.02607	0.0485111
ENSMUSG00000044098	Rsbn1	2.02874	0.036167
ENSMUSG00000030967	Zranb1	2.02898	0.0347264
ENSMUSG00000020900	Myh10	2.03071	0.0496866
ENSMUSG00000060882	Kcnd2	2.0395	0.0265158
ENSMUSG00000107106	Gm43760	2.04047	0.0488763
ENSMUSG00000027455	Nsfl1c	2.04242	0.048935
ENSMUSG00000037022	Mmaa	2.04907	0.0399999
ENSMUSG00000042662	Dusp15	2.04919	0.048378
ENSMUSG00000062151	Unc13c	2.04946	0.0363495
ENSMUSG00000041777	Cir1	2.05677	0.0328786
ENSMUSG00000019261	Map1s	2.05838	0.0478496
ENSMUSG00000051177	Plcb1	2.06694	0.048935
ENSMUSG00000036572	Upf3b	2.0673	0.0447416
ENSMUSG00000021686	Ap3b1	2.06739	0.0344587
ENSMUSG00000080950	Gm7278	2.07052	0.0390088
ENSMUSG00000108317	Gm44663	2.07735	0.0430247
ENSMUSG00000104814	Gm42979	2.08012	0.0487439
ENSMUSG00000063919	Srrm4	2.08029	0.0324956
ENSMUSG00000034701	Neurod1	2.08594	0.0384929
ENSMUSG00000025060	Slk	2.086	0.0274689
ENSMUSG00000032407	U2surp	2.08986	0.0393309
ENSMUSG00000034620	Tmem5	2.09315	0.0417286
ENSMUSG00000025066	Sfr1	2.09476	0.0426654
ENSMUSG00000024208	Uqcc2	2.09701	0.036167
ENSMUSG00000037262	Kin	2.10136	0.0487994
ENSMUSG00000021377	Dek	2.10177	0.0218444
ENSMUSG00000024921	Smarca2	2.10778	0.0430981
ENSMUSG00000025892	Gria4	2.10878	0.0472891
ENSMUSG00000061024	Rrs1	2.10902	0.0205528
ENSMUSG00000051469	Zfp24	2.11073	0.0340835
ENSMUSG00000024976	Shoc2	2.11087	0.0264298
ENSMUSG00000039801	2410089E03Rik	2.11329	0.0416045
ENSMUSG00000023036	Pcdhgc4	2.11372	0.0385046
ENSMUSG00000021639	Gtf2h2	2.12025	0.0301877
ENSMUSG00000027189	Trim44	2.12177	0.0454596
ENSMUSG00000023118	Sympk	2.12317	0.0437152
ENSMUSG00000034021	Pds5b	2.13151	0.0461353
ENSMUSG00000032580	Rbm5	2.13281	0.0482779
ENSMUSG00000029578	Wipi2	2.13683	0.0461353
ENSMUSG00000055897	Ppp4r1l-ps	2.13739	0.0391972
ENSMUSG00000025326	Ube3a	2.13838	0.0414274
ENSMUSG00000031818	Cox4i1	2.13906	0.0364164
ENSMUSG00000040407	Akap9	2.14121	0.0474986
ENSMUSG00000102516	Gm38340	2.14613	0.0427507
ENSMUSG00000097596	Gm26673	2.14667	0.0496866
ENSMUSG00000024083	Pja2	2.15261	0.0408849
ENSMUSG00000056966	Gjc3	2.15269	0.0226449
ENSMUSG00000102776	Gm38162	2.1537	0.0280912
ENSMUSG00000109536	9330162G02Rik	2.15575	0.0375943
ENSMUSG00000019907	Ppp1r12a	2.15669	0.042733
ENSMUSG00000030611	Mrps11	2.15692	0.049327
ENSMUSG00000059714	Flot1	2.15782	0.0481867
ENSMUSG00000085751	Gm15412	2.15913	0.0352637
ENSMUSG00000031517	Gpm6a	2.16219	0.0408849
ENSMUSG00000037736	Limch1	2.1683	0.0390088
ENSMUSG00000064343	mt-Tq	2.17288	0.0483678
ENSMUSG00000044067	Gpr22	2.17602	0.0428735
ENSMUSG00000039219	Arid4b	2.17618	0.0344587
ENSMUSG00000055900	Tmem69	2.17713	0.0218444
ENSMUSG00000053332	Gas5	2.17808	0.0434675
ENSMUSG00000026987	Baz2b	2.17866	0.0473656
ENSMUSG00000026260	Ndufa10	2.17941	0.0374991
ENSMUSG00000039473	Ubn1	2.18302	0.0364164
ENSMUSG00000028863	Meaf6	2.19208	0.0358245
ENSMUSG00000087437	Gm13112	2.19301	0.0384831
ENSMUSG00000031451	Gas6	2.19926	0.033898
ENSMUSG00000027160	Ccdc34	2.1996	0.0390088
ENSMUSG00000031157	Pqbp1	2.2009	0.0416701
ENSMUSG00000021733	Slc4a7	2.20148	0.0414851
ENSMUSG00000002396	Ocel1	2.20623	0.0396879
ENSMUSG00000036591	Arhgap21	2.21145	0.0416045
ENSMUSG00000030451	Herc2	2.21304	0.0409681
ENSMUSG00000039542	Ncam1	2.2145	0.0419488
ENSMUSG00000107102	Gm42726	2.21525	0.032731
ENSMUSG00000089828	Gm16300	2.21694	0.0341827
ENSMUSG00000070891	Gm12689	2.2219	0.0410366
ENSMUSG00000056342	Usp34	2.22381	0.0308976
ENSMUSG00000027422	Rrbp1	2.22485	0.0492568
ENSMUSG00000064345	mt-Nd2	2.22664	0.0301877
ENSMUSG00000035246	Pcyt1b	2.2279	0.035813
ENSMUSG00000018707	Dync1h1	2.22979	0.0487994
ENSMUSG00000056394	Lig1	2.23244	0.029721
ENSMUSG00000109094	Gm44587	2.2336	0.0409681
ENSMUSG00000009418	Nav1	2.23462	0.0446603
ENSMUSG00000061288	Taok3	2.24267	0.0394258
ENSMUSG00000045624	Esf1	2.24445	0.0390088
ENSMUSG00000041057	Wdr43	2.24659	0.0472402
ENSMUSG00000026797	Stxbp1	2.25062	0.0379389
ENSMUSG00000064351	mt-Co1	2.25111	0.0257036
ENSMUSG00000059834	Sclt1	2.25387	0.0301877
ENSMUSG00000020070	Rufy2	2.26196	0.0388042
ENSMUSG00000001227	Sema6b	2.26446	0.0481867
ENSMUSG00000000631	Myo18a	2.26503	0.0308962
ENSMUSG00000015363	Trabd	2.26516	0.0390088
ENSMUSG00000110246	C130073E24Rik	2.26846	0.0280912
ENSMUSG00000070866	Zfp804a	2.28017	0.0358647
ENSMUSG00000027993	Trim2	2.28607	0.0464637
ENSMUSG00000029559	2210016L21Rik	2.28728	0.0477224
ENSMUSG00000029439	Sfswap	2.28906	0.0354393
ENSMUSG00000031425	Plp1	2.29719	0.0444005
ENSMUSG00000021279	Cdc42bpb	2.30287	0.0326202
ENSMUSG00000024346	Pfdn1	2.30429	0.0472891
ENSMUSG00000027304	Rtf1	2.31132	0.0374827
ENSMUSG00000075318	Scn2a	2.31218	0.0490123
ENSMUSG00000029472	Anapc5	2.31906	0.0390088
ENSMUSG00000108867	Gm44643	2.32344	0.0165966
ENSMUSG00000031865	Dctn1	2.32344	0.0433876
ENSMUSG00000040690	Col16a1	2.32508	0.034878
ENSMUSG00000035829	Ppp1r26	2.32741	0.0300993
ENSMUSG00000024502	Jakmip2	2.3311	0.0444005
ENSMUSG00000082792	Gm12176	2.33139	0.0301877
ENSMUSG00000109122	A230103L15Rik	2.33225	0.0391608
ENSMUSG00000013419	Zfp651	2.33263	0.027413
ENSMUSG00000029546	Uncx	2.33446	0.041034
ENSMUSG00000067889	Sptbn2	2.33726	0.0378726
ENSMUSG00000096942	Rps19-ps6	2.34377	0.0269106
ENSMUSG00000108348	Gm42372	2.34586	0.0416045
ENSMUSG00000019814	Ltv1	2.34722	0.048935
ENSMUSG00000064338	mt-Tv	2.34752	0.0404685
ENSMUSG00000022974	Paxbp1	2.35078	0.0231272
ENSMUSG00000038914	Dido1	2.35092	0.0468451
ENSMUSG00000036561	Ppp6r2	2.35543	0.0332267
ENSMUSG00000028452	Vcp	2.35554	0.0343238
ENSMUSG00000029004	Kmt2e	2.35705	0.027413
ENSMUSG00000075467	Dnlz	2.35714	0.0461353
ENSMUSG00000009995	Taz	2.35721	0.041355
ENSMUSG00000025475	Adgra1	2.35855	0.0412287
ENSMUSG00000040721	Zfhx2	2.36058	0.0482932
ENSMUSG00000086363	A330102I10Rik	2.36118	0.0306133
ENSMUSG00000020982	Nemf	2.36301	0.0378726
ENSMUSG00000046806	3110062M04Rik	2.36306	0.0301877
ENSMUSG00000029389	Ddx55	2.36495	0.0390088
ENSMUSG00000027102	Hoxd8	2.37164	0.0445853
ENSMUSG00000020530	Ggnbp2	2.3734	0.0482932
ENSMUSG00000030846	Tial1	2.37442	0.0347721
ENSMUSG00000023033	Scn8a	2.37718	0.0481867
ENSMUSG00000029629	Phf14	2.37833	0.034878
ENSMUSG00000095224	F930015N05Rik	2.37866	0.0390088
ENSMUSG00000026490	Cdc42bpa	2.3795	0.0361658
ENSMUSG00000015599	Ttbk1	2.38065	0.035813
ENSMUSG00000028309	Rnf20	2.38182	0.0273653
ENSMUSG00000039067	Psmd7	2.38322	0.0280912
ENSMUSG00000109010	Gm45027	2.38564	0.0218444
ENSMUSG00000055128	Cgrrf1	2.39008	0.029721
ENSMUSG00000105422	Gm6089	2.39075	0.039333
ENSMUSG00000033152	Podxl2	2.39326	0.0418657
ENSMUSG00000037428	Vgf	2.3937	0.0488763
ENSMUSG00000057421	Las1l	2.3961	0.0301877
ENSMUSG00000057367	Birc2	2.39791	0.0428343
ENSMUSG00000029823	Luc7l2	2.39977	0.0326202
ENSMUSG00000041607	Mbp	2.40064	0.0301877
ENSMUSG00000066551	Hmgb1	2.40159	0.0384929
ENSMUSG00000081136	Gm12990	2.40718	0.0364164
ENSMUSG00000092746	Rn7s6	2.41141	0.0429076
ENSMUSG00000008200	Fnbp4	2.41163	0.0354393
ENSMUSG00000024290	Rock1	2.41456	0.0280912
ENSMUSG00000104396	Gm37959	2.41924	0.0488763
ENSMUSG00000027012	Dync1i2	2.41936	0.0347721
ENSMUSG00000029528	Pxn	2.42038	0.0390088
ENSMUSG00000024384	Iws1	2.42409	0.0367128
ENSMUSG00000042216	Sgsm1	2.42601	0.038441
ENSMUSG00000028469	Npr2	2.42691	0.0390088
ENSMUSG00000082855	Gm14537	2.4279	0.0490652
ENSMUSG00000029223	Uchl1	2.42796	0.0218444
ENSMUSG00000022416	Cacna1i	2.42878	0.049689
ENSMUSG00000080928	Hmgb1-ps6	2.43172	0.0461108
ENSMUSG00000032187	Smarca4	2.43447	0.0378761
ENSMUSG00000085767	Gm13563	2.43723	0.0390088
ENSMUSG00000043733	Ptpn11	2.4373	0.0361658
ENSMUSG00000046447	Camk2n1	2.43746	0.027413
ENSMUSG00000033004	Mycbp2	2.43977	0.0452749
ENSMUSG00000036510	Cdh8	2.44968	0.0408849
ENSMUSG00000052407	Ccdc171	2.45167	0.0496866
ENSMUSG00000040462	Os9	2.45233	0.044498
ENSMUSG00000029068	Ccnl2	2.45547	0.0371473
ENSMUSG00000026238	Ptma	2.45811	0.0490107
ENSMUSG00000022415	Syngr1	2.4596	0.0481867
ENSMUSG00000083282	Ctsf	2.46304	0.0306953
ENSMUSG00000015501	Hivep2	2.46882	0.0461353
ENSMUSG00000095567	Noc2l	2.46923	0.034878
ENSMUSG00000042133	Ppig	2.47076	0.0334113
ENSMUSG00000049550	Clip1	2.47112	0.027413
ENSMUSG00000034586	Hid1	2.47166	0.0448988
ENSMUSG00000104136	Gm36955	2.47536	0.0205528
ENSMUSG00000058503	Fam133b	2.47611	0.0358647
ENSMUSG00000103364	Gm38157	2.47696	0.0332267
ENSMUSG00000109554	A230057D06Rik	2.47853	0.0349162
ENSMUSG00000040811	Eml2	2.47888	0.0393309
ENSMUSG00000024109	Nrxn1	2.47922	0.0382218
ENSMUSG00000002957	Ap2a2	2.48199	0.0496866
ENSMUSG00000036820	Amdhd2	2.48251	0.0444005
ENSMUSG00000099250	Rn7s2	2.48374	0.0262726
ENSMUSG00000106826	Gm42583	2.48393	0.044488
ENSMUSG00000001962	Fam50a	2.48495	0.04473
ENSMUSG00000027575	Arfgap1	2.48668	0.0496866
ENSMUSG00000058706	0610030E20Rik	2.49126	0.0378726
ENSMUSG00000052676	Zmat1	2.49346	0.0301877
ENSMUSG00000064340	mt-Tl1	2.49437	0.0264298
ENSMUSG00000020807	4933427D14Rik	2.49464	0.0336367
ENSMUSG00000005698	Ctcf	2.50222	0.0391608
ENSMUSG00000086903	Hotair	2.50636	0.0205528
ENSMUSG00000024002	Brd4	2.51013	0.0294478
ENSMUSG00000102593	Gm38384	2.51203	0.0384929
ENSMUSG00000021240	Abcd4	2.5128	0.0399999
ENSMUSG00000002748	Baz1b	2.51524	0.0407404
ENSMUSG00000101609	Kcnq1ot1	2.52028	0.035224
ENSMUSG00000022353	Mtss1	2.52145	0.0375943
ENSMUSG00000098041	Gm26981	2.5215	0.0447171
ENSMUSG00000011751	Sptbn4	2.52284	0.0486715
ENSMUSG00000025145	Lrrc45	2.52497	0.0375943
ENSMUSG00000052707	Tnrc6a	2.52501	0.0332267
ENSMUSG00000042354	Gnl3	2.52905	0.0454596
ENSMUSG00000034570	Inpp5j	2.53209	0.0392678
ENSMUSG00000074247	Dda1	2.53275	0.0444005
ENSMUSG00000028876	Epha10	2.53368	0.0492622
ENSMUSG00000027525	Phactr3	2.53956	0.0443311
ENSMUSG00000048602	Morc2b	2.53985	0.0407375
ENSMUSG00000024695	Zfp91	2.54147	0.0309017
ENSMUSG00000002307	Daxx	2.54302	0.0487439
ENSMUSG00000054034	Tceal5	2.54438	0.0390088
ENSMUSG00000026131	Dst	2.54476	0.0429076
ENSMUSG00000039166	Akap7	2.54511	0.0371207
ENSMUSG00000031955	Bcar1	2.54528	0.039935
ENSMUSG00000035851	Ythdc1	2.54581	0.0218444
ENSMUSG00000042729	Wdr74	2.54773	0.0439301
ENSMUSG00000020918	Kat2a	2.55086	0.0484298
ENSMUSG00000020732	Rab37	2.55147	0.0354393
ENSMUSG00000109575	Gm44831	2.55276	0.0433563
ENSMUSG00000043987	Cep164	2.55576	0.0414851
ENSMUSG00000062296	Trank1	2.55623	0.0371473
ENSMUSG00000032177	Pde4a	2.55728	0.0390557
ENSMUSG00000039671	Zmynd8	2.55842	0.0472402
ENSMUSG00000024911	Fibp	2.56132	0.0433563
ENSMUSG00000037266	Rsrp1	2.56468	0.033481
ENSMUSG00000051375	Pcdh1	2.56544	0.038055
ENSMUSG00000071632	2510002D24Rik	2.56601	0.0218444
ENSMUSG00000022791	Tnk2	2.56607	0.0460785
ENSMUSG00000064329	Scn1a	2.56719	0.034878
ENSMUSG00000024019	Cmtr1	2.56828	0.0370032
ENSMUSG00000024617	Camk2a	2.56849	0.0474986
ENSMUSG00000037376	Trmt6	2.56924	0.034878
ENSMUSG00000097835	Gm26910	2.57176	0.0481867
ENSMUSG00000029062	Cdk11b	2.57179	0.0236503
ENSMUSG00000059208	Hnrnpm	2.57205	0.0230682
ENSMUSG00000083536	Gm15808	2.57473	0.0482779
ENSMUSG00000042675	Ypel3	2.57548	0.0236503
ENSMUSG00000019943	Atp2b1	2.57581	0.0280912
ENSMUSG00000051550	Zfp579	2.57694	0.048935
ENSMUSG00000105974	Gm43318	2.57723	0.0399999
ENSMUSG00000039852	Rere	2.5806	0.0364459
ENSMUSG00000019738	Polr2i	2.58133	0.0363495
ENSMUSG00000036438	Calm2	2.58226	0.035224
ENSMUSG00000047649	Cd3eap	2.58322	0.0421006
ENSMUSG00000002948	Map2k7	2.58414	0.0347264
ENSMUSG00000099773	Hmgb1-rs16	2.59305	0.0305805
ENSMUSG00000015937	H2afy	2.59526	0.0324619
ENSMUSG00000018395	Kif3a	2.59877	0.0358412
ENSMUSG00000035390	Brsk1	2.60028	0.027413
ENSMUSG00000048304	Slitrk3	2.6007	0.0472402
ENSMUSG00000002658	Gtf2f1	2.60203	0.03956
ENSMUSG00000021986	Amer2	2.60685	0.0236503
ENSMUSG00000020198	Ap3d1	2.60717	0.036167
ENSMUSG00000024044	Epb41l3	2.61149	0.0358647
ENSMUSG00000070304	Scn2b	2.61277	0.0305805
ENSMUSG00000082383	Gm9670	2.61288	0.0326202
ENSMUSG00000070056	Mfhas1	2.61342	0.0433876
ENSMUSG00000026155	Smap1	2.61512	0.0354393
ENSMUSG00000040463	Mybbp1a	2.62166	0.0484298
ENSMUSG00000096054	Syne1	2.62452	0.0336367
ENSMUSG00000068290	Ddrgk1	2.62453	0.0269106
ENSMUSG00000087269	D330023K18Rik	2.62776	0.0224183
ENSMUSG00000055430	Nap1l5	2.62872	0.0358647
ENSMUSG00000033819	Ppp1r16a	2.62958	0.0391972
ENSMUSG00000036634	Mag	2.63119	0.0340234
ENSMUSG00000026083	Eif5b	2.63152	0.0276555
ENSMUSG00000032492	Pth1r	2.63615	0.0482779
ENSMUSG00000055762	Eef1d	2.63623	0.035224
ENSMUSG00000041278	Ttc1	2.63779	0.044871
ENSMUSG00000061393	Acvr2b	2.63889	0.0301877
ENSMUSG00000028861	Mrps15	2.64023	0.047113
ENSMUSG00000034525	Ice1	2.64058	0.0347264
ENSMUSG00000024052	Lpin2	2.6415	0.0424632
ENSMUSG00000032309	Fbxo22	2.64245	0.0273653
ENSMUSG00000087307	Gm12925	2.64262	0.0299437
ENSMUSG00000001065	Zfp276	2.64415	0.0454596
ENSMUSG00000025369	Smarcc2	2.64831	0.038055
ENSMUSG00000093105	Gm25535	2.64852	0.0364459
ENSMUSG00000097013	Gm26710	2.64926	0.0236503
ENSMUSG00000058392	Rrp1b	2.6496	0.0274689
ENSMUSG00000097347	Gm17275	2.65095	0.0305805
ENSMUSG00000103882	Gm37452	2.65179	0.0447533
ENSMUSG00000020923	Ubtf	2.65191	0.0487439
ENSMUSG00000038026	Kcnj9	2.65482	0.0412287
ENSMUSG00000109648	Svet1	2.65559	0.0371473
ENSMUSG00000057522	Spop	2.65591	0.0294478
ENSMUSG00000004980	Hnrnpa2b1	2.65801	0.027413
ENSMUSG00000034566	Atp5h	2.6593	0.0487994
ENSMUSG00000032936	Camkv	2.66027	0.0416045
ENSMUSG00000048550	Thnsl1	2.66455	0.0272677
ENSMUSG00000032050	Rdx	2.66472	0.0390088
ENSMUSG00000039630	Hnrnpu	2.66482	0.0265158
ENSMUSG00000029608	Rph3a	2.67032	0.0240778
ENSMUSG00000035640	Cbarp	2.67223	0.0485111
ENSMUSG00000083953	Gm14049	2.67479	0.0375943
ENSMUSG00000030000	Add2	2.68251	0.0352637
ENSMUSG00000040225	Prrc2c	2.68754	0.027413
ENSMUSG00000020300	Cpeb4	2.68903	0.0240778
ENSMUSG00000024853	Sf3b2	2.69054	0.0392678
ENSMUSG00000002546	Golga2	2.69112	0.0226449
ENSMUSG00000045639	Zfp629	2.69259	0.0272957
ENSMUSG00000097868	A330069E16Rik	2.69294	0.0396799
ENSMUSG00000086554	9530034E10Rik	2.69418	0.0397324
ENSMUSG00000029330	Cds1	2.69656	0.0433782
ENSMUSG00000036281	Snapc4	2.70153	0.0388888
ENSMUSG00000107742	9530085L11Rik	2.70309	0.0361658
ENSMUSG00000028541	B4galt2	2.70546	0.032199
ENSMUSG00000083397	Gm5466	2.70609	0.035224
ENSMUSG00000024238	Zeb1	2.70651	0.0311796
ENSMUSG00000036499	Eea1	2.70732	0.0382218
ENSMUSG00000067873	Htatsf1	2.70828	0.0269106
ENSMUSG00000002771	Grin2d	2.70964	0.0439301
ENSMUSG00000018537	Pcgf2	2.71061	0.0409681
ENSMUSG00000038253	Hoxa5	2.71176	0.0236503
ENSMUSG00000110185	Igip	2.7128	0.0434608
ENSMUSG00000072501	Phf20l1	2.71524	0.0257036
ENSMUSG00000018476	Kdm6b	2.71721	0.0363495
ENSMUSG00000098178	Gm42418	2.71732	0.0236503
ENSMUSG00000102517	Gm38085	2.71845	0.0218444
ENSMUSG00000097246	Gm26890	2.719	0.027413
ENSMUSG00000000627	Sema4f	2.72094	0.0343238
ENSMUSG00000028333	Anp32b	2.7216	0.0265158
ENSMUSG00000021194	Chga	2.72392	0.0344587
ENSMUSG00000108808	Gm45204	2.72569	0.0358647
ENSMUSG00000068328	Aup1	2.72571	0.0364164
ENSMUSG00000037235	Mxd4	2.72767	0.0468451
ENSMUSG00000079037	Prnp	2.73107	0.0496296
ENSMUSG00000016427	Ndufa1	2.73265	0.00881965
ENSMUSG00000084390	Gm15425	2.73272	0.0347264
ENSMUSG00000086796	4932702P03Rik	2.73868	0.0218444
ENSMUSG00000051695	Pcbp1	2.73886	0.0279334
ENSMUSG00000022701	Ccdc191	2.74106	0.0393309
ENSMUSG00000020135	Apc2	2.74111	0.0482932
ENSMUSG00000003346	Abhd17a	2.74475	0.0363495
ENSMUSG00000008496	Pou2f2	2.74597	0.0228288
ENSMUSG00000057841	Rpl32	2.7504	0.0354393
ENSMUSG00000023909	Paqr4	2.75143	0.0444005
ENSMUSG00000099021	Rn7s1	2.75155	0.0290535
ENSMUSG00000032594	Ip6k1	2.75269	0.0492997
ENSMUSG00000060216	Arrb2	2.75672	0.0444005
ENSMUSG00000001334	Fndc5	2.75695	0.0409681
ENSMUSG00000032323	Cyp11a1	2.75749	0.0218444
ENSMUSG00000049232	Tigd2	2.75861	0.0347264
ENSMUSG00000035649	Zcchc7	2.75906	0.027237
ENSMUSG00000026860	Sh3glb2	2.76026	0.030345
ENSMUSG00000057133	Chd6	2.76056	0.0272766
ENSMUSG00000033174	Mgll	2.76098	0.0218444
ENSMUSG00000027624	Epb41l1	2.76232	0.0412224
ENSMUSG00000004110	Cacna1e	2.76262	0.0358647
ENSMUSG00000031906	Smpd3	2.76291	0.0378726
ENSMUSG00000062328	Rpl17	2.76484	0.0347721
ENSMUSG00000068184	Ndufaf2	2.76485	0.048935
ENSMUSG00000029072	Tas1r3	2.76699	0.0440884
ENSMUSG00000021700	Rab3c	2.77181	0.0299437
ENSMUSG00000074622	Mafb	2.77394	0.0356912
ENSMUSG00000022485	Hoxc5	2.77504	0.0391608
ENSMUSG00000026883	Dab2ip	2.77549	0.034878
ENSMUSG00000027577	Chrna4	2.78542	0.0419849
ENSMUSG00000070823	Gm1043	2.78563	0.030345
ENSMUSG00000034621	Gpatch8	2.78577	0.0396656
ENSMUSG00000038255	Neurod2	2.78916	0.0454596
ENSMUSG00000041354	Rgl2	2.79341	0.0347721
ENSMUSG00000025175	Fn3k	2.79452	0.0236503
ENSMUSG00000071860	2900055J20Rik	2.79829	0.0297407
ENSMUSG00000030519	Apba2	2.79907	0.0488228
ENSMUSG00000021313	Ryr2	2.80117	0.034878
ENSMUSG00000041168	Lonp1	2.80185	0.037642
ENSMUSG00000053024	Cntn2	2.80226	0.0487994
ENSMUSG00000029478	Ncor2	2.80228	0.027413
ENSMUSG00000031370	Zrsr2	2.80459	0.0218444
ENSMUSG00000060257	Scrt2	2.80562	0.027413
ENSMUSG00000102673	Gm37437	2.80612	0.0388054
ENSMUSG00000032518	Rpsa	2.81075	0.034878
ENSMUSG00000070802	Pnmal2	2.82353	0.0354393
ENSMUSG00000039278	Pcsk1n	2.82736	0.0379389
ENSMUSG00000027966	Col11a1	2.82906	0.0236503
ENSMUSG00000084904	Gm14827	2.83119	0.0484298
ENSMUSG00000068923	Syt11	2.83159	0.0393309
ENSMUSG00000029701	Rbm28	2.83205	0.0347264
ENSMUSG00000027981	Rnpc3	2.83425	0.033898
ENSMUSG00000080316	Spaca6	2.83447	0.0426654
ENSMUSG00000036564	Ndrg4	2.83566	0.0331558
ENSMUSG00000029603	Dtx1	2.8367	0.0391608
ENSMUSG00000047417	Rexo1	2.83726	0.0450595
ENSMUSG00000021958	Pinx1	2.83847	0.0240778
ENSMUSG00000035835	Plppr3	2.83876	0.0476962
ENSMUSG00000043991	Pura	2.84096	0.0300993
ENSMUSG00000038708	Golga4	2.8427	0.0354393
ENSMUSG00000063236	1110038F14Rik	2.84334	0.033898
ENSMUSG00000046668	Cxxc5	2.84816	0.0250965
ENSMUSG00000026305	Lrrfip1	2.84913	0.0344284
ENSMUSG00000100201	Gm29093	2.85498	0.0316913
ENSMUSG00000103544	Gm10048	2.86114	0.00064495
ENSMUSG00000089673	Gm16546	2.86486	0.0236503
ENSMUSG00000037032	Apbb1	2.865	0.0378726
ENSMUSG00000097971	Gm26917	2.86898	0.0298834
ENSMUSG00000102297	5730585A16Rik	2.87245	0.0358647
ENSMUSG00000034390	Cmip	2.87465	0.0358647
ENSMUSG00000023007	Prpf40b	2.87723	0.0315637
ENSMUSG00000085586	Gm11613	2.88079	0.0218444
ENSMUSG00000035569	Ankrd11	2.88387	0.0276681
ENSMUSG00000080186	Gm14448	2.88451	0.030331
ENSMUSG00000038248	Sobp	2.88498	0.0390088
ENSMUSG00000048763	Hoxb3	2.88513	0.0409681
ENSMUSG00000051373	Plpp7	2.88715	0.038509
ENSMUSG00000057265	Bbof1	2.89028	0.0205528
ENSMUSG00000047675	Rps8	2.89621	0.0343238
ENSMUSG00000034059	Ypel4	2.89875	0.0395889
ENSMUSG00000086638	4930405A21Rik	2.90015	0.0447887
ENSMUSG00000038738	Shank1	2.90423	0.0347264
ENSMUSG00000087038	2900079G21Rik	2.90425	0.0239101
ENSMUSG00000087408	Cers1	2.90429	0.0452749
ENSMUSG00000037351	Actr1b	2.90475	0.0433876
ENSMUSG00000031079	Zfp300	2.90537	0.00920865
ENSMUSG00000017132	Cyth1	2.90631	0.0274689
ENSMUSG00000062376	Borcs7	2.911	0.030345
ENSMUSG00000090053	Palm2	2.91104	0.0094904
ENSMUSG00000000826	Dnajc5	2.91688	0.042494
ENSMUSG00000046613	Vwa5b2	2.91728	0.0399999
ENSMUSG00000043388	Tmem130	2.91764	0.0371473
ENSMUSG00000035713	Usp35	2.91837	0.0218444
ENSMUSG00000100252	Mir124-2hg	2.91897	0.027237
ENSMUSG00000064358	mt-Co3	2.91957	0.0218444
ENSMUSG00000029516	Cit	2.91997	0.0390088
ENSMUSG00000089687	Rab42	2.92079	0.0224183
ENSMUSG00000061755	Bod1l	2.92192	0.0280912
ENSMUSG00000024869	Nudt8	2.92328	0.0398157
ENSMUSG00000030980	Knop1	2.92344	0.0236503
ENSMUSG00000098973	Mir6236	2.92503	0.0264298
ENSMUSG00000086999	Bcas1os2	2.92596	0.0218444
ENSMUSG00000032301	Psma4	2.9275	0.041787
ENSMUSG00000074909	Ranbp6	2.92819	0.0437152
ENSMUSG00000091318	Gm5415	2.92843	0.0165966
ENSMUSG00000032621	Srek1	2.92843	0.0218444
ENSMUSG00000020866	Cacna1g	2.92882	0.0310135
ENSMUSG00000025137	Pcyt2	2.92927	0.0393309
ENSMUSG00000035754	Wdr18	2.92989	0.0293232
ENSMUSG00000058301	Upf1	2.93739	0.0218444
ENSMUSG00000069171	Nr2f1	2.93921	0.0305805
ENSMUSG00000034647	Ankrd12	2.94406	0.0236503
ENSMUSG00000079084	Ccdc82	2.94671	0.0347721
ENSMUSG00000045045	Lrfn4	2.94732	0.0313153
ENSMUSG00000074415	2610203C20Rik	2.94811	0.0347264
ENSMUSG00000047261	Gap43	2.94952	0.044488
ENSMUSG00000111254	Gm48717	2.95469	0.0378761
ENSMUSG00000075289	Carns1	2.9554	0.0306133
ENSMUSG00000015095	Fbxw5	2.9565	0.048935
ENSMUSG00000083107	Gm5303	2.95823	0.0354393
ENSMUSG00000045994	B3gat1	2.95926	0.030331
ENSMUSG00000023017	Asic1	2.96041	0.0272461
ENSMUSG00000026269	Rnpepl1	2.96357	0.0378726
ENSMUSG00000110067	6330411D24Rik	2.96434	0.0468348
ENSMUSG00000042570	Mier2	2.96504	0.0390088
ENSMUSG00000021494	Ddx41	2.966	0.0267744
ENSMUSG00000018474	Chd3	2.97319	0.0381072
ENSMUSG00000021500	Ddx46	2.97705	0.0264298
ENSMUSG00000022961	Son	2.97747	0.0332267
ENSMUSG00000002028	Kmt2a	2.9776	0.0259347
ENSMUSG00000020024	Cep83	2.98894	0.0236503
ENSMUSG00000036057	Ptpn23	2.99523	0.0490107
ENSMUSG00000097391	Mirg	2.99661	0.0344587
ENSMUSG00000029055	Plch2	2.9981	0.0308976
ENSMUSG00000038721	Hoxb7	2.99997	0.0240778
ENSMUSG00000074182	Znhit6	3.00076	0.0363536
ENSMUSG00000024548	Setbp1	3.00159	0.0244981
ENSMUSG00000024403	Atp6v1g2	3.00258	0.042494
ENSMUSG00000025582	Nptx1	3.00316	0.029314
ENSMUSG00000025875	Tspan17	3.00685	0.0404363
ENSMUSG00000103839	Gm37607	3.00727	0.0162297
ENSMUSG00000025856	Pdgfa	3.01011	0.038055
ENSMUSG00000028069	Gpatch4	3.01018	0.0254012
ENSMUSG00000092540	Gm8738	3.01234	0.027413
ENSMUSG00000029108	Pcdh7	3.01422	0.03956
ENSMUSG00000025413	Ttc4	3.0145	0.0428967
ENSMUSG00000030432	Rpl28	3.01497	0.0268921
ENSMUSG00000020048	Hsp90b1	3.01692	0.0301877
ENSMUSG00000028849	Map7d1	3.02044	0.0205528
ENSMUSG00000111228	Gm48789	3.02328	0.0165966
ENSMUSG00000038274	Fau	3.02451	0.0239101
ENSMUSG00000034949	Zfr2	3.02485	0.0347264
ENSMUSG00000034796	Cpne7	3.02557	0.0306133
ENSMUSG00000081307	Gm13627	3.02602	0.0221196
ENSMUSG00000020810	Cygb	3.02735	0.0392658
ENSMUSG00000102428	Pcdhga12	3.02752	0.0218444
ENSMUSG00000039347	Atp6v0e2	3.02818	0.033898
ENSMUSG00000020802	Ube2o	3.02951	0.0428735
ENSMUSG00000087301	Gm13629	3.02996	0.0482932
ENSMUSG00000106446	Gm42970	3.03128	0.0363495
ENSMUSG00000029463	Fam216a	3.03133	0.0497917
ENSMUSG00000087233	Gm43213	3.03321	0.0218444
ENSMUSG00000085172	Gm6542	3.03471	0.0390088
ENSMUSG00000047907	Tshz2	3.03491	0.027413
ENSMUSG00000068151	A230006K03Rik	3.03497	0.0269106
ENSMUSG00000042873	Lhfpl4	3.03677	0.0280912
ENSMUSG00000003435	Supt5	3.03699	0.0165966
ENSMUSG00000039967	Zfp292	3.03707	0.0264298
ENSMUSG00000000416	Cttnbp2	3.03757	0.0218444
ENSMUSG00000086943	4732414G09Rik	3.04058	0.0496296
ENSMUSG00000024743	Syt7	3.0415	0.0440884
ENSMUSG00000015087	Rabl6	3.04221	0.035813
ENSMUSG00000021495	Fam193b	3.04456	0.034878
ENSMUSG00000097545	Mir124a-1hg	3.04467	0.0437137
ENSMUSG00000022185	Acin1	3.04594	0.0224183
ENSMUSG00000024947	Men1	3.04612	0.0396656
ENSMUSG00000094958	3110021N24Rik	3.04698	0.0314682
ENSMUSG00000041645	Ddx24	3.04928	0.0280912
ENSMUSG00000026857	Ntmt1	3.05256	0.0363495
ENSMUSG00000019467	Arhgef25	3.05369	0.0218444
ENSMUSG00000085996	A830012C17Rik	3.0553	0.0264298
ENSMUSG00000068739	Sars	3.05574	0.0347721
ENSMUSG00000039759	Thap3	3.05824	0.0264679
ENSMUSG00000051790	Nlgn2	3.05868	0.0414819
ENSMUSG00000108893	Gm44927	3.05873	0.0218444
ENSMUSG00000034656	Cacna1a	3.05978	0.0358232
ENSMUSG00000103824	Gm38177	3.06072	0.0468451
ENSMUSG00000015879	Fam184b	3.06113	0.0236503
ENSMUSG00000018411	Mapt	3.0624	0.0308976
ENSMUSG00000030881	Arfip2	3.06434	0.0219771
ENSMUSG00000025867	Cplx2	3.06552	0.0274689
ENSMUSG00000030688	Stard10	3.06584	0.0366176
ENSMUSG00000027523	Gnas	3.06602	0.0218444
ENSMUSG00000088185	Scarna2	3.07162	0.035224
ENSMUSG00000090516	Rps11-ps1	3.07191	0.0265158
ENSMUSG00000031229	Atrx	3.07455	0.0262726
ENSMUSG00000070394	Tmem256	3.07616	0.0410366
ENSMUSG00000020936	Nmt1	3.07663	0.0218444
ENSMUSG00000020524	Gria1	3.07703	0.027237
ENSMUSG00000041351	Rap1gap	3.07769	0.0492622
ENSMUSG00000082896	Gm5844	3.07986	0.0372108
ENSMUSG00000093661	Eif4e3	3.08043	0.0384929
ENSMUSG00000076258	Gm23935	3.08084	0.0224183
ENSMUSG00000102899	Gm37850	3.08227	0.0280912
ENSMUSG00000080888	Gm14387	3.08295	0.035224
ENSMUSG00000053550	Shisa7	3.08323	0.0341582
ENSMUSG00000071073	Lrrc73	3.08348	0.0398157
ENSMUSG00000103331	Gm37995	3.08403	0.028845
ENSMUSG00000001158	Snrnp27	3.08418	0.0205528
ENSMUSG00000033768	Nrxn2	3.08542	0.0347264
ENSMUSG00000108594	Gm44770	3.08761	0.0218444
ENSMUSG00000063511	Snrnp70	3.08815	0.0352637
ENSMUSG00000049191	Rtl5	3.08943	0.0343238
ENSMUSG00000013367	Iglon5	3.09229	0.0218444
ENSMUSG00000003410	Elavl3	3.09418	0.0345815
ENSMUSG00000042625	Safb2	3.09509	0.027413
ENSMUSG00000022594	Lynx1	3.09672	0.048496
ENSMUSG00000034243	Golgb1	3.09706	0.0301877
ENSMUSG00000076281	Gm24270	3.1002	0.0354393
ENSMUSG00000028820	Sfpq	3.10497	0.0218444
ENSMUSG00000034684	Sema3f	3.10512	0.0363495
ENSMUSG00000081078	Gm12568	3.1058	0.0341416
ENSMUSG00000083064	Gm7785	3.10947	0.0218444
ENSMUSG00000103482	Gm37999	3.11092	0.0218444
ENSMUSG00000103621	Gm38366	3.11182	0.0218444
ENSMUSG00000030122	Ptms	3.11283	0.0243624
ENSMUSG00000004187	Kifc2	3.11497	0.0429076
ENSMUSG00000036046	5031439G07Rik	3.11534	0.0444005
ENSMUSG00000081648	Gm13423	3.119	0.0236503
ENSMUSG00000029769	Ccdc136	3.11929	0.0346382
ENSMUSG00000030035	Wbp1	3.12432	0.0221196
ENSMUSG00000039372	Marchf4	3.12478	0.0301877
ENSMUSG00000041775	Mapk1ip1	3.12626	0.0390088
ENSMUSG00000109006	B230209E15Rik	3.1286	0.0205528
ENSMUSG00000035215	Lsm7	3.12861	0.028845
ENSMUSG00000014602	Kif1a	3.13082	0.0344587
ENSMUSG00000040785	Ttc3	3.1313	0.027413
ENSMUSG00000044676	Zfp612	3.1322	0.0274689
ENSMUSG00000040459	Arglu1	3.13257	0.0199314
ENSMUSG00000062044	Lmtk3	3.13285	0.0393008
ENSMUSG00000036138	Acaa1a	3.13513	0.0332267
ENSMUSG00000102623	Gm37673	3.13714	0.0347721
ENSMUSG00000042388	Dlgap3	3.1411	0.0465361
ENSMUSG00000055839	Elob	3.14124	0.0437152
ENSMUSG00000058297	Spock2	3.14208	0.0371207
ENSMUSG00000035521	Gnptg	3.14211	0.0478711
ENSMUSG00000105568	Gm42971	3.14226	0.0346382
ENSMUSG00000024194	Cuta	3.14292	0.0464637
ENSMUSG00000079065	BC005561	3.15109	0.0237784
ENSMUSG00000109394	A230057D06Rik	3.1548	0.0361658
ENSMUSG00000008206	Cers4	3.15821	0.0240778
ENSMUSG00000024780	Cdc37l1	3.15958	0.0218444
ENSMUSG00000025731	Mettl26	3.16068	0.0391608
ENSMUSG00000024940	Ltbp3	3.16321	0.0349162
ENSMUSG00000025364	Pa2g4	3.16435	0.0301877
ENSMUSG00000025158	Rfng	3.16435	0.0358647
ENSMUSG00000027881	Prpf38b	3.16529	0.0294478
ENSMUSG00000072966	Gprasp2	3.16755	0.0347264
ENSMUSG00000055065	Ddx17	3.17033	0.027413
ENSMUSG00000016349	Eef1a2	3.1704	0.0199314
ENSMUSG00000007603	Dus3l	3.17286	0.0352637
ENSMUSG00000029713	Gnb2	3.17353	0.0461353
ENSMUSG00000030410	Dmwd	3.17514	0.0473003
ENSMUSG00000020994	Pnn	3.17797	0.0334113
ENSMUSG00000107199	Gm42550	3.17798	0.0354393
ENSMUSG00000073755	5730409E04Rik	3.18054	0.0473656
ENSMUSG00000046378	Asphd1	3.18119	0.0343238
ENSMUSG00000024268	Celf4	3.18497	0.0226449
ENSMUSG00000002265	Peg3	3.18806	0.0226449
ENSMUSG00000032011	Thy1	3.18915	0.0437582
ENSMUSG00000042320	Prox2	3.18927	0.0236503
ENSMUSG00000036620	Mgat4b	3.1963	0.034878
ENSMUSG00000079942	Rpl28-ps3	3.20077	0.0345815
ENSMUSG00000097767	Miat	3.20199	0.0404363
ENSMUSG00000033900	Map9	3.20411	0.0294478
ENSMUSG00000041757	Plekha6	3.20506	0.0344284
ENSMUSG00000031791	Tmem38a	3.21413	0.0399826
ENSMUSG00000041020	Map7d2	3.21445	0.0224183
ENSMUSG00000064215	Ifi27	3.21686	0.0187619
ENSMUSG00000068267	Cenpb	3.2184	0.0391608
ENSMUSG00000005045	Chd5	3.22101	0.0205528
ENSMUSG00000022000	Zc3h13	3.22176	0.0218444
ENSMUSG00000033597	Caskin1	3.22228	0.035224
ENSMUSG00000075590	Nrbp2	3.22297	0.0424632
ENSMUSG00000020441	2310033P09Rik	3.22994	0.0454596
ENSMUSG00000042750	Bex2	3.23285	0.0363495
ENSMUSG00000086096	Gm12688	3.23565	0.027413
ENSMUSG00000066129	Kndc1	3.23715	0.0362672
ENSMUSG00000051537	Gm5124	3.23814	0.0205528
ENSMUSG00000057863	Rpl36	3.24324	0.0434798
ENSMUSG00000028484	Psip1	3.24399	0.0269106
ENSMUSG00000079003	Samd1	3.24437	0.0358647
ENSMUSG00000023951	Vegfa	3.24537	0.0205528
ENSMUSG00000027067	Ssrp1	3.24554	0.0246071
ENSMUSG00000036026	Tmem63b	3.24635	0.0399999
ENSMUSG00000061911	Myt1l	3.24741	0.0224183
ENSMUSG00000102474	2610012C04Rik	3.24761	0.0240778
ENSMUSG00000110972	5830462O15Rik	3.24917	0.0454596
ENSMUSG00000016346	Kcnq2	3.26005	0.0326202
ENSMUSG00000107620	Gm44256	3.26519	0.0301877
ENSMUSG00000031409	Tceal6	3.26671	0.0310135
ENSMUSG00000104145	D130019J16Rik	3.26738	0.0301877
ENSMUSG00000094910	D430019H16Rik	3.26788	0.0483678
ENSMUSG00000024381	Bin1	3.26834	0.0407941
ENSMUSG00000028785	Hpca	3.27044	0.0346382
ENSMUSG00000075702	Selenom	3.27296	0.0379389
ENSMUSG00000040797	Iqsec3	3.27323	0.0328786
ENSMUSG00000032740	Ccdc88a	3.27669	0.0301877
ENSMUSG00000033981	Gria2	3.27811	0.030331
ENSMUSG00000027397	Slc20a1	3.28014	0.0289425
ENSMUSG00000090671	Gm5067	3.28108	0.0454596
ENSMUSG00000058833	Rex1bd	3.28291	0.0481867
ENSMUSG00000015542	Nat9	3.28395	0.0205528
ENSMUSG00000085371	Gm3160	3.28604	0.0354393
ENSMUSG00000023170	Gps2	3.28844	0.0224183
ENSMUSG00000020232	Hmg20b	3.29496	0.0243624
ENSMUSG00000110202	Gm45435	3.29904	0.0205528
ENSMUSG00000038762	Abcf1	3.29984	0.0311796
ENSMUSG00000074922	Fam122a	3.29986	0.0205528
ENSMUSG00000048755	Mcat	3.30173	0.0384929
ENSMUSG00000018470	Kcnab3	3.30557	0.040595
ENSMUSG00000107779	Gm43874	3.30746	0.0224183
ENSMUSG00000055053	Nfic	3.30859	0.0237784
ENSMUSG00000034818	Celf5	3.31019	0.0274689
ENSMUSG00000010066	Cacna2d2	3.31087	0.0299437
ENSMUSG00000028797	Tmem234	3.31176	0.0326202
ENSMUSG00000038370	Pcp4l1	3.31448	0.0218444
ENSMUSG00000027254	Map1a	3.31705	0.0218444
ENSMUSG00000093629	Prox2os	3.31785	0.0205528
ENSMUSG00000040022	Rab11fip2	3.31937	0.0205528
ENSMUSG00000082888	Gm12934	3.31964	0.0218444
ENSMUSG00000083899	Gm12346	3.32273	0.0224183
ENSMUSG00000075277	Haglr	3.32478	0.034878
ENSMUSG00000025576	Rbfox3	3.32622	0.0320303
ENSMUSG00000042050	Wdr60	3.32832	0.0265158
ENSMUSG00000038352	Arl5c	3.32961	0.0279334
ENSMUSG00000084304	Gm6142	3.33156	0.0371207
ENSMUSG00000003814	Calr	3.33255	0.0265158
ENSMUSG00000022194	Pabpn1	3.33311	0.034878
ENSMUSG00000059912	Rpl21-ps6	3.33749	0.0390088
ENSMUSG00000083579	Gm15538	3.3384	0.0236503
ENSMUSG00000102386	2900022M07Rik	3.33904	0.0218444
ENSMUSG00000053647	Gper1	3.34083	0.0437152
ENSMUSG00000034245	Hdac11	3.34208	0.0273653
ENSMUSG00000058740	Kcnt1	3.34506	0.0328786
ENSMUSG00000057897	Camk2b	3.34789	0.0301877
ENSMUSG00000035202	Lars2	3.34793	0.0301877
ENSMUSG00000086324	Gm15564	3.35104	0.0236503
ENSMUSG00000062444	Ap3b2	3.35205	0.0262726
ENSMUSG00000097995	Gm24362	3.355	0.0340234
ENSMUSG00000028809	Srrm1	3.35504	0.0221288
ENSMUSG00000020686	Gas2l2	3.35751	0.0299437
ENSMUSG00000061601	Pclo	3.35864	0.0236503
ENSMUSG00000081306	Gm15266	3.36253	0.0094904
ENSMUSG00000054619	Mettl7a1	3.36561	0.0205528
ENSMUSG00000025499	Hras	3.37038	0.0364164
ENSMUSG00000088609	Gm24187	3.37157	0.0234797
ENSMUSG00000010608	Rbm25	3.37585	0.0205528
ENSMUSG00000047842	Diras2	3.37841	0.0218444
ENSMUSG00000033615	Cplx1	3.37967	0.0268921
ENSMUSG00000026944	Abca2	3.37968	0.0280912
ENSMUSG00000087943	Gm24245	3.38054	0.0218444
ENSMUSG00000090546	Cdr1	3.3854	0.0264679
ENSMUSG00000092814	Gm23638	3.38571	0.0218444
ENSMUSG00000001661	Hoxc6	3.38764	0.0391608
ENSMUSG00000032525	Nktr	3.39809	0.029314
ENSMUSG00000081583	Gm14769	3.39846	0.034475
ENSMUSG00000040097	Flywch1	3.40137	0.0205528
ENSMUSG00000093716	Gm19815	3.40469	0.0226449
ENSMUSG00000015597	Zfp318	3.40534	0.0218444
ENSMUSG00000022055	Nefl	3.40833	0.0218444
ENSMUSG00000087328	Gm12120	3.41255	0.0228288
ENSMUSG00000100199	Gm20324	3.41432	0.0290535
ENSMUSG00000006576	Slc4a3	3.41466	0.027413
ENSMUSG00000081657	Gm15466	3.41482	0.027413
ENSMUSG00000004892	Bcan	3.41536	0.0300993
ENSMUSG00000037217	Syn1	3.42254	0.0473656
ENSMUSG00000029404	Arl6ip4	3.43479	0.0218444
ENSMUSG00000070697	Utp3	3.43534	0.0346382
ENSMUSG00000037364	Srrt	3.43564	0.027237
ENSMUSG00000017778	Cox7c	3.4365	0.027237
ENSMUSG00000040867	Begain	3.43695	0.0423087
ENSMUSG00000041837	Pdcd7	3.44196	0.0268921
ENSMUSG00000052727	Map1b	3.44914	0.0205528
ENSMUSG00000026959	Grin1	3.4512	0.0433876
ENSMUSG00000044068	Zrsr1	3.4585	0.0268921
ENSMUSG00000035027	Map2k2	3.45897	0.0397324
ENSMUSG00000033595	Lgi3	3.45982	0.0397324
ENSMUSG00000086503	Xist	3.46063	0.0301877
ENSMUSG00000020396	Nefh	3.46093	0.0229899
ENSMUSG00000022054	Nefm	3.46762	0.0146615
ENSMUSG00000039860	Srrm3	3.4704	0.0218444
ENSMUSG00000043384	Gprasp1	3.47149	0.0390088
ENSMUSG00000056629	Fkbp2	3.47412	0.034878
ENSMUSG00000086921	Gm13189	3.47774	0.0387174
ENSMUSG00000041936	Agrn	3.47933	0.0387463
ENSMUSG00000107729	B230112I24Rik	3.48347	0.0218444
ENSMUSG00000087286	Gm9013	3.48449	0.0463763
ENSMUSG00000035011	Zbtb7a	3.48508	0.0328751
ENSMUSG00000023944	Hsp90ab1	3.48749	0.027237
ENSMUSG00000062372	Otof	3.49302	0.0243624
ENSMUSG00000059995	Atxn7l3	3.49584	0.0299004
ENSMUSG00000014704	Hoxa2	3.4963	0.0218444
ENSMUSG00000105828	Gm43048	3.49831	0.0293232
ENSMUSG00000098068	Gm7909	3.51032	0.027413
ENSMUSG00000042826	Fgf11	3.51417	0.0364459
ENSMUSG00000020863	Luc7l3	3.51583	0.0218444
ENSMUSG00000022199	Slc22a17	3.51593	0.0274689
ENSMUSG00000019986	Ahi1	3.51982	0.0236503
ENSMUSG00000096112	Gm26269	3.52298	0.0265158
ENSMUSG00000057649	Brd9	3.53229	0.0240778
ENSMUSG00000075394	Hoxc4	3.53461	0.0433876
ENSMUSG00000051502	Ufsp1	3.53687	0.0492997
ENSMUSG00000058975	Kcnc1	3.53971	0.0427507
ENSMUSG00000098196	Gm26964	3.55411	0.0226449
ENSMUSG00000025272	Tro	3.55632	0.0273653
ENSMUSG00000024137	E4f1	3.55732	0.0301877
ENSMUSG00000092341	Malat1	3.56242	0.0262726
ENSMUSG00000068263	Efcc1	3.56383	0.0280912
ENSMUSG00000032968	Inha	3.56613	0.0364459
ENSMUSG00000098340	Gm27253	3.58453	0.0218444
ENSMUSG00000026825	Dnm1	3.58865	0.0269106
ENSMUSG00000055436	Srsf11	3.5907	0.0170277
ENSMUSG00000037979	Ccdc92	3.59217	0.0214802
ENSMUSG00000056648	Hoxb8	3.61698	0.0218444
ENSMUSG00000021413	Prpf4b	3.6177	0.0237784
ENSMUSG00000084411	Gm11510	3.62705	0.0205528
ENSMUSG00000083122	Gm15578	3.62816	0.0463763
ENSMUSG00000020836	Coro6	3.6336	0.0347264
ENSMUSG00000046159	Chrm3	3.63867	0.0235865
ENSMUSG00000002625	Akap8l	3.63996	0.0264298
ENSMUSG00000105881	4932422M17Rik	3.64387	0.0239101
ENSMUSG00000088246	Gm25911	3.64537	0.0205528
ENSMUSG00000050711	Scg2	3.64618	0.0290535
ENSMUSG00000045795	Whamm	3.6498	0.0218444
ENSMUSG00000033916	Chmp2a	3.65531	0.0265158
ENSMUSG00000055421	Pcdh9	3.66228	0.0301877
ENSMUSG00000039218	Srrm2	3.66556	0.0308976
ENSMUSG00000021431	Snrnp48	3.67981	0.027413
ENSMUSG00000081887	Gm12097	3.68182	0.0265158
ENSMUSG00000059974	Ntm	3.6821	0.0234797
ENSMUSG00000093897	Gm26268	3.6865	0.0218444
ENSMUSG00000027405	Nop56	3.68802	0.0218444
ENSMUSG00000041096	Tspyl2	3.68913	0.0205528
ENSMUSG00000070000	Fcho1	3.69452	0.0300993
ENSMUSG00000028180	Zranb2	3.70365	0.0236503
ENSMUSG00000024958	Gpr137	3.70536	0.0496866
ENSMUSG00000001657	Hoxc8	3.70547	0.0218444
ENSMUSG00000104651	Gm21168	3.7184	0.0265158
ENSMUSG00000074637	Sox2	3.71897	0.0236503
ENSMUSG00000028248	Pnisr	3.72087	0.0226449
ENSMUSG00000072812	Ahnak2	3.72245	0.0347721
ENSMUSG00000083766	Gm15335	3.72539	0.042525
ENSMUSG00000104420	E230020A03Rik	3.72638	0.0205528
ENSMUSG00000022789	Dnm1l	3.73899	0.0236503
ENSMUSG00000102702	Gm37260	3.7433	0.032199
ENSMUSG00000065037	Rn7sk	3.75488	0.0412517
ENSMUSG00000094456	Gm22625	3.76541	0.032199
ENSMUSG00000038692	Hoxb4	3.77783	0.027237
ENSMUSG00000023495	Pcbp4	3.78129	0.0488763
ENSMUSG00000044349	Snhg11	3.80536	0.027237
ENSMUSG00000110840	Gm47496	3.80556	0.0236503
ENSMUSG00000107033	Gm43553	3.80963	0.0274689
ENSMUSG00000111088	9430081H08Rik	3.81695	0.0424632
ENSMUSG00000085179	Gm13645	3.82932	0.0193086
ENSMUSG00000063457	Rps15	3.83798	0.0287052
ENSMUSG00000007877	Tcap	3.84545	0.0280912
ENSMUSG00000050856	Atp5k	3.84839	0.0236503
ENSMUSG00000029071	Dvl1	3.84883	0.0390088
ENSMUSG00000087299	Gm12953	3.85149	0.0218444
ENSMUSG00000022421	Nptxr	3.85599	0.0205528
ENSMUSG00000029544	Cabp1	3.87458	0.0226449
ENSMUSG00000110525	Gm45893	3.88181	0.0433876
ENSMUSG00000020723	Cacng4	3.89071	0.0244981
ENSMUSG00000021268	Meg3	3.89443	0.0384831
ENSMUSG00000108880	Gm44560	3.89979	0.0218444
ENSMUSG00000036139	Hoxc9	3.92408	0.0205528
ENSMUSG00000094441	Zfp955a	3.92519	0.0236503
ENSMUSG00000109362	Gm44562	3.9306	0.0360732
ENSMUSG00000004933	Matk	3.94968	0.0332267
ENSMUSG00000093760		3.9538	0.0265158
ENSMUSG00000046388	Gm9806	3.9653	0.0165966
ENSMUSG00000038916	Soga3	3.97777	0.0347264
ENSMUSG00000090223	Pcp4	3.99887	0.0294478
ENSMUSG00000034891	Sncb	4.04326	0.0218444
ENSMUSG00000086331	Gm16310	4.05827	0.027237
ENSMUSG00000024136	Dnase1l2	4.063	0.0301877
ENSMUSG00000083421	Gm14776	4.07873	0.0218444
ENSMUSG00000090761	Gm17201	4.08865	0.0375943
ENSMUSG00000083285	Gm15815	4.1004	0.0273653
ENSMUSG00000108886	Gm44830	4.12652	0.0236503
ENSMUSG00000108528	Gm8319	4.18519	0.0482932
ENSMUSG00000021270	Hsp90aa1	4.19413	0.0218444
ENSMUSG00000093751	Gm3307	4.19789	0.0218444
ENSMUSG00000062284	Gm6030	4.21208	0.0315414
ENSMUSG00000109332	Gm44742	4.29497	0.0218444
ENSMUSG00000096768	Gm47283	4.30603	0.0309017
ENSMUSG00000046287	Pnma3	4.34625	0.0218444
ENSMUSG00000094486	Gm23268	4.36767	0.0218444
ENSMUSG00000044628	Rnf208	4.42364	0.0193086
ENSMUSG00000081771	Gm15381	4.51324	0.0104445
ENSMUSG00000084887	Gm11749	4.63166	0.0293766
ENSMUSG00000110706	Gm45709	4.65107	0.0146615
ENSMUSG00000105454	Gm43830	4.70841	0.0347264
ENSMUSG00000103961	Gm36388	4.74896	0.0205528
ENSMUSG00000085608	Gm16354	4.75209	0.027413
ENSMUSG00000104633	Gm42421	4.88086	0.0430424
ENSMUSG00000093256	Gm22933	4.94551	0.0218444
ENSMUSG00000104343	5730408A14Rik	4.99146	0.0165966
ENSMUSG00000049630	C1ql3	5.49533	0.0344587
ENSMUSG00000041556	Fbxo2	7.56326	0.0146615

## Sheet: Overlap
Overlap between Sun et al. and NeuNpos GfpVsIrisin
Ensembl_Gene_ID	Mouse_Gene_Name	Type_Sun	log2FC_Sun	padj_Sun	log2FC_GfpVsIrisin	pvalue_GfpVsIrisin	padj_GfpVsIrisin
ENSMUSG00000037351	Actr1b	bothOE	0.447319	3.28e-32	2.90475	0.00153776	0.0433876
ENSMUSG00000037351	Actr1b	bothYE	0.374342	1.59e-21	2.90475	0.00153776	0.0433876
ENSMUSG00000019986	Ahi1	bothOE	0.577923	8.72e-50	3.51982	0.000188652	0.0236503
ENSMUSG00000019986	Ahi1	bothYE	0.609366	5.39e-49	3.51982	0.000188652	0.0236503
ENSMUSG00000040459	Arglu1	bothOE	0.994986	6.64e-171	3.13257	2.31262e-05	0.0199314
ENSMUSG00000040459	Arglu1	bothYE	0.482886	2.38e-51	3.13257	2.31262e-05	0.0199314
ENSMUSG00000042750	Bex2	bothOE	0.603016	2.88e-61	3.23285	0.000914946	0.0363495
ENSMUSG00000042750	Bex2	bothYE	0.293344	3.59e-11	3.23285	0.000914946	0.0363495
ENSMUSG00000057649	Brd9	bothOE	0.413285	3.23e-28	3.53229	0.000213528	0.0240778
ENSMUSG00000057649	Brd9	bothYE	0.413239	3.33e-32	3.53229	0.000213528	0.0240778
ENSMUSG00000036438	Calm2	bothOE	0.765421	6.39e-96	2.58226	0.000794767	0.035224
ENSMUSG00000036438	Calm2	bothYE	0.54299	7.9e-55	2.58226	0.000794767	0.035224
ENSMUSG00000024780	Cdc37l1	bothOE	0.629487	1.48e-71	3.15958	0.000111885	0.0218444
ENSMUSG00000024780	Cdc37l1	bothYE	0.365719	1.86e-29	3.15958	0.000111885	0.0218444
ENSMUSG00000055065	Ddx17	bothOE	0.394156	4.21e-28	3.17033	0.0003296	0.027413
ENSMUSG00000055065	Ddx17	bothYE	0.484292	6.21e-48	3.17033	0.0003296	0.027413
ENSMUSG00000041645	Ddx24	bothOE	0.289737	1.34e-08	3.04928	0.000386444	0.0280912
ENSMUSG00000041645	Ddx24	bothYE	0.283319	2.34e-11	3.04928	0.000386444	0.0280912
ENSMUSG00000027012	Dync1i2	bothOE	0.348061	1.46e-23	2.41936	0.000750755	0.0347721
ENSMUSG00000027012	Dync1i2	bothYE	0.421182	3.09e-34	2.41936	0.000750755	0.0347721
ENSMUSG00000027523	Gnas	bothOE	0.483352	4.64e-25	3.06602	0.000100626	0.0218444
ENSMUSG00000027523	Gnas	bothYE	0.577303	2.34e-28	3.06602	0.000100626	0.0218444
ENSMUSG00000004980	Hnrnpa2b1	bothOE	0.788853	4.78e-105	2.65801	0.000343796	0.027413
ENSMUSG00000004980	Hnrnpa2b1	bothYE	0.395397	1.42e-26	2.65801	0.000343796	0.027413
ENSMUSG00000039630	Hnrnpu	bothOE	0.315922	1.68e-21	2.66482	0.000272934	0.0265158
ENSMUSG00000039630	Hnrnpu	bothYE	0.274383	3.04e-15	2.66482	0.000272934	0.0265158
ENSMUSG00000058740	Kcnt1	bothOE	0.657793	5.93e-50	3.34506	0.000610661	0.0328786
ENSMUSG00000058740	Kcnt1	bothYE	0.516816	4.33e-27	3.34506	0.000610661	0.0328786
ENSMUSG00000030980	Knop1	bothOE	0.2618	3.5e-09	2.92344	0.000182403	0.0236503
ENSMUSG00000030980	Knop1	bothYE	0.28391	1.95e-13	2.92344	0.000182403	0.0236503
ENSMUSG00000057421	Las1l	bothOE	0.464121	2.32e-27	2.3961	0.000494429	0.0301877
ENSMUSG00000057421	Las1l	bothYE	0.434039	1.25e-25	2.3961	0.000494429	0.0301877
ENSMUSG00000035215	Lsm7	bothOE	0.326672	2.08e-22	3.12861	0.000407822	0.028845
ENSMUSG00000035215	Lsm7	bothYE	0.250473	1.54e-13	3.12861	0.000407822	0.028845
ENSMUSG00000029823	Luc7l2	bothOE	0.581638	8.7e-83	2.39977	0.000594875	0.0326202
ENSMUSG00000029823	Luc7l2	bothYE	0.442391	1.17e-50	2.39977	0.000594875	0.0326202
ENSMUSG00000092341	Malat1	bothOE	1.37242	0	3.56242	0.000251298	0.0262726
ENSMUSG00000092341	Malat1	bothYE	0.593918	3.83e-125	3.56242	0.000251298	0.0262726
ENSMUSG00000075590	Nrbp2	bothOE	0.287694	8.44e-16	3.22297	0.00144579	0.0424632
ENSMUSG00000075590	Nrbp2	bothYE	0.275536	1.86e-13	3.22297	0.00144579	0.0424632
ENSMUSG00000025137	Pcyt2	bothOE	0.286571	2.06e-07	2.92927	0.00120072	0.0393309
ENSMUSG00000025137	Pcyt2	bothYE	0.338822	6.45e-15	2.92927	0.00120072	0.0393309
ENSMUSG00000031425	Plp1	bothOE	0.269325	4.28e-06	2.29719	0.00162651	0.0444005
ENSMUSG00000031425	Plp1	bothYE	0.603179	1.51e-39	2.29719	0.00162651	0.0444005
ENSMUSG00000028248	Pnisr	bothOE	0.488828	5.45e-66	3.72087	0.000142867	0.0226449
ENSMUSG00000028248	Pnisr	bothYE	0.310385	1.7e-25	3.72087	0.000142867	0.0226449
ENSMUSG00000021413	Prpf4b	bothOE	0.939311	4.33e-157	3.6177	0.000200282	0.0237784
ENSMUSG00000021413	Prpf4b	bothYE	0.454273	3.1e-40	3.6177	0.000200282	0.0237784
ENSMUSG00000028484	Psip1	bothOE	0.430794	1.74e-33	3.24399	0.000295252	0.0269106
ENSMUSG00000028484	Psip1	bothYE	0.258587	1.76e-09	3.24399	0.000295252	0.0269106
ENSMUSG00000039067	Psmd7	bothOE	0.333748	6.7e-14	2.38322	0.000385102	0.0280912
ENSMUSG00000039067	Psmd7	bothYE	0.260841	9e-09	2.38322	0.000385102	0.0280912
ENSMUSG00000043991	Pura	bothOE	0.278033	2.17e-10	2.84096	0.000459409	0.0300993
ENSMUSG00000043991	Pura	bothYE	0.311668	6.79e-14	2.84096	0.000459409	0.0300993
ENSMUSG00000027620	Rbm39	bothOE	0.639495	1.05e-96	1.89638	0.00183573	0.0468908
ENSMUSG00000027620	Rbm39	bothYE	0.539803	1.61e-67	1.89638	0.00183573	0.0468908
ENSMUSG00000027981	Rnpc3	bothOE	0.465349	3.98e-30	2.83425	0.000659897	0.033898
ENSMUSG00000027981	Rnpc3	bothYE	0.465457	9e-32	2.83425	0.000659897	0.033898
ENSMUSG00000029422	Rsrc2	bothOE	0.30306	6.09e-12	1.69579	0.00123961	0.0397324
ENSMUSG00000029422	Rsrc2	bothYE	0.317614	3.9e-17	1.69579	0.00123961	0.0397324
ENSMUSG00000037266	Rsrp1	bothOE	0.542493	9.22e-55	2.56468	0.000640268	0.033481
ENSMUSG00000037266	Rsrp1	bothYE	0.532419	1.51e-49	2.56468	0.000640268	0.033481
ENSMUSG00000022199	Slc22a17	bothOE	0.946811	1.95e-127	3.51593	0.000360412	0.0274689
ENSMUSG00000022199	Slc22a17	bothYE	0.300892	3.31e-15	3.51593	0.000360412	0.0274689
ENSMUSG00000044349	Snhg11	bothOE	0.513067	7.51e-145	3.80536	0.00030586	0.027237
ENSMUSG00000044349	Snhg11	bothYE	0.405075	1.95e-89	3.80536	0.00030586	0.027237
ENSMUSG00000063511	Snrnp70	bothOE	0.306958	1.75e-23	3.08815	0.000810747	0.0352637
ENSMUSG00000063511	Snrnp70	bothYE	0.466381	3.22e-48	3.08815	0.000810747	0.0352637
ENSMUSG00000022961	Son	bothOE	0.625041	3.07e-70	2.97747	0.000628958	0.0332267
ENSMUSG00000022961	Son	bothYE	0.474714	2.04e-40	2.97747	0.000628958	0.0332267
ENSMUSG00000055436	Srsf11	bothOE	0.312923	5.72e-20	3.5907	1.53666e-05	0.0170277
ENSMUSG00000055436	Srsf11	bothYE	0.276885	4.14e-17	3.5907	1.53666e-05	0.0170277
ENSMUSG00000025272	Tro	bothOE	0.508601	1.23e-39	3.55632	0.0003224	0.0273653
ENSMUSG00000025272	Tro	bothYE	0.374501	3.23e-21	3.55632	0.0003224	0.0273653
ENSMUSG00000027677	Ttc14	bothOE	0.360572	8.68e-29	2.01427	0.000151503	0.0227624
ENSMUSG00000027677	Ttc14	bothYE	0.264134	1.61e-14	2.01427	0.000151503	0.0227624
ENSMUSG00000025413	Ttc4	bothOE	0.2958	3.87e-11	3.0145	0.00148765	0.0428967
ENSMUSG00000025413	Ttc4	bothYE	0.29541	3.58e-11	3.0145	0.00148765	0.0428967
ENSMUSG00000025326	Ube3a	bothOE	1.45796	1.85e-231	2.13838	0.00137438	0.0414274
ENSMUSG00000025326	Ube3a	bothYE	0.961433	8.01e-135	2.13838	0.00137438	0.0414274
ENSMUSG00000028180	Zranb2	bothOE	0.377006	2.05e-26	3.70365	0.00018241	0.0236503
ENSMUSG00000028180	Zranb2	bothYE	0.316467	1.18e-16	3.70365	0.00018241	0.0236503
ENSMUSG00000026944	Abca2	OE	0.482438	9.57e-63	3.37968	0.000389172	0.0280912
ENSMUSG00000032883	Acsl3	OE	0.510745	9.57e-40	1.23297	0.00162973	0.0444005
ENSMUSG00000041936	Agrn	YE	0.514	6.89e-44	3.47933	0.00110228	0.0387463
ENSMUSG00000002625	Akap8l	YE	0.295148	1.22e-12	3.63996	0.000257396	0.0264298
ENSMUSG00000034566	Atp5h	OE	0.434632	1.13e-41	2.6593	0.00203535	0.0487994
ENSMUSG00000003814	Calr	OE	0.29859	5.08e-24	3.33255	0.000272064	0.0265158
ENSMUSG00000032936	Camkv	OE	0.358067	1.14e-07	2.66027	0.00139124	0.0416045
ENSMUSG00000018474	Chd3	YE	0.268725	4.29e-08	2.97319	0.00105954	0.0381072
ENSMUSG00000005045	Chd5	YE	0.317764	1.18e-13	3.22101	4.5335e-05	0.0205528
ENSMUSG00000079084	Ccdc82	OE	0.293171	5.05e-09	2.94671	0.000754615	0.0347721
ENSMUSG00000021194	Chga	OE	0.296623	3.21e-10	2.72392	0.000701427	0.0344587
ENSMUSG00000031818	Cox4i1	OE	0.49873	2.03e-71	2.13906	0.000934149	0.0364164
ENSMUSG00000017778	Cox7c	OE	0.839592	8.83e-132	3.4365	0.000306255	0.027237
ENSMUSG00000018707	Dync1h1	YE	0.268688	1.13e-08	2.22979	0.00203749	0.0487994
ENSMUSG00000042662	Dusp15	OE	0.331883	4.17e-43	2.04919	0.00198751	0.048378
ENSMUSG00000055839	Elob	OE	0.289123	2.9e-35	3.14124	0.00156692	0.0437152
ENSMUSG00000028034	Fubp1	OE	0.32372	1.05e-18	1.28794	0.000999794	0.0375245
ENSMUSG00000053332	Gas5	OE	0.435403	3.95e-37	2.17808	0.00154667	0.0434675
ENSMUSG00000042354	Gnl3	OE	0.287766	4.2e-12	2.52905	0.00172794	0.0454596
ENSMUSG00000035521	Gnptg	OE	0.301082	2.14e-13	3.14211	0.00191937	0.0478711
ENSMUSG00000023170	Gps2	OE	0.270163	2.81e-11	3.28844	0.000137496	0.0224183
ENSMUSG00000026959	Grin1	YE	0.272675	3.97e-13	3.4512	0.00153824	0.0433876
ENSMUSG00000033981	Gria2	OE	0.558678	3.94e-39	3.27811	0.00050095	0.030331
ENSMUSG00000034245	Hdac11	OE	0.259116	9.32e-06	3.34208	0.000322383	0.0273653
ENSMUSG00000021270	Hsp90aa1	OE	0.692484	1.74e-80	4.19413	9.55957e-05	0.0218444
ENSMUSG00000023944	Hsp90ab1	OE	0.852272	4.6e-99	3.48749	0.000312517	0.027237
ENSMUSG00000020048	Hsp90b1	OE	0.39703	1.19e-27	3.01692	0.000477129	0.0301877
ENSMUSG00000015289	Lage3	OE	0.257097	2.77e-15	1.68714	0.000503127	0.030331
ENSMUSG00000025145	Lrrc45	YE	0.285247	4.39e-12	2.52497	0.00101026	0.0375943
ENSMUSG00000097545	Mir124a-1hg	OE	0.535869	5.8e-28	3.04467	0.00156483	0.0437137
ENSMUSG00000055430	Nap1l5	OE	0.648579	2.94e-68	2.62872	0.000878588	0.0358647
ENSMUSG00000036564	Ndrg4	YE	0.290401	5.8e-11	2.83566	0.000619802	0.0331558
ENSMUSG00000022055	Nefl	OE	0.307114	3.23e-29	3.40833	0.000116094	0.0218444
ENSMUSG00000022194	Pabpn1	YE	0.355953	1.71e-27	3.33311	0.000770897	0.034878
ENSMUSG00000022974	Paxbp1	YE	0.362273	6.73e-24	2.35078	0.000160012	0.0231272
ENSMUSG00000039278	Pcsk1n	OE	1.06298	1.6e-80	2.82736	0.00104582	0.0379389
ENSMUSG00000041837	Pdcd7	YE	0.341941	1.11e-13	3.44196	0.000291225	0.0268921
ENSMUSG00000048874	Phf3	OE	0.312111	3.42e-16	1.97155	0.000883132	0.0358647
ENSMUSG00000070802	Pnmal2	OE	0.309951	1.55e-09	2.82353	0.000827006	0.0354393
ENSMUSG00000020994	Pnn	OE	0.303534	2.93e-14	3.17797	0.000637499	0.0334113
ENSMUSG00000079037	Prnp	OE	0.525473	3.15e-38	2.73107	0.00214167	0.0496296
ENSMUSG00000026238	Ptma	OE	0.420062	1.07e-46	2.45811	0.00208048	0.0490107
ENSMUSG00000062328	Rpl17	OE	0.315634	1.13e-34	2.76484	0.000744942	0.0347721
ENSMUSG00000030432	Rpl28	OE	0.285263	4.72e-39	3.01497	0.000288718	0.0268921
ENSMUSG00000063457	Rps15	OE	0.308858	2.15e-39	3.83798	0.000403377	0.0287052
ENSMUSG00000047675	Rps8	OE	0.413426	7.69e-46	2.89621	0.000681663	0.0343238
ENSMUSG00000020070	Rufy2	YE	0.321021	1.37e-16	2.26196	0.00110794	0.0388042
ENSMUSG00000050711	Scg2	OE	0.500565	5.4e-11	3.64618	0.000415201	0.0290535
ENSMUSG00000075702	Selenom	OE	0.322774	7.85e-20	3.27296	0.0010465	0.0379389
ENSMUSG00000006576	Slc4a3	YE	0.344656	1.6e-17	3.41466	0.000345499	0.027413
ENSMUSG00000020859	Spag9	OE	0.336768	2.5e-22	1.90567	0.000922972	0.0363495
ENSMUSG00000068923	Syt11	OE	0.549162	8.14e-40	2.83159	0.00119887	0.0393309
ENSMUSG00000024743	Syt7	YE	0.250212	0.00500535	3.0415	0.00160093	0.0440884
ENSMUSG00000039759	Thap3	OE	0.274624	1.08e-08	3.05824	0.000266303	0.0264679
ENSMUSG00000043388	Tmem130	OE	0.344958	1.5e-11	2.91764	0.000983358	0.0371473
ENSMUSG00000041057	Wdr43	OE	0.26844	2.5e-08	2.24659	0.00186034	0.0472402
ENSMUSG00000042050	Wdr60	OE	0.366602	7.24e-19	3.32832	0.000281274	0.0265158
ENSMUSG00000045795	Whamm	OE	0.286603	2.99e-07	3.6498	6.90569e-05	0.0218444
ENSMUSG00000035649	Zcchc7	OE	0.261494	2.94e-16	2.75906	0.000309836	0.027237
