# Supplementary material for: The exercise hormone irisin has neuroprotective effects in a mouse model of multiple sclerosis
Source: Nat Metab. 2026 May 21;8(5):1051–66. doi: 10.1038/s42255-026-01527-7 (PMC13218937; doi:10.1038/s42255-026-01527-7)
Supplement: Supplementary file 6 — Overlap analysis with Schattling dataset. [file 42255_2026_1527_MOESM6_ESM.xlsx]

## Sheet: Schattling et al.
Schattling et al. Candidate genes
ensembl_gene_id	external_gene_name	iMN_vs_MN.baseMean	iMN_vs_MN.log2FoldChange	iMN_vs_MN.stat	iMN_vs_MN.pvalue	iMN_vs_MN.padj
ENSMUSG00000028608	0610037L13Rik	551.581	-1.15467	-3.03926	0.0023716	0.0121254
ENSMUSG00000039195	1110008P14Rik	2635.06	-1.45666	-5.1967	2.02863e-07	3.80233e-06
ENSMUSG00000037971	1110032A03Rik	347.137	-1.5585	-3.94242	8.06619e-05	0.000725048
ENSMUSG00000092203	1110038B12Rik	117.682	-1.65798	-2.99136	0.00277742	0.0137356
ENSMUSG00000085457	1110046J04Rik	58.5491	-1.7887	-3.06899	0.00214781	0.0111996
ENSMUSG00000078570	1110065P20Rik	38.611	-2.78489	-6.22247	4.89386e-10	1.62714e-08
ENSMUSG00000035595	1600002K03Rik	47.4783	-1.85389	-3.01918	0.0025346	0.0127981
ENSMUSG00000071265	1700086L19Rik	18.8305	-1.66117	-2.60995	0.00905562	0.0349531
ENSMUSG00000091329	1700112D23Rik	15.5797	-4.17022	-4.49852	6.84288e-06	8.36221e-05
ENSMUSG00000078784	1810022K09Rik	43.7707	-2.55356	-3.82756	0.000129418	0.00108011
ENSMUSG00000073155	1810058I24Rik	469.544	-1.01408	-2.76219	0.00574159	0.0243492
ENSMUSG00000086316	2210013O21Rik	487.025	-1.12154	-3.79347	0.000148559	0.00121443
ENSMUSG00000032403	2300009A05Rik	59.8842	-2.06594	-3.92675	8.61015e-05	0.00076674
ENSMUSG00000079283	2310009B15Rik	117.502	-1.83909	-4.9287	8.27787e-07	1.31792e-05
ENSMUSG00000099655	2310034G01Rik	18.5877	-4.39373	-4.256	2.08116e-05	0.000221631
ENSMUSG00000101655	2310040G24Rik	47.0062	-3.28615	-4.1335	3.57285e-05	0.000356113
ENSMUSG00000049760	2410015M20Rik	445.551	-1.24505	-2.63794	0.00834119	0.0327823
ENSMUSG00000031984	2810004N23Rik	183.242	-1.14837	-2.4911	0.012735	0.0456556
ENSMUSG00000037735	2810032G03Rik	42.9164	-3.80787	-4.97677	6.46553e-07	1.05843e-05
ENSMUSG00000087038	2900079G21Rik	21.6969	-2.44003	-2.70518	0.00682683	0.0279754
ENSMUSG00000086638	4930405A21Rik	46.2707	-2.52291	-2.61947	0.00880677	0.0341648
ENSMUSG00000074039	4930520O04Rik	22.0511	-4.92808	-5.86499	4.49155e-09	1.22968e-07
ENSMUSG00000053442	4930597O21Rik	5.05705	-3.07709	-2.55147	0.0107271	0.0399153
ENSMUSG00000009551	6330409D20Rik	88.2108	-2.55931	-4.86631	1.13698e-06	1.74207e-05
ENSMUSG00000073154	9330158H04Rik	84.4772	-2.1673	-4.24023	2.2329e-05	0.000235822
ENSMUSG00000097960	A330074K22Rik	188.892	-1.6026	-3.18857	0.00142979	0.00799328
ENSMUSG00000097924	A730020E08Rik	86.0334	-3.89031	-4.85636	1.19561e-06	1.82168e-05
ENSMUSG00000003346	Abhd17a	1172.96	-1.326	-4.67202	2.98259e-06	4.0799e-05
ENSMUSG00000038000	Acd	248.798	-1.03143	-2.55868	0.0105072	0.0393409
ENSMUSG00000008822	Acyp1	550.711	-1.0535	-3.09844	0.00194539	0.0103127
ENSMUSG00000060923	Acyp2	917.373	-1.47502	-5.49585	3.8883e-08	8.55293e-07
ENSMUSG00000024527	Afg3l2	705.733	-1.01054	-2.6938	0.00706428	0.0287331
ENSMUSG00000021037	Ahsa1	788.187	-1.37209	-4.74358	2.09973e-06	2.97648e-05
ENSMUSG00000062753	AI413582	301.517	-1.44792	-3.49918	0.000466687	0.00314804
ENSMUSG00000024847	Aip	1617.3	-2.03072	-6.23334	4.56583e-10	1.53023e-08
ENSMUSG00000042831	Alkbh6	202.433	-1.31499	-4.72507	2.30039e-06	3.2322e-05
ENSMUSG00000035048	Anapc13	328.083	-1.35781	-4.04573	5.21604e-05	0.000495628
ENSMUSG00000040183	Ankrd6	769.299	-1.08698	-3.11951	0.00181154	0.0097244
ENSMUSG00000079508	Apoo	31.6661	-2.90297	-5.23383	1.66031e-07	3.19651e-06
ENSMUSG00000028411	Aptx	344.052	-1.7191	-5.88344	4.01826e-09	1.11284e-07
ENSMUSG00000037509	Arhgef4	1466.61	-1.15497	-6.62231	3.5362e-11	1.4187e-09
ENSMUSG00000052456	Asna1	711.992	-1.00846	-2.87377	0.00405598	0.0185715
ENSMUSG00000018585	Atox1	923.797	-1.23019	-3.13575	0.00171417	0.0092903
ENSMUSG00000003072	Atp5d	2809.68	-1.02906	-3.43188	0.000599418	0.00388455
ENSMUSG00000016252	Atp5e	1875.94	-1.30781	-3.41742	0.000632179	0.0040693
ENSMUSG00000022890	Atp5j	1914.88	-1.99904	-5.16785	2.36807e-07	4.34493e-06
ENSMUSG00000038717	Atp5l	89.6281	-1.40192	-3.26541	0.00109305	0.00640662
ENSMUSG00000022956	Atp5o	1914.11	-1.19039	-4.01155	6.03207e-05	0.000563376
ENSMUSG00000003341	Atp8b3	77.1711	-4.25467	-5.77245	7.81271e-09	2.05092e-07
ENSMUSG00000018821	Avpi1	131.232	-1.4363	-3.45971	0.000540749	0.00356592
ENSMUSG00000051844	B230319C09Rik	13.0808	-4.60472	-4.65223	3.28371e-06	4.45361e-05
ENSMUSG00000028416	Bag1	2013.97	-1.41792	-6.52403	6.84447e-11	2.65147e-09
ENSMUSG00000040007	Bahd1	293.376	-1.86285	-3.20807	0.00133628	0.00755824
ENSMUSG00000081824	BC002163	122.3	-1.72247	-3.26859	0.00108086	0.00634687
ENSMUSG00000074649	BC029722	260.045	-2.39548	-4.33005	1.49078e-05	0.00016648
ENSMUSG00000049946	BC030500	91.1122	-2.19237	-3.14432	0.00166475	0.00906609
ENSMUSG00000047228	BC048546	181.848	-2.16343	-2.97949	0.00288726	0.0141748
ENSMUSG00000046598	Bdh1	251.46	-2.32502	-4.1153	3.86674e-05	0.000381235
ENSMUSG00000057506	Bloc1s2	85.6434	-2.25508	-3.57318	0.000352673	0.0025006
ENSMUSG00000026278	Bok	65.5979	-1.17657	-2.48993	0.0127768	0.0457968
ENSMUSG00000045160	Bola3	93.3177	-1.46407	-5.58591	2.32474e-08	5.44535e-07
ENSMUSG00000052139	Bre	226.907	-1.26436	-3.5203	0.000431054	0.00294715
ENSMUSG00000038722	Bud31	301.071	-1.1726	-2.52019	0.0117291	0.0428112
ENSMUSG00000098098	Bvht	23.552	-4.62332	-5.50732	3.64334e-08	8.10627e-07
ENSMUSG00000018446	C1qbp	596.735	-1.79549	-3.9641	7.36723e-05	0.000670726
ENSMUSG00000036907	C1ql2	32.9604	-2.04214	-3.7581	0.000171206	0.00136857
ENSMUSG00000030669	Calca	1085.61	-2.58691	-6.18563	6.18565e-10	2.00296e-08
ENSMUSG00000030666	Calcb	270.402	-1.3877	-4.68534	2.79493e-06	3.86185e-05
ENSMUSG00000031883	Car7	69.1594	-1.51124	-2.46342	0.0137618	0.048474
ENSMUSG00000022211	Carmil3	198.89	-2.12048	-3.44515	0.000570742	0.00372393
ENSMUSG00000007721	Ccdc124	852.729	-1.58682	-5.75013	8.91756e-09	2.29068e-07
ENSMUSG00000049957	Ccdc137	220.782	-1.40522	-4.4979	6.86287e-06	8.3706e-05
ENSMUSG00000041609	Ccdc64	173.097	-1.3101	-2.9736	0.00294332	0.014386
ENSMUSG00000049305	Ccdc71	219.099	-1.08283	-3.06211	0.00219782	0.0114138
ENSMUSG00000073888	Ccl27a	78.7214	-1.39076	-4.75296	2.00457e-06	2.85215e-05
ENSMUSG00000025510	Cd151	342.542	-1.68609	-3.85174	0.000117282	0.000993592
ENSMUSG00000028865	Cd164l2	132.41	-2.36415	-3.15648	0.00159688	0.00874438
ENSMUSG00000047139	Cd24a	1628.64	-1.06918	-5.53041	3.19489e-08	7.25275e-07
ENSMUSG00000026399	Cd55	211.446	-3.28919	-5.06997	3.97888e-07	6.95378e-06
ENSMUSG00000028755	Cda	200.032	-1.93878	-3.50622	0.000454512	0.00308221
ENSMUSG00000066149	Cdc26	98.6522	-2.04818	-4.09733	4.17936e-05	0.000407855
ENSMUSG00000029394	Cdk2ap1	89.222	-1.18418	-2.8435	0.00446213	0.0200075
ENSMUSG00000064284	Cdpf1	154.75	-2.5744	-4.41473	1.01138e-05	0.000118378
ENSMUSG00000075266	Cenpw	21.6103	-1.72871	-2.49286	0.012672	0.0454705
ENSMUSG00000087408	Cers1	176.914	-2.014	-4.25257	2.11328e-05	0.000224303
ENSMUSG00000063787	Chchd1	126.451	-2.37114	-4.75085	2.02565e-06	2.88001e-05
ENSMUSG00000037938	Chchd5	186.498	-1.19431	-3.51822	0.000434455	0.00296934
ENSMUSG00000042198	Chchd7	218.422	-1.90728	-3.86365	0.000111703	0.000956451
ENSMUSG00000025371	Chmp6	207.44	-2.37728	-5.05058	4.40462e-07	7.60751e-06
ENSMUSG00000022860	Chodl	466.686	-1.31811	-3.49659	0.000471254	0.00316768
ENSMUSG00000037493	Cib2	382.494	-1.59642	-5.36225	8.2191e-08	1.6931e-06
ENSMUSG00000078695	Cisd3	184.245	-1.37261	-3.7185	0.000200407	0.00156666
ENSMUSG00000024059	Clip4	538.596	-1.32077	-5.22832	1.71058e-07	3.27027e-06
ENSMUSG00000003135	Cnot11	144.939	-1.412	-3.08411	0.00204164	0.0107131
ENSMUSG00000028444	Cntfr	324.865	-1.4409	-3.22792	0.00124696	0.00713998
ENSMUSG00000017188	Coa3	734.938	-1.38953	-4.3483	1.372e-05	0.000154356
ENSMUSG00000044881	Coa4	169.908	-2.23305	-4.00615	6.17155e-05	0.000573883
ENSMUSG00000051671	Coa6	155.663	-1.38538	-2.83623	0.00456502	0.0203876
ENSMUSG00000048351	Coa7	117.786	-4.2522	-5.65493	1.5591e-08	3.79599e-07
ENSMUSG00000000326	Comt	417.854	-1.21515	-3.73957	0.000184334	0.0014607
ENSMUSG00000031458	Coprs	501.708	-1.40249	-4.55928	5.13298e-06	6.47526e-05
ENSMUSG00000026240	Cops7b	200.025	-1.13872	-3.35344	0.000798131	0.00494299
ENSMUSG00000045438	Cox19	232.859	-1.75192	-7.12847	1.01491e-12	5.20708e-11
ENSMUSG00000000088	Cox5a	1571.25	-1.47503	-3.27301	0.00106409	0.00626375
ENSMUSG00000061518	Cox5b	729.98	-1.51753	-4.40019	1.08155e-05	0.000125364
ENSMUSG00000032330	Cox7a2	2315.77	-1.1749	-2.93294	0.0033577	0.016016
ENSMUSG00000031231	Cox7b	2023.75	-1.48013	-3.00152	0.00268638	0.0133774
ENSMUSG00000017778	Cox7c	157.324	-1.61835	-4.1385	3.49588e-05	0.000349899
ENSMUSG00000039070	Cpa4	19.1778	-3.55252	-3.32109	0.000896678	0.00546837
ENSMUSG00000045867	Cradd	127.674	-2.0872	-3.85224	0.000117041	0.000992381
ENSMUSG00000036356	Csgalnact1	199.862	-3.62019	-4.21479	2.50011e-05	0.000260308
ENSMUSG00000046727	Cystm1	716.977	-1.0061	-3.89665	9.75341e-05	0.000856198
ENSMUSG00000097287	D130017N08Rik	352.441	-2.7503	-5.01271	5.36691e-07	9.07302e-06
ENSMUSG00000028447	Dctn3	1723.23	-1.58897	-3.55507	0.000377884	0.00264312
ENSMUSG00000039450	Dcxr	174.369	-2.82826	-3.73396	0.00018849	0.0014889
ENSMUSG00000022013	Dnajc15	381.151	-1.61005	-4.7793	1.75907e-06	2.54832e-05
ENSMUSG00000031093	Dock11	145.055	-1.35891	-2.60419	0.00920909	0.0354728
ENSMUSG00000027430	Dtd1	962.124	-1.73875	-4.74027	2.13429e-06	3.021e-05
ENSMUSG00000057531	Dtnbp1	675.039	-1.12531	-2.98572	0.00282908	0.0139536
ENSMUSG00000009013	Dynll1	1130.43	-2.08393	-5.53921	3.03846e-08	6.95539e-07
ENSMUSG00000002409	Dyrk1b	95.0899	-3.4479	-7.18964	6.49647e-13	3.43434e-11
ENSMUSG00000016526	Dyrk3	52.914	-2.06886	-3.26594	0.00109102	0.00639867
ENSMUSG00000057469	E2f6	640.576	-2.28722	-7.75371	8.92463e-15	6.01375e-13
ENSMUSG00000015092	Edf1	1013.77	-2.06353	-5.69353	1.24436e-08	3.10878e-07
ENSMUSG00000021951	Eef1akmt1	166.439	-2.97462	-7.76448	8.19822e-15	5.56345e-13
ENSMUSG00000003235	Eif2b5	525.822	-1.09656	-2.76873	0.00562747	0.0239744
ENSMUSG00000041986	Elmod1	1206.26	-1.43969	-4.35106	1.35482e-05	0.000153144
ENSMUSG00000013822	Elof1	525.624	-1.17213	-2.63779	0.00834491	0.0327852
ENSMUSG00000031109	Enox2	120.799	-2.69964	-4.81287	1.4878e-06	2.20202e-05
ENSMUSG00000064254	Ethe1	168.067	-1.77222	-4.59994	4.22621e-06	5.48006e-05
ENSMUSG00000028773	Fabp3	107.954	-1.38415	-3.34618	0.000819323	0.00506113
ENSMUSG00000006218	Fam131c	114.828	-2.43337	-4.28045	1.86513e-05	0.000202112
ENSMUSG00000036800	Fam135b	555.095	-1.18792	-2.64326	0.00821119	0.0323728
ENSMUSG00000070044	Fam149a	613.73	-1.67508	-5.27949	1.29543e-07	2.5531e-06
ENSMUSG00000003955	Fam162a	298.284	-2.23321	-5.47408	4.39778e-08	9.58546e-07
ENSMUSG00000083012	Fam220a	198.359	-1.08651	-2.90945	0.00362069	0.017016
ENSMUSG00000058966	Fam57b	558.709	-1.24649	-4.35874	1.30814e-05	0.000148658
ENSMUSG00000031879	Fam96b	233.019	-3.43806	-9.58229	9.49158e-22	1.36572e-19
ENSMUSG00000032507	Fbxl2	157.827	-1.33678	-2.65361	0.00796362	0.0316445
ENSMUSG00000020635	Fkbp1b	1155.58	-1.07392	-2.72911	0.00635053	0.0263812
ENSMUSG00000019689	Fmc1	221.398	-1.62308	-4.91764	8.75919e-07	1.38762e-05
ENSMUSG00000031950	Gabarapl2	225.291	-1.01287	-2.62329	0.00870859	0.0338801
ENSMUSG00000046814	Gchfr	15.8456	-4.33433	-3.68339	0.00023015	0.00176387
ENSMUSG00000017943	Gdap1l1	633.467	-1.42568	-3.26607	0.00109053	0.00639773
ENSMUSG00000028214	Gem	147.662	-1.8933	-3.25067	0.00115132	0.00668066
ENSMUSG00000041625	Ggact	95.284	-3.72866	-6.46277	1.02802e-10	3.88815e-09
ENSMUSG00000017747	Ghdc	92.6244	-2.57842	-3.07122	0.00213187	0.0111317
ENSMUSG00000027643	Ghrh	8.85608	-4.05165	-3.31534	0.00091533	0.00554852
ENSMUSG00000019433	Gipc1	205.126	-1.43486	-3.24193	0.00118724	0.00685791
ENSMUSG00000063683	Glyat	62.904	-1.76652	-3.57287	0.000353094	0.00250173
ENSMUSG00000091478	Gm10039	22.1758	-1.38209	-2.69015	0.0071421	0.0289818
ENSMUSG00000063087	Gm10125	101.465	-3.16738	-4.12578	3.69479e-05	0.000366169
ENSMUSG00000080904	Gm11966	10.7183	-1.7856	-2.77263	0.00556055	0.0237633
ENSMUSG00000085071	Gm14066	21.5517	-4.1699	-4.00047	6.32166e-05	0.00058727
ENSMUSG00000042938	Gm14117	8.84702	-1.87124	-2.77372	0.00554196	0.023713
ENSMUSG00000086118	Gm14169	71.1499	-2.71711	-3.24691	0.00116665	0.00675118
ENSMUSG00000078877	Gm14295	23.6252	-3.78559	-5.51244	3.53885e-08	7.91156e-07
ENSMUSG00000087369	Gm14696	15.643	-4.23913	-4.4241	9.68432e-06	0.000114119
ENSMUSG00000024761	Gm16437	5.88118	-1.63703	-2.46661	0.0136399	0.0481776
ENSMUSG00000097823	Gm16701	216.8	-3.76872	-5.57379	2.49254e-08	5.82413e-07
ENSMUSG00000079669	Gm17396	93.1133	-2.64563	-5.26781	1.38061e-07	2.70177e-06
ENSMUSG00000092448	Gm20387	12.4776	-4.46197	-5.67369	1.39752e-08	3.44201e-07
ENSMUSG00000095193	Gm20939	16.0329	-2.68093	-3.40931	0.000651283	0.00416982
ENSMUSG00000097152	Gm26515	10.5288	-3.85783	-3.27268	0.00106533	0.00626913
ENSMUSG00000097419	Gm26666	23.9285	-4.23599	-4.13573	3.53825e-05	0.000353585
ENSMUSG00000097435	Gm26783	38.1791	-4.76488	-4.41418	1.01393e-05	0.000118531
ENSMUSG00000097248	Gm2694	38.5839	-2.91872	-4.71803	2.38144e-06	3.32897e-05
ENSMUSG00000097794	Gm2990	329.872	-2.45626	-5.33066	9.78547e-08	1.98795e-06
ENSMUSG00000104090	Gm34267	67.669	-2.31616	-3.18289	0.00145815	0.00810472
ENSMUSG00000103174	Gm37168	21.5105	-3.51439	-4.08931	4.32663e-05	0.000420085
ENSMUSG00000103329	Gm42492	13.4067	-4.13056	-3.39366	0.000689641	0.00436577
ENSMUSG00000060204	Gm5868	28.5171	-4.58349	-5.28147	1.28149e-07	2.53083e-06
ENSMUSG00000097440	Gm6277	59.5394	-2.345	-3.22956	0.0012398	0.00710785
ENSMUSG00000047905	Gm8566	3.69587	-2.5832	-3.05384	0.00225936	0.0116669
ENSMUSG00000040009	Gnaz	754.672	-1.06529	-3.72786	0.000193116	0.00152022
ENSMUSG00000025739	Gng13	65.2048	-1.52037	-2.87145	0.00408598	0.0186575
ENSMUSG00000021303	Gng4	615.269	-1.1506	-3.26435	0.00109715	0.00642279
ENSMUSG00000050668	Gpatch11	413.6	-1.05009	-2.46344	0.0137612	0.048474
ENSMUSG00000063856	Gpx1	2125.34	-1.23269	-4.7042	2.54859e-06	3.5445e-05
ENSMUSG00000072772	Grcc10	91.8887	-1.60996	-4.27788	1.88679e-05	0.000203965
ENSMUSG00000069300	Hist1h2bj	4.54299	-2.72122	-3.1539	0.00161105	0.00881634
ENSMUSG00000061482	Hist1h4d	123.27	-1.63139	-3.91677	8.97431e-05	0.000795467
ENSMUSG00000056895	Hist3h2ba	39.2107	-2.72677	-5.29933	1.16228e-07	2.31693e-06
ENSMUSG00000003573	Homer3	20.9461	-2.97675	-3.43222	0.000598667	0.00388099
ENSMUSG00000075394	Hoxc4	198.18	-1.4916	-3.74361	0.000181393	0.00143979
ENSMUSG00000062410	Hsd3b3	6.07327	-2.98063	-3.38613	0.000708854	0.00447324
ENSMUSG00000022556	Hsf1	424.158	-2.32572	-3.87339	0.00010733	0.000926883
ENSMUSG00000036854	Hspb6	316.996	-2.25109	-4.27779	1.88756e-05	0.000203965
ENSMUSG00000073676	Hspe1	539.372	-1.26907	-4.34379	1.40048e-05	0.000156915
ENSMUSG00000039745	Htatip2	149.016	-2.0646	-4.88616	1.02823e-06	1.59978e-05
ENSMUSG00000034997	Htr2a	163.901	-1.08531	-2.54996	0.0107736	0.0400572
ENSMUSG00000010047	Hyal2	55.7284	-1.67757	-2.48587	0.0129236	0.0461992
ENSMUSG00000062054	Iah1	130.273	-1.81918	-3.28266	0.00102833	0.00611156
ENSMUSG00000045777	Ifitm10	1115.21	-1.48539	-5.08446	3.68674e-07	6.4966e-06
ENSMUSG00000022965	Ifngr2	460.623	-1.14476	-2.72014	0.00652539	0.0269362
ENSMUSG00000076617	Ighm	844.658	-1.31073	-3.8142	0.000136624	0.00112989
ENSMUSG00000040329	Il7	26.6392	-2.55767	-3.11051	0.00186765	0.00998639
ENSMUSG00000038544	Inip	335.138	-1.19154	-2.79895	0.00512683	0.0223185
ENSMUSG00000021241	Isca2	608.039	-1.516	-3.54088	0.000398788	0.00276208
ENSMUSG00000025825	Iscu	832.597	-1.25568	-4.64947	3.32794e-06	4.50401e-05
ENSMUSG00000042258	Isl1	115.491	-2.94626	-4.18731	2.82279e-05	0.000291369
ENSMUSG00000062352	Itgb1bp1	293.503	-1.62101	-3.46457	0.000531086	0.00351431
ENSMUSG00000029088	Kcnip4	467.877	-1.32158	-3.48376	0.000494416	0.0033048
ENSMUSG00000042529	Kcnj12	69.4438	-1.35309	-2.55327	0.0106718	0.0397792
ENSMUSG00000054934	Kcnmb4	107.595	-1.63729	-3.096	0.00196153	0.0103782
ENSMUSG00000030752	Kdm8	75.5264	-2.48761	-2.65061	0.00803471	0.0318608
ENSMUSG00000035397	Klf16	51.4551	-2.27069	-2.86849	0.00412433	0.0188101
ENSMUSG00000030980	Knop1	390.695	-1.12723	-3.85973	0.000113514	0.000968486
ENSMUSG00000035831	Krt25	41.9044	-2.38563	-3.73831	0.00018526	0.00146622
ENSMUSG00000038302	Lace1	184.518	-1.60407	-2.78533	0.0053474	0.0230584
ENSMUSG00000087260	Lamtor5	254.939	-2.05353	-5.23009	1.69431e-07	3.24585e-06
ENSMUSG00000057615	Ldoc1	92.6378	-4.35644	-6.35014	2.1512e-10	7.53985e-09
ENSMUSG00000062252	Lhfpl5	169.575	-1.57583	-2.52169	0.0116793	0.0426948
ENSMUSG00000040485	Lrrc52	63.6377	-3.83167	-3.59702	0.000321883	0.00231906
ENSMUSG00000050447	Lypd6	250.662	-1.34313	-4.53584	5.73756e-06	7.15307e-05
ENSMUSG00000044313	Mab21l3	16.4018	-3.4725	-2.93873	0.00329562	0.015771
ENSMUSG00000029815	Malsu1	177.762	-1.3336	-3.97806	6.94812e-05	0.000637422
ENSMUSG00000027602	Map1lc3a	1674.15	-1.16759	-3.77092	0.00016265	0.00131169
ENSMUSG00000001034	Mapk7	155.084	-1.40604	-2.46762	0.0136015	0.0480774
ENSMUSG00000021596	Mctp1	222.144	-1.84135	-3.82123	0.000132786	0.00110339
ENSMUSG00000002768	Mea1	569.278	-1.54515	-4.56998	4.87767e-06	6.18172e-05
ENSMUSG00000015804	Med28	873.777	-1.18036	-3.5557	0.000376975	0.00263868
ENSMUSG00000061650	Med9	451.914	-1.4512	-5.3362	9.49147e-08	1.93232e-06
ENSMUSG00000029659	Medag	163.086	-2.61026	-4.83908	1.30442e-06	1.97999e-05
ENSMUSG00000031647	Mfap3l	740.06	-1.34267	-3.51546	0.000438998	0.00299543
ENSMUSG00000019080	Mfsd3	37.6425	-2.48299	-4.17048	3.03961e-05	0.000310732
ENSMUSG00000029060	Mib2	313.826	-1.50252	-2.56307	0.0103751	0.0389538
ENSMUSG00000038244	Mical2	594.487	-1.07219	-2.87494	0.00404099	0.0185139
ENSMUSG00000002580	Mien1	1002.15	-1.38543	-3.64412	0.000268312	0.00199638
ENSMUSG00000050608	Minos1	1202.64	-1.60084	-5.90538	3.51845e-09	9.84393e-08
ENSMUSG00000096458	Moap1	2.95784	-2.65397	-2.54651	0.0108806	0.0403689
ENSMUSG00000037221	Mospd3	228.772	-2.72504	-5.2359	1.64179e-07	3.16405e-06
ENSMUSG00000091498	Mpc1-ps	16.3993	-2.56838	-4.59767	4.27251e-06	5.5279e-05
ENSMUSG00000026568	Mpc2	874.703	-2.22954	-6.46277	1.02806e-10	3.88815e-09
ENSMUSG00000022370	Mrpl13	491.155	-1.15163	-3.45812	0.000543955	0.00358207
ENSMUSG00000024829	Mrpl21	330.576	-1.6681	-4.23563	2.27916e-05	0.000240178
ENSMUSG00000026087	Mrpl30	573.103	-1.14225	-3.26045	0.00111236	0.00649993
ENSMUSG00000034880	Mrpl34	265.583	-1.42383	-3.28141	0.0010329	0.00612537
ENSMUSG00000026248	Mrpl44	178.317	-1.894	-4.70615	2.52443e-06	3.51601e-05
ENSMUSG00000021967	Mrpl57	282.854	-2.07892	-5.46446	4.64324e-08	1.00746e-06
ENSMUSG00000034729	Mrps10	209.562	-1.72227	-4.78208	1.73492e-06	2.51905e-05
ENSMUSG00000058267	Mrps14	651.002	-2.70395	-8.27375	1.29806e-16	1.08952e-14
ENSMUSG00000024436	Mrps18b	22.9871	-2.00453	-3.95167	7.76074e-05	0.000701215
ENSMUSG00000016833	Mrps18c	115.389	-1.46501	-2.98775	0.00281036	0.0138863
ENSMUSG00000054312	Mrps21	353.652	-2.02062	-5.02775	4.96278e-07	8.49488e-06
ENSMUSG00000023723	Mrps23	345.648	-1.57193	-4.02058	5.80547e-05	0.000544605
ENSMUSG00000020477	Mrps24	249.423	-2.06871	-3.38336	0.000716039	0.004509
ENSMUSG00000038880	Mrps34	25.0101	-3.6729	-5.76591	8.12206e-09	2.11185e-07
ENSMUSG00000046756	Mrps7	493.858	-1.35112	-3.33154	0.000863677	0.0052941
ENSMUSG00000005611	Mrvi1	441.817	-1.21018	-2.88576	0.00390468	0.0180275
ENSMUSG00000031816	Mthfsd	313.011	-1.18992	-2.52994	0.0114081	0.0418955
ENSMUSG00000034868	Myl12b	2295.35	-1.234	-4.78422	1.71648e-06	2.50369e-05
ENSMUSG00000002728	Naa20	142.614	-1.37486	-3.09248	0.00198493	0.0104846
ENSMUSG00000059278	Naa38	210.41	-2.87437	-6.61153	3.80378e-11	1.51337e-09
ENSMUSG00000026107	Nabp1	104.291	-2.42744	-4.05111	5.09743e-05	0.000485563
ENSMUSG00000034744	Nagk	200.504	-1.29827	-4.17223	3.01635e-05	0.000309014
ENSMUSG00000023143	Nagpa	102.774	-1.53035	-2.79558	0.00518068	0.0224966
ENSMUSG00000002280	Narfl	101.863	-1.41763	-2.78021	0.00543237	0.0233564
ENSMUSG00000036199	Ndufa13	1663.16	-1.36226	-4.50142	6.7502e-06	8.27538e-05
ENSMUSG00000029632	Ndufa4	4050.47	-1.47796	-3.56375	0.00036559	0.00257122
ENSMUSG00000022450	Ndufa6	1054.96	-1.58484	-4.0268	5.65421e-05	0.000531849
ENSMUSG00000068184	Ndufaf2	538.961	-1.94053	-4.36619	1.26432e-05	0.000144311
ENSMUSG00000031059	Ndufb11	695.888	-1.50529	-4.25577	2.08332e-05	0.000221738
ENSMUSG00000002416	Ndufb2	401.787	-2.13299	-5.14818	2.6302e-07	4.78008e-06
ENSMUSG00000027673	Ndufb5	1533.43	-1.37667	-3.55165	0.000382826	0.00267182
ENSMUSG00000071014	Ndufb6	420.311	-1.99246	-4.52727	5.97498e-06	7.42971e-05
ENSMUSG00000025204	Ndufb8	1064.82	-1.0624	-3.27759	0.00104697	0.00619154
ENSMUSG00000022354	Ndufb9	1613.11	-1.03944	-2.92489	0.00344578	0.0163668
ENSMUSG00000037152	Ndufc1	792.958	-2.03568	-5.77064	7.89699e-09	2.06455e-07
ENSMUSG00000030647	Ndufc2	1061.61	-1.01676	-2.90024	0.00372882	0.0174172
ENSMUSG00000021764	Ndufs4	608.357	-1.04481	-3.582	0.00034097	0.00243203
ENSMUSG00000021606	Ndufs6	756.262	-1.18804	-3.43701	0.000588183	0.00382339
ENSMUSG00000001056	Nhp2	266.582	-1.65497	-3.66028	0.000251943	0.00189596
ENSMUSG00000026036	Nif3l1	236.325	-1.95211	-3.31961	0.000901425	0.00549206
ENSMUSG00000037966	Ninj1	173.042	-1.56308	-3.81533	0.000136	0.00112571
ENSMUSG00000017376	Nlk	639.58	-1.18696	-5.31633	1.0588e-07	2.12393e-06
ENSMUSG00000020857	Nme2	20.0925	-3.53239	-5.38792	7.12795e-08	1.49079e-06
ENSMUSG00000036285	Noa1	530.979	-2.76125	-4.53684	5.71023e-06	7.12829e-05
ENSMUSG00000027133	Nop10	1089.68	-1.48348	-3.9671	7.27511e-05	0.000662971
ENSMUSG00000060601	Nr1h2	414.848	-1.67771	-5.05341	4.33991e-07	7.50931e-06
ENSMUSG00000002108	Nr1h3	71.8193	-2.37803	-3.0654	0.00217381	0.0113167
ENSMUSG00000032615	Nt5m	355.593	-1.78585	-7.59552	3.06565e-14	1.91723e-12
ENSMUSG00000039183	Nubp2	217.315	-2.2653	-5.25428	1.48606e-07	2.88133e-06
ENSMUSG00000030271	Ogg1	52.1581	-2.28986	-2.95509	0.00312579	0.0151018
ENSMUSG00000052214	Opa3	746.062	-1.05268	-3.57091	0.00035574	0.00251581
ENSMUSG00000037196	Pacrg	377.601	-1.01971	-2.59097	0.00957045	0.0365641
ENSMUSG00000005699	Pard6a	207.277	-1.97856	-3.36363	0.000769254	0.00479831
ENSMUSG00000020098	Pcbd1	406.772	-1.85955	-5.73447	9.78193e-09	2.48272e-07
ENSMUSG00000069678	Pcgf1	96.0669	-1.56927	-2.68767	0.00719523	0.0291379
ENSMUSG00000026239	Pde6d	389.097	-1.04606	-3.22969	0.00123924	0.00710732
ENSMUSG00000021684	Pde8b	413.822	-1.61542	-4.12916	3.64095e-05	0.000361582
ENSMUSG00000032006	Pdgfd	166.478	-1.19252	-2.64991	0.00805121	0.0318898
ENSMUSG00000028779	Pef1	563.001	-1.32705	-3.50324	0.000459635	0.00310924
ENSMUSG00000024901	Peli3	196.081	-1.36043	-5.01961	5.17762e-07	8.81531e-06
ENSMUSG00000027222	Pex16	134.407	-1.2976	-3.24302	0.0011827	0.00683581
ENSMUSG00000050751	Pgbd5	784.465	-1.07834	-4.76377	1.90005e-06	2.71555e-05
ENSMUSG00000004264	Phb2	497.498	-1.17785	-3.74598	0.000179693	0.00142866
ENSMUSG00000061360	Phf5a	391.304	-1.36402	-3.85799	0.000114324	0.000973228
ENSMUSG00000022940	Pigp	93.6683	-2.36035	-4.63466	3.5752e-06	4.76816e-05
ENSMUSG00000010607	Pigyl	307.606	-1.44134	-3.38565	0.000710104	0.00447899
ENSMUSG00000032462	Pik3cb	600.375	-1.68272	-3.80425	0.000142232	0.0011692
ENSMUSG00000032171	Pin1	725.991	-2.05774	-5.495	3.90721e-08	8.58466e-07
ENSMUSG00000041957	Pkp2	30.1376	-4.8059	-4.25967	2.04727e-05	0.000219228
ENSMUSG00000002963	Pnkp	74.8204	-1.86261	-2.63092	0.00851541	0.0333455
ENSMUSG00000046287	Pnma3	105.526	-1.09721	-2.78389	0.0053711	0.0231449
ENSMUSG00000029642	Polr1d	568.349	-1.23529	-6.19657	5.77057e-10	1.88599e-08
ENSMUSG00000019738	Polr2i	140.331	-1.6741	-2.68271	0.00730274	0.0294775
ENSMUSG00000039771	Polr2j	214.6	-2.42214	-3.6185	0.000296317	0.00216518
ENSMUSG00000031169	Porcn	261.946	-1.28636	-3.73859	0.000185055	0.00146581
ENSMUSG00000071866	Ppia	197.627	-1.75039	-5.16504	2.40392e-07	4.40227e-06
ENSMUSG00000022490	Ppp1r1a	161.29	-2.23713	-4.14794	3.35481e-05	0.000338078
ENSMUSG00000024500	Ppp2r2b	2004.76	-1.47095	-5.44703	5.12168e-08	1.105e-06
ENSMUSG00000041769	Ppp2r2d	466.638	-1.37459	-3.09114	0.0019939	0.0105143
ENSMUSG00000031149	Praf2	538.103	-1.95608	-7.50094	6.33628e-14	3.84944e-12
ENSMUSG00000024997	Prdx3	524.419	-1.95706	-6.01702	1.77652e-09	5.29553e-08
ENSMUSG00000021486	Prelid1	582.403	-1.12006	-4.96309	6.93805e-07	1.12711e-05
ENSMUSG00000021108	Prkch	78.2403	-1.95923	-3.72704	0.00019374	0.00152325
ENSMUSG00000027978	Prss12	142.162	-1.37043	-3.563	0.000366635	0.00257668
ENSMUSG00000027566	Psma7	1515.68	-1.91314	-6.13141	8.71014e-10	2.74606e-08
ENSMUSG00000071451	Psmg4	87.3016	-1.31976	-3.13167	0.00173816	0.00938843
ENSMUSG00000028771	Ptpn12	384.35	-2.44162	-3.90366	9.47479e-05	0.000834034
ENSMUSG00000032834	Pwp2	171.087	-2.07456	-3.31745	0.000908446	0.00552253
ENSMUSG00000034789	Rab24	978.557	-1.03511	-2.52514	0.0115652	0.0423747
ENSMUSG00000030727	Rabep2	104.543	-1.37948	-3.41152	0.000646024	0.00414421
ENSMUSG00000038374	Rbm8a	405.171	-1.10596	-2.89156	0.00383338	0.0177798
ENSMUSG00000022951	Rcan1	831.656	-1.51969	-4.59731	4.27986e-06	5.5303e-05
ENSMUSG00000024186	Rgs11	96.1152	-1.2056	-3.4391	0.000583657	0.00379913
ENSMUSG00000038530	Rgs4	1465.29	-1.16797	-3.48863	0.000485498	0.00325656
ENSMUSG00000029449	Rhof	336.059	-1.20203	-2.76923	0.00561897	0.0239488
ENSMUSG00000047897	Ripply2	30.3173	-3.0867	-3.96273	7.4098e-05	0.00067364
ENSMUSG00000052949	Rnf157	4045.8	-1.04317	-4.38486	1.16059e-05	0.000133395
ENSMUSG00000045128	Rpl18a	354.528	-1.50703	-4.14842	3.34776e-05	0.000337723
ENSMUSG00000039221	Rpl22l1	72.9688	-1.85213	-3.07457	0.00210808	0.0110255
ENSMUSG00000080877	Rpl22-ps1	3.83576	-2.63813	-2.87695	0.00401537	0.0184318
ENSMUSG00000048758	Rpl29	145.008	-1.25226	-4.41046	1.03151e-05	0.000120147
ENSMUSG00000058600	Rpl30	382.78	-1.12301	-3.46227	0.000535647	0.00354082
ENSMUSG00000057841	Rpl32	1425.77	-1.12303	-2.75355	0.00589519	0.0248057
ENSMUSG00000062997	Rpl35	62.9947	-1.18729	-3.57461	0.000350752	0.00248974
ENSMUSG00000057863	Rpl36	36.651	-1.89191	-3.82043	0.00013322	0.00110556
ENSMUSG00000079435	Rpl36a	74.5785	-1.50603	-3.05601	0.00224303	0.0116044
ENSMUSG00000041841	Rpl37	364.795	-1.13989	-3.12932	0.00175214	0.00944697
ENSMUSG00000002500	Rpl3l	7.46025	-3.24359	-2.91768	0.00352651	0.016684
ENSMUSG00000024608	Rps14	655.746	-1.05533	-3.14149	0.00168089	0.00913839
ENSMUSG00000037563	Rps16	62.8332	-1.46404	-3.59451	0.000325003	0.00233643
ENSMUSG00000036781	Rps27l	175.85	-1.76024	-3.83383	0.000126163	0.00105781
ENSMUSG00000034892	Rps29	18.8155	-1.44847	-2.89293	0.00381662	0.0177235
ENSMUSG00000041959	S100a10	1041.75	-1.0609	-3.04584	0.00232033	0.0119303
ENSMUSG00000024790	Sac3d1	76.9859	-2.52198	-5.73106	9.98028e-09	2.5297e-07
ENSMUSG00000026955	Sapcd2	32.9545	-3.60171	-4.80194	1.57139e-06	2.31677e-05
ENSMUSG00000069835	Sat2	98.4941	-2.78004	-4.953	7.30772e-07	1.17618e-05
ENSMUSG00000044770	Scml4	79.3282	-3.551	-4.2755	1.90711e-05	0.000205498
ENSMUSG00000009863	Sdhb	1084.58	-1.37221	-3.89302	9.90024e-05	0.000865619
ENSMUSG00000076437	Selenoh	232.793	-1.25343	-2.94731	0.00320551	0.0154118
ENSMUSG00000075702	Selenom	1680.28	-1.38239	-3.77792	0.000158145	0.00128041
ENSMUSG00000021643	Serf1	69.3746	-2.34664	-4.64728	3.36337e-06	4.53273e-05
ENSMUSG00000074884	Serf2	297.774	-1.31755	-4.42449	9.66697e-06	0.000113985
ENSMUSG00000052584	Serp2	500.803	-1.99415	-4.1794	2.92276e-05	0.000300553
ENSMUSG00000030714	Sgf29	96.02	-1.70246	-3.29491	0.000984522	0.00590806
ENSMUSG00000059013	Sh2d3c	499.576	-1.07833	-2.46248	0.0137981	0.0485662
ENSMUSG00000040666	Sh3bgr	955.438	-1.21232	-3.10982	0.00187202	0.0100069
ENSMUSG00000028843	Sh3bgrl3	1565.33	-2.06803	-6.0917	1.11715e-09	3.43713e-08
ENSMUSG00000026860	Sh3glb2	855.793	-1.46892	-3.70286	0.000213181	0.00164568
ENSMUSG00000036078	Sigmar1	344.974	-1.1655	-3.4679	0.000524541	0.00347581
ENSMUSG00000036309	Skp1a	1556.12	-1.11636	-3.01705	0.00255246	0.0128539
ENSMUSG00000100241	Slc18a3	4783.9	-1.64991	-5.17485	2.28093e-07	4.20522e-06
ENSMUSG00000057060	Slc35f3	328.919	-1.59591	-3.20126	0.00136828	0.00771026
ENSMUSG00000000792	Slc5a5	491.056	-1.39161	-4.15362	3.27261e-05	0.000331716
ENSMUSG00000054850	Smim10l2a	193.579	-2.73776	-6.46936	9.84168e-11	3.73691e-09
ENSMUSG00000023064	Sncg	2917.57	-1.9897	-5.34232	9.1762e-08	1.87212e-06
ENSMUSG00000097769	Snhg4	60.4495	-1.59186	-2.68505	0.00725186	0.0293215
ENSMUSG00000098234	Snhg6	47.8266	-3.54874	-5.23171	1.6795e-07	3.22374e-06
ENSMUSG00000001158	Snrnp27	221.865	-1.85882	-4.63214	3.61909e-06	4.8163e-05
ENSMUSG00000090553	Snrpe	118.625	-1.76824	-3.38867	0.000702327	0.00443432
ENSMUSG00000022982	Sod1	2705.86	-1.57221	-3.96748	7.26371e-05	0.000662562
ENSMUSG00000038180	Spag4	29.8569	-2.34329	-3.08884	0.00200938	0.0105816
ENSMUSG00000045671	Spred2	618.475	-1.12789	-3.21742	0.0012935	0.00735235
ENSMUSG00000014504	Srp19	465.231	-1.55868	-5.643	1.6711e-08	4.04296e-07
ENSMUSG00000042121	Ssh1	416.617	-1.42151	-2.93038	0.00338552	0.0161286
ENSMUSG00000026201	Stk16	447.995	-1.08305	-2.61143	0.00901653	0.0348303
ENSMUSG00000039954	Stk32a	444.393	-1.47738	-5.58882	2.28621e-08	5.36166e-07
ENSMUSG00000030101	Sumf1	230.894	-1.67169	-2.49484	0.0126016	0.0452752
ENSMUSG00000044627	Swi5	523.574	-1.15278	-3.90797	9.30732e-05	0.000821181
ENSMUSG00000074736	Syndig1	231.13	-1.37761	-3.71701	0.000201597	0.00157403
ENSMUSG00000029174	Tbc1d1	315.971	-1.10488	-2.54895	0.0108049	0.0401501
ENSMUSG00000039201	Tbc1d25	149.737	-4.0822	-5.64329	1.66835e-08	4.04142e-07
ENSMUSG00000029359	Tesc	686.387	-1.14804	-2.9076	0.0036421	0.0170998
ENSMUSG00000030782	Tgfb1i1	230.065	-1.18898	-2.79162	0.00524441	0.0227218
ENSMUSG00000023800	Tiam2	64.0892	-4.25522	-4.61139	3.99983e-06	5.22133e-05
ENSMUSG00000020843	Timm22	381.744	-1.25761	-3.21189	0.00131866	0.00747486
ENSMUSG00000039016	Timm8b	1219.81	-1.39696	-4.76555	1.88343e-06	2.69381e-05
ENSMUSG00000002846	Timmdc1	131.624	-1.25901	-2.77237	0.00556495	0.0237768
ENSMUSG00000028563	Tm2d1	99.2357	-2.16228	-4.27584	1.90418e-05	0.000205413
ENSMUSG00000091537	Tma7	179.969	-2.48787	-7.90447	2.69075e-15	1.88619e-13
ENSMUSG00000052369	Tmem106c	345.252	-1.71986	-2.83388	0.00459863	0.0204926
ENSMUSG00000026188	Tmem169	66.6201	-1.46349	-2.95972	0.00307919	0.0149137
ENSMUSG00000051232	Tmem199	164.162	-1.82025	-3.91102	9.19053e-05	0.00081275
ENSMUSG00000049526	Tmem202	30.1781	-1.77221	-3.44804	0.000564675	0.00368938
ENSMUSG00000028398	Tmem261	169.772	-1.18827	-4.22128	2.42915e-05	0.000253748
ENSMUSG00000066233	Tmem42	72.5817	-2.01184	-2.87428	0.00404947	0.0185483
ENSMUSG00000024180	Tmem8	269.758	-1.29122	-3.0188	0.00253781	0.0128107
ENSMUSG00000089996	Tmsb15b2	3.51557	-3.28794	-3.36951	0.000753027	0.00471091
ENSMUSG00000000296	Tpd52l1	530.054	-1.58885	-6.06863	1.29008e-09	3.90637e-08
ENSMUSG00000024269	Tpgs2	696.864	-2.14067	-5.59139	2.25264e-08	5.28942e-07
ENSMUSG00000019842	Traf3ip2	55.7857	-2.83647	-3.67624	0.000236698	0.0018025
ENSMUSG00000049299	Trappc1	604.405	-1.10922	-2.83463	0.00458786	0.0204705
ENSMUSG00000032112	Trappc4	955.972	-1.32171	-3.55448	0.000378728	0.00264805
ENSMUSG00000029535	Triap1	322.777	-1.5865	-4.50757	6.55752e-06	8.07018e-05
ENSMUSG00000019487	Trip10	50.067	-1.35956	-2.51845	0.0117874	0.0429668
ENSMUSG00000004127	Trmt10a	203.452	-1.47651	-2.60293	0.00924297	0.0355829
ENSMUSG00000020963	Tshr	57.0857	-3.42182	-4.91474	8.89026e-07	1.40606e-05
ENSMUSG00000035198	Tubg1	181.084	-1.12082	-3.30178	0.000960719	0.0057779
ENSMUSG00000005968	Tuft1	49.4505	-2.62943	-3.02078	0.00252123	0.0127407
ENSMUSG00000020803	Txndc17	324.596	-1.34063	-4.40574	1.05424e-05	0.000122421
ENSMUSG00000057130	Txnl4a	272.578	-1.73675	-3.36747	0.000758603	0.0047396
ENSMUSG00000090137	Uba52	51.742	-2.07789	-3.6641	0.000248208	0.00187597
ENSMUSG00000058317	Ube2e2	433.659	-1.53012	-3.89431	9.84796e-05	0.000862704
ENSMUSG00000078923	Ube2v1	9.72053	-3.00263	-3.34572	0.000820697	0.00506635
ENSMUSG00000015290	Ubl4a	658.199	-1.12238	-3.36761	0.000758226	0.00473879
ENSMUSG00000084786	Ubl5	1169.6	-1.81929	-4.95871	7.09634e-07	1.14892e-05
ENSMUSG00000062963	Ufc1	727.219	-2.10845	-7.60347	2.88287e-14	1.80883e-12
ENSMUSG00000059534	Uqcr10	2959.88	-1.32453	-3.65673	0.000255454	0.00191529
ENSMUSG00000020163	Uqcr11	1424.86	-1.19979	-2.86725	0.00414059	0.0188708
ENSMUSG00000021520	Uqcrb	80.1468	-1.48106	-2.79385	0.00520841	0.0225863
ENSMUSG00000030979	Uros	186.48	-1.3856	-2.79776	0.00514589	0.0223862
ENSMUSG00000071528	Usmg5	198.826	-1.41035	-3.83789	0.000124098	0.00104436
ENSMUSG00000028963	Uts2	473.505	-2.31954	-4.70624	2.52324e-06	3.51601e-05
ENSMUSG00000056423	Uts2b	78.2608	-3.37434	-5.97954	2.2377e-09	6.48831e-08
ENSMUSG00000049882	Vcpkmt	61.6434	-2.47346	-3.6129	0.000302787	0.00220405
ENSMUSG00000011171	Vipr2	354.867	-1.66193	-2.85649	0.0042836	0.0193612
ENSMUSG00000001062	Vps9d1	209.573	-1.33234	-3.22543	0.00125785	0.00718979
ENSMUSG00000031937	Vstm5	166.111	-1.89208	-4.07667	4.56857e-05	0.000440225
ENSMUSG00000030035	Wbp1	179.097	-1.91897	-5.99488	2.03634e-09	5.97689e-08
ENSMUSG00000025436	Xrcc6bp1	55.3131	-2.61817	-3.66585	0.000246517	0.00186622
ENSMUSG00000033126	Ybey	52.4672	-2.74844	-4.41826	9.95004e-06	0.000116806
ENSMUSG00000034059	Ypel4	402.547	-1.01735	-3.28664	0.00101389	0.00604639
ENSMUSG00000039810	Zc3h10	77.4413	-1.67027	-2.9696	0.0029819	0.014524
ENSMUSG00000037553	Zdhhc18	357.342	-1.51699	-3.43439	0.00059389	0.00385394
ENSMUSG00000031823	Zdhhc7	276.095	-1.03786	-3.32344	0.000889138	0.0054293
ENSMUSG00000026197	Zfand2b	118.693	-3.17133	-5.10529	3.30282e-07	5.86871e-06
ENSMUSG00000028799	Zfp362	119.97	-1.37499	-3.44186	0.00057772	0.00376433
ENSMUSG00000073423	Zfp414	131.989	-1.83476	-3.67019	0.000242372	0.00183913
ENSMUSG00000059689	Zfp637	127.922	-1.70563	-3.70886	0.000208198	0.00161242
ENSMUSG00000098022	Zfp82	8.72453	-3.38021	-2.97987	0.00288372	0.0141611
ENSMUSG00000062116	Zfp954	104.586	-3.11983	-4.59931	4.23891e-06	5.48849e-05
ENSMUSG00000096433	Zfp994	63.0511	-2.40136	-3.90472	9.43334e-05	0.000830768
ENSMUSG00000009076	Zmat5	51.9479	-1.96259	-2.93792	0.00330422	0.0158003
ENSMUSG00000020526	Znhit3	203.014	-2.58925	-5.86098	4.60133e-09	1.25614e-07
ENSMUSG00000096232		216.005	-1.33376	-3.57604	0.000348833	0.0024792

## Sheet: NeuNpos GfpVsIrisin
NeuNpos GfpVsIrisin DEGs
ID	Gene_name	log2FoldChange	padj
ENSMUSG00000103544	Gm10048	2.86114	0.00064495
ENSMUSG00000085118	Gm15774	-2.84338	0.00064495
ENSMUSG00000027068	Dhrs9	-2.52685	0.00337873
ENSMUSG00000016427	Ndufa1	2.73265	0.00881965
ENSMUSG00000031079	Zfp300	2.90537	0.00920865
ENSMUSG00000081306	Gm15266	3.36253	0.0094904
ENSMUSG00000090053	Palm2	2.91104	0.0094904
ENSMUSG00000081771	Gm15381	4.51324	0.0104445
ENSMUSG00000041556	Fbxo2	7.56326	0.0146615
ENSMUSG00000110706	Gm45709	4.65107	0.0146615
ENSMUSG00000022054	Nefm	3.46762	0.0146615
ENSMUSG00000103839	Gm37607	3.00727	0.0162297
ENSMUSG00000104343	5730408A14Rik	4.99146	0.0165966
ENSMUSG00000106207	Gm19184	-3.27975	0.0165966
ENSMUSG00000108867	Gm44643	2.32344	0.0165966
ENSMUSG00000109950	Gm45550	-2.76947	0.0165966
ENSMUSG00000111228	Gm48789	3.02328	0.0165966
ENSMUSG00000091318	Gm5415	2.92843	0.0165966
ENSMUSG00000046388	Gm9806	3.9653	0.0165966
ENSMUSG00000003435	Supt5	3.03699	0.0165966
ENSMUSG00000055436	Srsf11	3.5907	0.0170277
ENSMUSG00000064215	Ifi27	3.21686	0.0187619
ENSMUSG00000085179	Gm13645	3.82932	0.0193086
ENSMUSG00000044628	Rnf208	4.42364	0.0193086
ENSMUSG00000040459	Arglu1	3.13257	0.0199314
ENSMUSG00000016349	Eef1a2	3.1704	0.0199314
ENSMUSG00000076885	Traj45	-2.67144	0.0199314
ENSMUSG00000083136	Gm15170	-2.93795	0.0202974
ENSMUSG00000109006	B230209E15Rik	3.1286	0.0205528
ENSMUSG00000057265	Bbof1	2.89028	0.0205528
ENSMUSG00000005045	Chd5	3.22101	0.0205528
ENSMUSG00000104420	E230020A03Rik	3.72638	0.0205528
ENSMUSG00000074922	Fam122a	3.29986	0.0205528
ENSMUSG00000040097	Flywch1	3.40137	0.0205528
ENSMUSG00000084411	Gm11510	3.62705	0.0205528
ENSMUSG00000088246	Gm25911	3.64537	0.0205528
ENSMUSG00000103662	Gm34294	1.92238	0.0205528
ENSMUSG00000103961	Gm36388	4.74896	0.0205528
ENSMUSG00000104136	Gm36955	2.47536	0.0205528
ENSMUSG00000110202	Gm45435	3.29904	0.0205528
ENSMUSG00000051537	Gm5124	3.23814	0.0205528
ENSMUSG00000094635	Gm7104	-3.94028	0.0205528
ENSMUSG00000086903	Hotair	2.50636	0.0205528
ENSMUSG00000036139	Hoxc9	3.92408	0.0205528
ENSMUSG00000052727	Map1b	3.44914	0.0205528
ENSMUSG00000028849	Map7d1	3.02044	0.0205528
ENSMUSG00000054619	Mettl7a1	3.36561	0.0205528
ENSMUSG00000015542	Nat9	3.28395	0.0205528
ENSMUSG00000022421	Nptxr	3.85599	0.0205528
ENSMUSG00000073922	Olfr659	-2.28692	0.0205528
ENSMUSG00000093629	Prox2os	3.31785	0.0205528
ENSMUSG00000040022	Rab11fip2	3.31937	0.0205528
ENSMUSG00000010608	Rbm25	3.37585	0.0205528
ENSMUSG00000061024	Rrs1	2.10902	0.0205528
ENSMUSG00000001158	Snrnp27	3.08418	0.0205528
ENSMUSG00000060332	Tmc2	-1.70175	0.0205528
ENSMUSG00000041096	Tspyl2	3.68913	0.0205528
ENSMUSG00000023951	Vegfa	3.24537	0.0205528
ENSMUSG00000037979	Ccdc92	3.59217	0.0214802
ENSMUSG00000071632	2510002D24Rik	2.56601	0.0218444
ENSMUSG00000102386	2900022M07Rik	3.33904	0.0218444
ENSMUSG00000086796	4932702P03Rik	2.73868	0.0218444
ENSMUSG00000037257	Aagab	1.9234	0.0218444
ENSMUSG00000001588	Acap1	-2.10431	0.0218444
ENSMUSG00000019467	Arhgef25	3.05369	0.0218444
ENSMUSG00000029404	Arl6ip4	3.43479	0.0218444
ENSMUSG00000107729	B230112I24Rik	3.48347	0.0218444
ENSMUSG00000086999	Bcas1os2	2.92596	0.0218444
ENSMUSG00000024780	Cdc37l1	3.15958	0.0218444
ENSMUSG00000000416	Cttnbp2	3.03757	0.0218444
ENSMUSG00000032323	Cyp11a1	2.75749	0.0218444
ENSMUSG00000021377	Dek	2.10177	0.0218444
ENSMUSG00000047842	Diras2	3.37841	0.0218444
ENSMUSG00000085586	Gm11613	2.88079	0.0218444
ENSMUSG00000086631	Gm12784	-2.92876	0.0218444
ENSMUSG00000082888	Gm12934	3.31964	0.0218444
ENSMUSG00000087299	Gm12953	3.85149	0.0218444
ENSMUSG00000083421	Gm14776	4.07873	0.0218444
ENSMUSG00000093256	Gm22933	4.94551	0.0218444
ENSMUSG00000094486	Gm23268	4.36767	0.0218444
ENSMUSG00000092814	Gm23638	3.38571	0.0218444
ENSMUSG00000087943	Gm24245	3.38054	0.0218444
ENSMUSG00000093897	Gm26268	3.6865	0.0218444
ENSMUSG00000098340	Gm27253	3.58453	0.0218444
ENSMUSG00000093751	Gm3307	4.19789	0.0218444
ENSMUSG00000103482	Gm37999	3.11092	0.0218444
ENSMUSG00000102517	Gm38085	2.71845	0.0218444
ENSMUSG00000103621	Gm38366	3.11182	0.0218444
ENSMUSG00000087233	Gm43213	3.03321	0.0218444
ENSMUSG00000108880	Gm44560	3.89979	0.0218444
ENSMUSG00000108765	Gm44580	-4.4246	0.0218444
ENSMUSG00000109332	Gm44742	4.29497	0.0218444
ENSMUSG00000108594	Gm44770	3.08761	0.0218444
ENSMUSG00000108893	Gm44927	3.05873	0.0218444
ENSMUSG00000109010	Gm45027	2.38564	0.0218444
ENSMUSG00000101564	Gm5703	-2.36091	0.0218444
ENSMUSG00000109516	Gm6882	-2.18549	0.0218444
ENSMUSG00000083064	Gm7785	3.10947	0.0218444
ENSMUSG00000027523	Gnas	3.06602	0.0218444
ENSMUSG00000014704	Hoxa2	3.4963	0.0218444
ENSMUSG00000056648	Hoxb8	3.61698	0.0218444
ENSMUSG00000001657	Hoxc8	3.70547	0.0218444
ENSMUSG00000021270	Hsp90aa1	4.19413	0.0218444
ENSMUSG00000013367	Iglon5	3.09229	0.0218444
ENSMUSG00000020916	Krt36	-2.60661	0.0218444
ENSMUSG00000020863	Luc7l3	3.51583	0.0218444
ENSMUSG00000027254	Map1a	3.31705	0.0218444
ENSMUSG00000033174	Mgll	2.76098	0.0218444
ENSMUSG00000064358	mt-Co3	2.91957	0.0218444
ENSMUSG00000022055	Nefl	3.40833	0.0218444
ENSMUSG00000020936	Nmt1	3.07663	0.0218444
ENSMUSG00000027405	Nop56	3.68802	0.0218444
ENSMUSG00000102428	Pcdhga12	3.02752	0.0218444
ENSMUSG00000040618	Pck2	1.64424	0.0218444
ENSMUSG00000038370	Pcp4l1	3.31448	0.0218444
ENSMUSG00000046287	Pnma3	4.34625	0.0218444
ENSMUSG00000028820	Sfpq	3.10497	0.0218444
ENSMUSG00000034891	Sncb	4.04326	0.0218444
ENSMUSG00000032621	Srek1	2.92843	0.0218444
ENSMUSG00000039860	Srrm3	3.4704	0.0218444
ENSMUSG00000028643	Svbp	2.00325	0.0218444
ENSMUSG00000055900	Tmem69	2.17713	0.0218444
ENSMUSG00000029223	Uchl1	2.42796	0.0218444
ENSMUSG00000058301	Upf1	2.93739	0.0218444
ENSMUSG00000035713	Usp35	2.91837	0.0218444
ENSMUSG00000045795	Whamm	3.6498	0.0218444
ENSMUSG00000035851	Ythdc1	2.54581	0.0218444
ENSMUSG00000022000	Zc3h13	3.22176	0.0218444
ENSMUSG00000015597	Zfp318	3.40534	0.0218444
ENSMUSG00000031370	Zrsr2	2.80459	0.0218444
ENSMUSG00000030881	Arfip2	3.06434	0.0219771
ENSMUSG00000081307	Gm13627	3.02602	0.0221196
ENSMUSG00000030035	Wbp1	3.12432	0.0221196
ENSMUSG00000096009	Olfr134	-3.06532	0.0221288
ENSMUSG00000028809	Srrm1	3.35504	0.0221288
ENSMUSG00000022185	Acin1	3.04594	0.0224183
ENSMUSG00000087269	D330023K18Rik	2.62776	0.0224183
ENSMUSG00000083899	Gm12346	3.32273	0.0224183
ENSMUSG00000076258	Gm23935	3.08084	0.0224183
ENSMUSG00000107779	Gm43874	3.30746	0.0224183
ENSMUSG00000081111	Gm5913	-2.7075	0.0224183
ENSMUSG00000023170	Gps2	3.28844	0.0224183
ENSMUSG00000041020	Map7d2	3.21445	0.0224183
ENSMUSG00000061911	Myt1l	3.24741	0.0224183
ENSMUSG00000089687	Rab42	2.92079	0.0224183
ENSMUSG00000029544	Cabp1	3.87458	0.0226449
ENSMUSG00000024268	Celf4	3.18497	0.0226449
ENSMUSG00000056966	Gjc3	2.15269	0.0226449
ENSMUSG00000093716	Gm19815	3.40469	0.0226449
ENSMUSG00000098196	Gm26964	3.55411	0.0226449
ENSMUSG00000002546	Golga2	2.69112	0.0226449
ENSMUSG00000002265	Peg3	3.18806	0.0226449
ENSMUSG00000028248	Pnisr	3.72087	0.0226449
ENSMUSG00000025497	Cdhr5	-2.13557	0.0227624
ENSMUSG00000027677	Ttc14	2.01427	0.0227624
ENSMUSG00000087328	Gm12120	3.41255	0.0228288
ENSMUSG00000008496	Pou2f2	2.74597	0.0228288
ENSMUSG00000020396	Nefh	3.46093	0.0229899
ENSMUSG00000045004	Spata21	-2.81766	0.0229899
ENSMUSG00000059208	Hnrnpm	2.57205	0.0230682
ENSMUSG00000022974	Paxbp1	2.35078	0.0231272
ENSMUSG00000088609	Gm24187	3.37157	0.0234797
ENSMUSG00000059974	Ntm	3.6821	0.0234797
ENSMUSG00000025395	Prim1	-1.43506	0.0235134
ENSMUSG00000046159	Chrm3	3.63867	0.0235865
ENSMUSG00000019986	Ahi1	3.51982	0.0236503
ENSMUSG00000021986	Amer2	2.60685	0.0236503
ENSMUSG00000034647	Ankrd12	2.94406	0.0236503
ENSMUSG00000050856	Atp5k	3.84839	0.0236503
ENSMUSG00000029062	Cdk11b	2.57179	0.0236503
ENSMUSG00000020024	Cep83	2.98894	0.0236503
ENSMUSG00000027966	Col11a1	2.82906	0.0236503
ENSMUSG00000022789	Dnm1l	3.73899	0.0236503
ENSMUSG00000015879	Fam184b	3.06113	0.0236503
ENSMUSG00000025175	Fn3k	2.79452	0.0236503
ENSMUSG00000081648	Gm13423	3.119	0.0236503
ENSMUSG00000083579	Gm15538	3.3384	0.0236503
ENSMUSG00000086324	Gm15564	3.35104	0.0236503
ENSMUSG00000089673	Gm16546	2.86486	0.0236503
ENSMUSG00000097013	Gm26710	2.64926	0.0236503
ENSMUSG00000098178	Gm42418	2.71732	0.0236503
ENSMUSG00000108886	Gm44830	4.12652	0.0236503
ENSMUSG00000110840	Gm47496	3.80556	0.0236503
ENSMUSG00000110745	Gm8106	-3.88848	0.0236503
ENSMUSG00000038253	Hoxa5	2.71176	0.0236503
ENSMUSG00000030980	Knop1	2.92344	0.0236503
ENSMUSG00000074890	Lcmt2	1.85905	0.0236503
ENSMUSG00000061601	Pclo	3.35864	0.0236503
ENSMUSG00000042320	Prox2	3.18927	0.0236503
ENSMUSG00000074637	Sox2	3.71897	0.0236503
ENSMUSG00000042675	Ypel3	2.57548	0.0236503
ENSMUSG00000094441	Zfp955a	3.92519	0.0236503
ENSMUSG00000028180	Zranb2	3.70365	0.0236503
ENSMUSG00000079065	BC005561	3.15109	0.0237784
ENSMUSG00000055053	Nfic	3.30859	0.0237784
ENSMUSG00000021413	Prpf4b	3.6177	0.0237784
ENSMUSG00000087038	2900079G21Rik	2.90425	0.0239101
ENSMUSG00000105881	4932422M17Rik	3.64387	0.0239101
ENSMUSG00000038274	Fau	3.02451	0.0239101
ENSMUSG00000102474	2610012C04Rik	3.24761	0.0240778
ENSMUSG00000057649	Brd9	3.53229	0.0240778
ENSMUSG00000008206	Cers4	3.15821	0.0240778
ENSMUSG00000020462	Cfap36	1.58861	0.0240778
ENSMUSG00000020300	Cpeb4	2.68903	0.0240778
ENSMUSG00000038721	Hoxb7	2.99997	0.0240778
ENSMUSG00000021958	Pinx1	2.83847	0.0240778
ENSMUSG00000029608	Rph3a	2.67032	0.0240778
ENSMUSG00000020232	Hmg20b	3.29496	0.0243624
ENSMUSG00000062372	Otof	3.49302	0.0243624
ENSMUSG00000030122	Ptms	3.11283	0.0243624
ENSMUSG00000020723	Cacng4	3.89071	0.0244981
ENSMUSG00000024548	Setbp1	3.00159	0.0244981
ENSMUSG00000027067	Ssrp1	3.24554	0.0246071
ENSMUSG00000046668	Cxxc5	2.84816	0.0250965
ENSMUSG00000105328	Gm43180	-2.68439	0.0250977
ENSMUSG00000028069	Gpatch4	3.01018	0.0254012
ENSMUSG00000064351	mt-Co1	2.25111	0.0257036
ENSMUSG00000072501	Phf20l1	2.71524	0.0257036
ENSMUSG00000049571	Cfap46	1.88901	0.0259347
ENSMUSG00000002028	Kmt2a	2.9776	0.0259347
ENSMUSG00000062444	Ap3b2	3.35205	0.0262726
ENSMUSG00000031229	Atrx	3.07455	0.0262726
ENSMUSG00000092341	Malat1	3.56242	0.0262726
ENSMUSG00000029706	Pax4	-1.84889	0.0262726
ENSMUSG00000099250	Rn7s2	2.48374	0.0262726
ENSMUSG00000085996	A830012C17Rik	3.0553	0.0264298
ENSMUSG00000002625	Akap8l	3.63996	0.0264298
ENSMUSG00000021500	Ddx46	2.97705	0.0264298
ENSMUSG00000098154	Gm5787	-1.90185	0.0264298
ENSMUSG00000098973	Mir6236	2.92503	0.0264298
ENSMUSG00000064340	mt-Tl1	2.49437	0.0264298
ENSMUSG00000024976	Shoc2	2.11087	0.0264298
ENSMUSG00000039967	Zfp292	3.03707	0.0264298
ENSMUSG00000090546	Cdr1	3.3854	0.0264679
ENSMUSG00000039759	Thap3	3.05824	0.0264679
ENSMUSG00000111620	AC118733.1	-2.61908	0.0265158
ENSMUSG00000028333	Anp32b	2.7216	0.0265158
ENSMUSG00000003814	Calr	3.33255	0.0265158
ENSMUSG00000033916	Chmp2a	3.65531	0.0265158
ENSMUSG00000081887	Gm12097	3.68182	0.0265158
ENSMUSG00000104651	Gm21168	3.7184	0.0265158
ENSMUSG00000096112	Gm26269	3.52298	0.0265158
ENSMUSG00000039630	Hnrnpu	2.66482	0.0265158
ENSMUSG00000060882	Kcnd2	2.0395	0.0265158
ENSMUSG00000090516	Rps11-ps1	3.07191	0.0265158
ENSMUSG00000042050	Wdr60	3.32832	0.0265158
ENSMUSG00000093760		3.9538	0.0265158
ENSMUSG00000021494	Ddx41	2.966	0.0267744
ENSMUSG00000033615	Cplx1	3.37967	0.0268921
ENSMUSG00000041837	Pdcd7	3.44196	0.0268921
ENSMUSG00000030432	Rpl28	3.01497	0.0268921
ENSMUSG00000044068	Zrsr1	3.4585	0.0268921
ENSMUSG00000068151	A230006K03Rik	3.03497	0.0269106
ENSMUSG00000068290	Ddrgk1	2.62453	0.0269106
ENSMUSG00000026825	Dnm1	3.58865	0.0269106
ENSMUSG00000067873	Htatsf1	2.70828	0.0269106
ENSMUSG00000028484	Psip1	3.24399	0.0269106
ENSMUSG00000096942	Rps19-ps6	2.34377	0.0269106
ENSMUSG00000017778	Cox7c	3.4365	0.027237
ENSMUSG00000086331	Gm16310	4.05827	0.027237
ENSMUSG00000020524	Gria1	3.07703	0.027237
ENSMUSG00000038692	Hoxb4	3.77783	0.027237
ENSMUSG00000023944	Hsp90ab1	3.48749	0.027237
ENSMUSG00000100252	Mir124-2hg	2.91897	0.027237
ENSMUSG00000044349	Snhg11	3.80536	0.027237
ENSMUSG00000037364	Srrt	3.43564	0.027237
ENSMUSG00000035649	Zcchc7	2.75906	0.027237
ENSMUSG00000023017	Asic1	2.96041	0.0272461
ENSMUSG00000048550	Thnsl1	2.66455	0.0272677
ENSMUSG00000057133	Chd6	2.76056	0.0272766
ENSMUSG00000045639	Zfp629	2.69259	0.0272957
ENSMUSG00000032309	Fbxo22	2.64245	0.0273653
ENSMUSG00000083285	Gm15815	4.1004	0.0273653
ENSMUSG00000034245	Hdac11	3.34208	0.0273653
ENSMUSG00000091983	Olfr457	-2.38263	0.0273653
ENSMUSG00000028309	Rnf20	2.38182	0.0273653
ENSMUSG00000025272	Tro	3.55632	0.0273653
ENSMUSG00000035390	Brsk1	2.60028	0.027413
ENSMUSG00000046447	Camk2n1	2.43746	0.027413
ENSMUSG00000049550	Clip1	2.47112	0.027413
ENSMUSG00000055065	Ddx17	3.17033	0.027413
ENSMUSG00000086096	Gm12688	3.23565	0.027413
ENSMUSG00000081657	Gm15466	3.41482	0.027413
ENSMUSG00000085608	Gm16354	4.75209	0.027413
ENSMUSG00000097246	Gm26890	2.719	0.027413
ENSMUSG00000098068	Gm7909	3.51032	0.027413
ENSMUSG00000092540	Gm8738	3.01234	0.027413
ENSMUSG00000004980	Hnrnpa2b1	2.65801	0.027413
ENSMUSG00000029004	Kmt2e	2.35705	0.027413
ENSMUSG00000029478	Ncor2	2.80228	0.027413
ENSMUSG00000040225	Prrc2c	2.68754	0.027413
ENSMUSG00000042625	Safb2	3.09509	0.027413
ENSMUSG00000060257	Scrt2	2.80562	0.027413
ENSMUSG00000006576	Slc4a3	3.41466	0.027413
ENSMUSG00000021431	Snrnp48	3.67981	0.027413
ENSMUSG00000047907	Tshz2	3.03491	0.027413
ENSMUSG00000040785	Ttc3	3.1313	0.027413
ENSMUSG00000013419	Zfp651	2.33263	0.027413
ENSMUSG00000034818	Celf5	3.31019	0.0274689
ENSMUSG00000025867	Cplx2	3.06552	0.0274689
ENSMUSG00000017132	Cyth1	2.90631	0.0274689
ENSMUSG00000028020	Glrb	2.00413	0.0274689
ENSMUSG00000107033	Gm43553	3.80963	0.0274689
ENSMUSG00000058392	Rrp1b	2.6496	0.0274689
ENSMUSG00000022199	Slc22a17	3.51593	0.0274689
ENSMUSG00000025060	Slk	2.086	0.0274689
ENSMUSG00000044676	Zfp612	3.1322	0.0274689
ENSMUSG00000026083	Eif5b	2.63152	0.0276555
ENSMUSG00000035569	Ankrd11	2.88387	0.0276681
ENSMUSG00000038352	Arl5c	3.32961	0.0279334
ENSMUSG00000051695	Pcbp1	2.73886	0.0279334
ENSMUSG00000085363	Gm15478	-3.46647	0.0279543
ENSMUSG00000026944	Abca2	3.37968	0.0280912
ENSMUSG00000019943	Atp2b1	2.57581	0.0280912
ENSMUSG00000061755	Bod1l	2.92192	0.0280912
ENSMUSG00000110246	C130073E24Rik	2.26846	0.0280912
ENSMUSG00000041645	Ddx24	3.04928	0.0280912
ENSMUSG00000068263	Efcc1	3.56383	0.0280912
ENSMUSG00000102899	Gm37850	3.08227	0.0280912
ENSMUSG00000102776	Gm38162	2.1537	0.0280912
ENSMUSG00000042873	Lhfpl4	3.03677	0.0280912
ENSMUSG00000099398	Ms4a14	-2.55445	0.0280912
ENSMUSG00000039067	Psmd7	2.38322	0.0280912
ENSMUSG00000024290	Rock1	2.41456	0.0280912
ENSMUSG00000007877	Tcap	3.84545	0.0280912
ENSMUSG00000027208	Fgf7	-2.66158	0.0287052
ENSMUSG00000063457	Rps15	3.83798	0.0287052
ENSMUSG00000103331	Gm37995	3.08403	0.028845
ENSMUSG00000035215	Lsm7	3.12861	0.028845
ENSMUSG00000027397	Slc20a1	3.28014	0.0289425
ENSMUSG00000100199	Gm20324	3.41432	0.0290535
ENSMUSG00000098125	Gm9578	-3.17508	0.0290535
ENSMUSG00000099021	Rn7s1	2.75155	0.0290535
ENSMUSG00000050711	Scg2	3.64618	0.0290535
ENSMUSG00000032525	Nktr	3.39809	0.029314
ENSMUSG00000025582	Nptx1	3.00316	0.029314
ENSMUSG00000105828	Gm43048	3.49831	0.0293232
ENSMUSG00000035754	Wdr18	2.92989	0.0293232
ENSMUSG00000084887	Gm11749	4.63166	0.0293766
ENSMUSG00000024002	Brd4	2.51013	0.0294478
ENSMUSG00000033900	Map9	3.20411	0.0294478
ENSMUSG00000090223	Pcp4	3.99887	0.0294478
ENSMUSG00000027881	Prpf38b	3.16529	0.0294478
ENSMUSG00000057522	Spop	2.65591	0.0294478
ENSMUSG00000055128	Cgrrf1	2.39008	0.029721
ENSMUSG00000056394	Lig1	2.23244	0.029721
ENSMUSG00000071860	2900055J20Rik	2.79829	0.0297407
ENSMUSG00000097971	Gm26917	2.86898	0.0298834
ENSMUSG00000059995	Atxn7l3	3.49584	0.0299004
ENSMUSG00000010066	Cacna2d2	3.31087	0.0299437
ENSMUSG00000020686	Gas2l2	3.35751	0.0299437
ENSMUSG00000087307	Gm12925	2.64262	0.0299437
ENSMUSG00000037157	Il22ra1	-2.42062	0.0299437
ENSMUSG00000021700	Rab3c	2.77181	0.0299437
ENSMUSG00000004892	Bcan	3.41536	0.0300993
ENSMUSG00000070000	Fcho1	3.69452	0.0300993
ENSMUSG00000035829	Ppp1r26	2.32741	0.0300993
ENSMUSG00000043991	Pura	2.84096	0.0300993
ENSMUSG00000046806	3110062M04Rik	2.36306	0.0301877
ENSMUSG00000061393	Acvr2b	2.63889	0.0301877
ENSMUSG00000057897	Camk2b	3.34789	0.0301877
ENSMUSG00000032740	Ccdc88a	3.27669	0.0301877
ENSMUSG00000104145	D130019J16Rik	3.26738	0.0301877
ENSMUSG00000024136	Dnase1l2	4.063	0.0301877
ENSMUSG00000024137	E4f1	3.55732	0.0301877
ENSMUSG00000082792	Gm12176	2.33139	0.0301877
ENSMUSG00000081723	Gm15931	-2.74849	0.0301877
ENSMUSG00000107620	Gm44256	3.26519	0.0301877
ENSMUSG00000034243	Golgb1	3.09706	0.0301877
ENSMUSG00000021639	Gtf2h2	2.12025	0.0301877
ENSMUSG00000020048	Hsp90b1	3.01692	0.0301877
ENSMUSG00000035202	Lars2	3.34793	0.0301877
ENSMUSG00000057421	Las1l	2.3961	0.0301877
ENSMUSG00000039372	Marchf4	3.12478	0.0301877
ENSMUSG00000041607	Mbp	2.40064	0.0301877
ENSMUSG00000064345	mt-Nd2	2.22664	0.0301877
ENSMUSG00000025364	Pa2g4	3.16435	0.0301877
ENSMUSG00000055421	Pcdh9	3.66228	0.0301877
ENSMUSG00000074115	Saa1	-2.90514	0.0301877
ENSMUSG00000059834	Sclt1	2.25387	0.0301877
ENSMUSG00000086503	Xist	3.46063	0.0301877
ENSMUSG00000052676	Zmat1	2.49346	0.0301877
ENSMUSG00000045994	B3gat1	2.95926	0.030331
ENSMUSG00000080186	Gm14448	2.88451	0.030331
ENSMUSG00000033981	Gria2	3.27811	0.030331
ENSMUSG00000015289	Lage3	1.68714	0.030331
ENSMUSG00000062376	Borcs7	2.911	0.030345
ENSMUSG00000070823	Gm1043	2.78563	0.030345
ENSMUSG00000026860	Sh3glb2	2.76026	0.030345
ENSMUSG00000097347	Gm17275	2.65095	0.0305805
ENSMUSG00000099773	Hmgb1-rs16	2.59305	0.0305805
ENSMUSG00000069171	Nr2f1	2.93921	0.0305805
ENSMUSG00000070304	Scn2b	2.61277	0.0305805
ENSMUSG00000086363	A330102I10Rik	2.36118	0.0306133
ENSMUSG00000075289	Carns1	2.9554	0.0306133
ENSMUSG00000034796	Cpne7	3.02557	0.0306133
ENSMUSG00000071332	E230015B07Rik	-3.21949	0.0306133
ENSMUSG00000083282	Ctsf	2.46304	0.0306953
ENSMUSG00000000631	Myo18a	2.26503	0.0308962
ENSMUSG00000018411	Mapt	3.0624	0.0308976
ENSMUSG00000029055	Plch2	2.9981	0.0308976
ENSMUSG00000039218	Srrm2	3.66556	0.0308976
ENSMUSG00000056342	Usp34	2.22381	0.0308976
ENSMUSG00000096768	Gm47283	4.30603	0.0309017
ENSMUSG00000024695	Zfp91	2.54147	0.0309017
ENSMUSG00000020866	Cacna1g	2.92882	0.0310135
ENSMUSG00000031409	Tceal6	3.26671	0.0310135
ENSMUSG00000038762	Abcf1	3.29984	0.0311796
ENSMUSG00000024238	Zeb1	2.70651	0.0311796
ENSMUSG00000045045	Lrfn4	2.94732	0.0313153
ENSMUSG00000094958	3110021N24Rik	3.04698	0.0314682
ENSMUSG00000062284	Gm6030	4.21208	0.0315414
ENSMUSG00000103286	Gm5850	-1.58689	0.0315637
ENSMUSG00000023007	Prpf40b	2.87723	0.0315637
ENSMUSG00000100201	Gm29093	2.85498	0.0316913
ENSMUSG00000029153	Ociad2	1.66523	0.0318689
ENSMUSG00000025576	Rbfox3	3.32622	0.0320303
ENSMUSG00000028541	B4galt2	2.70546	0.032199
ENSMUSG00000094456	Gm22625	3.76541	0.032199
ENSMUSG00000102702	Gm37260	3.7433	0.032199
ENSMUSG00000015937	H2afy	2.59526	0.0324619
ENSMUSG00000040040	Ift88	2.01465	0.0324956
ENSMUSG00000063919	Srrm4	2.08029	0.0324956
ENSMUSG00000021279	Cdc42bpb	2.30287	0.0326202
ENSMUSG00000082383	Gm9670	2.61288	0.0326202
ENSMUSG00000016346	Kcnq2	3.26005	0.0326202
ENSMUSG00000029823	Luc7l2	2.39977	0.0326202
ENSMUSG00000028797	Tmem234	3.31176	0.0326202
ENSMUSG00000107102	Gm42726	2.21525	0.032731
ENSMUSG00000035011	Zbtb7a	3.48508	0.0328751
ENSMUSG00000041777	Cir1	2.05677	0.0328786
ENSMUSG00000040797	Iqsec3	3.27323	0.0328786
ENSMUSG00000058740	Kcnt1	3.34506	0.0328786
ENSMUSG00000046173	Pabpc6	-3.46869	0.0331159
ENSMUSG00000036564	Ndrg4	2.83566	0.0331558
ENSMUSG00000036138	Acaa1a	3.13513	0.0332267
ENSMUSG00000103364	Gm38157	2.47696	0.0332267
ENSMUSG00000004933	Matk	3.94968	0.0332267
ENSMUSG00000036561	Ppp6r2	2.35543	0.0332267
ENSMUSG00000022961	Son	2.97747	0.0332267
ENSMUSG00000052707	Tnrc6a	2.52501	0.0332267
ENSMUSG00000090255	4921534H16Rik	-1.60943	0.033394
ENSMUSG00000020994	Pnn	3.17797	0.0334113
ENSMUSG00000042133	Ppig	2.47076	0.0334113
ENSMUSG00000037266	Rsrp1	2.56468	0.033481
ENSMUSG00000020807	4933427D14Rik	2.49464	0.0336367
ENSMUSG00000031290	Lrch2	1.80274	0.0336367
ENSMUSG00000096054	Syne1	2.62452	0.0336367
ENSMUSG00000047719	Ubiad1	-2.52493	0.0336713
ENSMUSG00000063236	1110038F14Rik	2.84334	0.033898
ENSMUSG00000039347	Atp6v0e2	3.02818	0.033898
ENSMUSG00000031451	Gas6	2.19926	0.033898
ENSMUSG00000027981	Rnpc3	2.83425	0.033898
ENSMUSG00000097995	Gm24362	3.355	0.0340234
ENSMUSG00000036634	Mag	2.63119	0.0340234
ENSMUSG00000051469	Zfp24	2.11073	0.0340835
ENSMUSG00000081078	Gm12568	3.1058	0.0341416
ENSMUSG00000053550	Shisa7	3.08323	0.0341582
ENSMUSG00000089828	Gm16300	2.21694	0.0341827
ENSMUSG00000046378	Asphd1	3.18119	0.0343238
ENSMUSG00000047675	Rps8	2.89621	0.0343238
ENSMUSG00000049191	Rtl5	3.08943	0.0343238
ENSMUSG00000000627	Sema4f	2.72094	0.0343238
ENSMUSG00000028452	Vcp	2.35554	0.0343238
ENSMUSG00000026305	Lrrfip1	2.84913	0.0344284
ENSMUSG00000041757	Plekha6	3.20506	0.0344284
ENSMUSG00000021686	Ap3b1	2.06739	0.0344587
ENSMUSG00000039219	Arid4b	2.17618	0.0344587
ENSMUSG00000049630	C1ql3	5.49533	0.0344587
ENSMUSG00000021194	Chga	2.72392	0.0344587
ENSMUSG00000097548	Gm26748	-2.28215	0.0344587
ENSMUSG00000081788	Gm5898	1.8678	0.0344587
ENSMUSG00000014602	Kif1a	3.13082	0.0344587
ENSMUSG00000097391	Mirg	2.99661	0.0344587
ENSMUSG00000081583	Gm14769	3.39846	0.034475
ENSMUSG00000003410	Elavl3	3.09418	0.0345815
ENSMUSG00000079942	Rpl28-ps3	3.20077	0.0345815
ENSMUSG00000029769	Ccdc136	3.11929	0.0346382
ENSMUSG00000105568	Gm42971	3.14226	0.0346382
ENSMUSG00000028785	Hpca	3.27044	0.0346382
ENSMUSG00000070697	Utp3	3.43534	0.0346382
ENSMUSG00000074415	2610203C20Rik	2.94811	0.0347264
ENSMUSG00000020836	Coro6	3.6336	0.0347264
ENSMUSG00000084390	Gm15425	2.73272	0.0347264
ENSMUSG00000105454	Gm43830	4.70841	0.0347264
ENSMUSG00000072966	Gprasp2	3.16755	0.0347264
ENSMUSG00000034525	Ice1	2.64058	0.0347264
ENSMUSG00000002948	Map2k7	2.58414	0.0347264
ENSMUSG00000033768	Nrxn2	3.08542	0.0347264
ENSMUSG00000029701	Rbm28	2.83205	0.0347264
ENSMUSG00000038738	Shank1	2.90423	0.0347264
ENSMUSG00000038916	Soga3	3.97777	0.0347264
ENSMUSG00000049232	Tigd2	2.75861	0.0347264
ENSMUSG00000034949	Zfr2	3.02485	0.0347264
ENSMUSG00000030967	Zranb1	2.02898	0.0347264
ENSMUSG00000072812	Ahnak2	3.72245	0.0347721
ENSMUSG00000079084	Ccdc82	2.94671	0.0347721
ENSMUSG00000027012	Dync1i2	2.41936	0.0347721
ENSMUSG00000028906	Epb41	1.88079	0.0347721
ENSMUSG00000102623	Gm37673	3.13714	0.0347721
ENSMUSG00000056281	Olfr1322	-2.82652	0.0347721
ENSMUSG00000041354	Rgl2	2.79341	0.0347721
ENSMUSG00000062328	Rpl17	2.76484	0.0347721
ENSMUSG00000068739	Sars	3.05574	0.0347721
ENSMUSG00000030846	Tial1	2.37442	0.0347721
ENSMUSG00000040690	Col16a1	2.32508	0.034878
ENSMUSG00000026883	Dab2ip	2.77549	0.034878
ENSMUSG00000021495	Fam193b	3.04456	0.034878
ENSMUSG00000056629	Fkbp2	3.47412	0.034878
ENSMUSG00000075277	Haglr	3.32478	0.034878
ENSMUSG00000036620	Mgat4b	3.1963	0.034878
ENSMUSG00000095567	Noc2l	2.46923	0.034878
ENSMUSG00000022194	Pabpn1	3.33311	0.034878
ENSMUSG00000029629	Phf14	2.37833	0.034878
ENSMUSG00000032518	Rpsa	2.81075	0.034878
ENSMUSG00000021313	Ryr2	2.80117	0.034878
ENSMUSG00000064329	Scn1a	2.56719	0.034878
ENSMUSG00000037376	Trmt6	2.56924	0.034878
ENSMUSG00000034538	Zfp418	-2.01	0.034878
ENSMUSG00000109554	A230057D06Rik	2.47853	0.0349162
ENSMUSG00000024940	Ltbp3	3.16321	0.0349162
ENSMUSG00000036438	Calm2	2.58226	0.035224
ENSMUSG00000033597	Caskin1	3.22228	0.035224
ENSMUSG00000030086	Chchd6	1.88669	0.035224
ENSMUSG00000055762	Eef1d	2.63623	0.035224
ENSMUSG00000080888	Gm14387	3.08295	0.035224
ENSMUSG00000083397	Gm5466	2.70609	0.035224
ENSMUSG00000101609	Kcnq1ot1	2.52028	0.035224
ENSMUSG00000021428	Riok1	1.90997	0.035224
ENSMUSG00000088185	Scarna2	3.07162	0.035224
ENSMUSG00000030000	Add2	2.68251	0.0352637
ENSMUSG00000007603	Dus3l	3.17286	0.0352637
ENSMUSG00000048000	Gigyf2	1.97789	0.0352637
ENSMUSG00000085751	Gm15412	2.15913	0.0352637
ENSMUSG00000063511	Snrnp70	3.08815	0.0352637
ENSMUSG00000019971	Cep290	1.93637	0.0354393
ENSMUSG00000008200	Fnbp4	2.41163	0.0354393
ENSMUSG00000076281	Gm24270	3.1002	0.0354393
ENSMUSG00000097385	Gm26814	2.00516	0.0354393
ENSMUSG00000085371	Gm3160	3.28604	0.0354393
ENSMUSG00000107199	Gm42550	3.17798	0.0354393
ENSMUSG00000083107	Gm5303	2.95823	0.0354393
ENSMUSG00000083518	Gm9429	-2.37282	0.0354393
ENSMUSG00000038708	Golga4	2.8427	0.0354393
ENSMUSG00000032583	Mon1a	1.76581	0.0354393
ENSMUSG00000070802	Pnmal2	2.82353	0.0354393
ENSMUSG00000020732	Rab37	2.55147	0.0354393
ENSMUSG00000057841	Rpl32	2.7504	0.0354393
ENSMUSG00000029439	Sfswap	2.28906	0.0354393
ENSMUSG00000026155	Smap1	2.61512	0.0354393
ENSMUSG00000074622	Mafb	2.77394	0.0356912
ENSMUSG00000035246	Pcyt1b	2.2279	0.035813
ENSMUSG00000015087	Rabl6	3.04221	0.035813
ENSMUSG00000027456	Sdcbp2	-1.94832	0.035813
ENSMUSG00000015599	Ttbk1	2.38065	0.035813
ENSMUSG00000034656	Cacna1a	3.05978	0.0358232
ENSMUSG00000028863	Meaf6	2.19208	0.0358245
ENSMUSG00000018395	Kif3a	2.59877	0.0358412
ENSMUSG00000102297	5730585A16Rik	2.87245	0.0358647
ENSMUSG00000004110	Cacna1e	2.76262	0.0358647
ENSMUSG00000034390	Cmip	2.87465	0.0358647
ENSMUSG00000024044	Epb41l3	2.61149	0.0358647
ENSMUSG00000058503	Fam133b	2.47611	0.0358647
ENSMUSG00000108668	Gm32816	-3.22814	0.0358647
ENSMUSG00000107388	Gm42788	1.83419	0.0358647
ENSMUSG00000108808	Gm45204	2.72569	0.0358647
ENSMUSG00000082736	Gm5381	-2.36554	0.0358647
ENSMUSG00000055430	Nap1l5	2.62872	0.0358647
ENSMUSG00000048874	Phf3	1.97155	0.0358647
ENSMUSG00000025158	Rfng	3.16435	0.0358647
ENSMUSG00000079003	Samd1	3.24437	0.0358647
ENSMUSG00000021244	Ylpm1	1.98269	0.0358647
ENSMUSG00000070866	Zfp804a	2.28017	0.0358647
ENSMUSG00000109362	Gm44562	3.9306	0.0360732
ENSMUSG00000071767	Rhox7a	-2.26434	0.0361054
ENSMUSG00000107742	9530085L11Rik	2.70309	0.0361658
ENSMUSG00000109394	A230057D06Rik	3.1548	0.0361658
ENSMUSG00000026490	Cdc42bpa	2.3795	0.0361658
ENSMUSG00000043733	Ptpn11	2.4373	0.0361658
ENSMUSG00000020198	Ap3d1	2.60717	0.036167
ENSMUSG00000044098	Rsbn1	2.02874	0.036167
ENSMUSG00000024208	Uqcc2	2.09701	0.036167
ENSMUSG00000066129	Kndc1	3.23715	0.0362672
ENSMUSG00000003346	Abhd17a	2.74475	0.0363495
ENSMUSG00000042750	Bex2	3.23285	0.0363495
ENSMUSG00000106446	Gm42970	3.03128	0.0363495
ENSMUSG00000018476	Kdm6b	2.71721	0.0363495
ENSMUSG00000026857	Ntmt1	3.05256	0.0363495
ENSMUSG00000019738	Polr2i	2.58133	0.0363495
ENSMUSG00000034684	Sema3f	3.10512	0.0363495
ENSMUSG00000020859	Spag9	1.90567	0.0363495
ENSMUSG00000062151	Unc13c	2.04946	0.0363495
ENSMUSG00000074182	Znhit6	3.00076	0.0363536
ENSMUSG00000068328	Aup1	2.72571	0.0364164
ENSMUSG00000031818	Cox4i1	2.13906	0.0364164
ENSMUSG00000060924	Csmd1	1.85419	0.0364164
ENSMUSG00000081136	Gm12990	2.40718	0.0364164
ENSMUSG00000025499	Hras	3.37038	0.0364164
ENSMUSG00000039473	Ubn1	2.18302	0.0364164
ENSMUSG00000042826	Fgf11	3.51417	0.0364459
ENSMUSG00000093105	Gm25535	2.64852	0.0364459
ENSMUSG00000032968	Inha	3.56613	0.0364459
ENSMUSG00000039852	Rere	2.5806	0.0364459
ENSMUSG00000039828	Wdr70	1.90756	0.0364459
ENSMUSG00000104238	Gm37587	-2.44997	0.0365985
ENSMUSG00000030688	Stard10	3.06584	0.0366176
ENSMUSG00000024384	Iws1	2.42409	0.0367128
ENSMUSG00000024019	Cmtr1	2.56828	0.0370032
ENSMUSG00000028701	Lurap1	-1.11469	0.0370032
ENSMUSG00000039166	Akap7	2.54511	0.0371207
ENSMUSG00000084304	Gm6142	3.33156	0.0371207
ENSMUSG00000058297	Spock2	3.14208	0.0371207
ENSMUSG00000029068	Ccnl2	2.45547	0.0371473
ENSMUSG00000109648	Svet1	2.65559	0.0371473
ENSMUSG00000043388	Tmem130	2.91764	0.0371473
ENSMUSG00000062296	Trank1	2.55623	0.0371473
ENSMUSG00000082896	Gm5844	3.07986	0.0372108
ENSMUSG00000027304	Rtf1	2.31132	0.0374827
ENSMUSG00000026260	Ndufa10	2.17941	0.0374991
ENSMUSG00000028034	Fubp1	1.28794	0.0375245
ENSMUSG00000109536	9330162G02Rik	2.15575	0.0375943
ENSMUSG00000083953	Gm14049	2.67479	0.0375943
ENSMUSG00000090761	Gm17201	4.08865	0.0375943
ENSMUSG00000103851	Gm37606	1.45543	0.0375943
ENSMUSG00000025145	Lrrc45	2.52497	0.0375943
ENSMUSG00000022353	Mtss1	2.52145	0.0375943
ENSMUSG00000041168	Lonp1	2.80185	0.037642
ENSMUSG00000058706	0610030E20Rik	2.49126	0.0378726
ENSMUSG00000037032	Apbb1	2.865	0.0378726
ENSMUSG00000020982	Nemf	2.36301	0.0378726
ENSMUSG00000026269	Rnpepl1	2.96357	0.0378726
ENSMUSG00000031906	Smpd3	2.76291	0.0378726
ENSMUSG00000067889	Sptbn2	2.33726	0.0378726
ENSMUSG00000050148	Ubqln2	1.97329	0.0378726
ENSMUSG00000021379	Id4	1.85984	0.0378734
ENSMUSG00000111254	Gm48717	2.95469	0.0378761
ENSMUSG00000032187	Smarca4	2.43447	0.0378761
ENSMUSG00000031631	Cfap97	1.85853	0.0378837
ENSMUSG00000025571	Tnrc6c	1.98478	0.0378837
ENSMUSG00000039278	Pcsk1n	2.82736	0.0379389
ENSMUSG00000075702	Selenom	3.27296	0.0379389
ENSMUSG00000026797	Stxbp1	2.25062	0.0379389
ENSMUSG00000056755	Grm7	1.99731	0.038055
ENSMUSG00000051375	Pcdh1	2.56544	0.038055
ENSMUSG00000025856	Pdgfa	3.01011	0.038055
ENSMUSG00000025369	Smarcc2	2.64831	0.038055
ENSMUSG00000018474	Chd3	2.97319	0.0381072
ENSMUSG00000036499	Eea1	2.70732	0.0382218
ENSMUSG00000024109	Nrxn1	2.47922	0.0382218
ENSMUSG00000001833	Septin7	1.44046	0.0382218
ENSMUSG00000042216	Sgsm1	2.42601	0.038441
ENSMUSG00000087437	Gm13112	2.19301	0.0384831
ENSMUSG00000021268	Meg3	3.89443	0.0384831
ENSMUSG00000093661	Eif4e3	3.08043	0.0384929
ENSMUSG00000102593	Gm38384	2.51203	0.0384929
ENSMUSG00000066551	Hmgb1	2.40159	0.0384929
ENSMUSG00000048755	Mcat	3.30173	0.0384929
ENSMUSG00000034701	Neurod1	2.08594	0.0384929
ENSMUSG00000023036	Pcdhgc4	2.11372	0.0385046
ENSMUSG00000051373	Plpp7	2.88715	0.038509
ENSMUSG00000086921	Gm13189	3.47774	0.0387174
ENSMUSG00000041936	Agrn	3.47933	0.0387463
ENSMUSG00000109489	Gm7451	-1.95351	0.0387468
ENSMUSG00000098208	Gm8349	-1.52268	0.0388042
ENSMUSG00000020070	Rufy2	2.26196	0.0388042
ENSMUSG00000102673	Gm37437	2.80612	0.0388054
ENSMUSG00000036281	Snapc4	2.70153	0.0388888
ENSMUSG00000029472	Anapc5	2.31906	0.0390088
ENSMUSG00000027160	Ccdc34	2.1996	0.0390088
ENSMUSG00000029516	Cit	2.91997	0.0390088
ENSMUSG00000029389	Ddx55	2.36495	0.0390088
ENSMUSG00000029071	Dvl1	3.84883	0.0390088
ENSMUSG00000045624	Esf1	2.24445	0.0390088
ENSMUSG00000095224	F930015N05Rik	2.37866	0.0390088
ENSMUSG00000085767	Gm13563	2.43723	0.0390088
ENSMUSG00000091438	Gm17088	-2.1434	0.0390088
ENSMUSG00000085172	Gm6542	3.03471	0.0390088
ENSMUSG00000080950	Gm7278	2.07052	0.0390088
ENSMUSG00000043384	Gprasp1	3.47149	0.0390088
ENSMUSG00000037736	Limch1	2.1683	0.0390088
ENSMUSG00000045095	Magi1	1.6936	0.0390088
ENSMUSG00000041775	Mapk1ip1	3.12626	0.0390088
ENSMUSG00000042570	Mier2	2.96504	0.0390088
ENSMUSG00000028469	Npr2	2.42691	0.0390088
ENSMUSG00000029528	Pxn	2.42038	0.0390088
ENSMUSG00000032050	Rdx	2.66472	0.0390088
ENSMUSG00000059912	Rpl21-ps6	3.33749	0.0390088
ENSMUSG00000038248	Sobp	2.88498	0.0390088
ENSMUSG00000054034	Tceal5	2.54438	0.0390088
ENSMUSG00000053453	Thoc7	1.63097	0.0390088
ENSMUSG00000015363	Trabd	2.26516	0.0390088
ENSMUSG00000032177	Pde4a	2.55728	0.0390557
ENSMUSG00000109122	A230103L15Rik	2.33225	0.0391608
ENSMUSG00000068267	Cenpb	3.2184	0.0391608
ENSMUSG00000005698	Ctcf	2.50222	0.0391608
ENSMUSG00000029603	Dtx1	2.8367	0.0391608
ENSMUSG00000022485	Hoxc5	2.77504	0.0391608
ENSMUSG00000001661	Hoxc6	3.38764	0.0391608
ENSMUSG00000025731	Mettl26	3.16068	0.0391608
ENSMUSG00000065954	Tacc1	1.72182	0.0391608
ENSMUSG00000033819	Ppp1r16a	2.62958	0.0391972
ENSMUSG00000055897	Ppp4r1l-ps	2.13739	0.0391972
ENSMUSG00000020810	Cygb	3.02735	0.0392658
ENSMUSG00000034570	Inpp5j	2.53209	0.0392678
ENSMUSG00000024853	Sf3b2	2.69054	0.0392678
ENSMUSG00000038872	Zfhx3	1.48378	0.0392678
ENSMUSG00000062044	Lmtk3	3.13285	0.0393008
ENSMUSG00000022701	Ccdc191	2.74106	0.0393309
ENSMUSG00000040811	Eml2	2.47888	0.0393309
ENSMUSG00000025137	Pcyt2	2.92927	0.0393309
ENSMUSG00000068923	Syt11	2.83159	0.0393309
ENSMUSG00000032407	U2surp	2.08986	0.0393309
ENSMUSG00000105422	Gm6089	2.39075	0.039333
ENSMUSG00000061288	Taok3	2.24267	0.0394258
ENSMUSG00000002658	Gtf2f1	2.60203	0.03956
ENSMUSG00000029108	Pcdh7	3.01422	0.03956
ENSMUSG00000034059	Ypel4	2.89875	0.0395889
ENSMUSG00000034621	Gpatch8	2.78577	0.0396656
ENSMUSG00000024947	Men1	3.04612	0.0396656
ENSMUSG00000097868	A330069E16Rik	2.69294	0.0396799
ENSMUSG00000002396	Ocel1	2.20623	0.0396879
ENSMUSG00000086554	9530034E10Rik	2.69418	0.0397324
ENSMUSG00000033595	Lgi3	3.45982	0.0397324
ENSMUSG00000035027	Map2k2	3.45897	0.0397324
ENSMUSG00000034614	Pik3ip1	1.41104	0.0397324
ENSMUSG00000029422	Rsrc2	1.69579	0.0397324
ENSMUSG00000071073	Lrrc73	3.08348	0.0398157
ENSMUSG00000024869	Nudt8	2.92328	0.0398157
ENSMUSG00000105144	Rpl21-ps11	-2.48769	0.0398157
ENSMUSG00000106180	Gm18893	1.98416	0.039934
ENSMUSG00000031955	Bcar1	2.54528	0.039935
ENSMUSG00000036054	Sugp2	2.01561	0.039935
ENSMUSG00000023216	Epb42	-2.21074	0.0399826
ENSMUSG00000031791	Tmem38a	3.21413	0.0399826
ENSMUSG00000021240	Abcd4	2.5128	0.0399999
ENSMUSG00000105974	Gm43318	2.57723	0.0399999
ENSMUSG00000037022	Mmaa	2.04907	0.0399999
ENSMUSG00000036026	Tmem63b	3.24635	0.0399999
ENSMUSG00000046613	Vwa5b2	2.91728	0.0399999
ENSMUSG00000036218	Pdzrn4	1.91174	0.0400899
ENSMUSG00000038085	Cnbd2	1.70139	0.0401619
ENSMUSG00000026353	Ubxn4	2.02452	0.0402128
ENSMUSG00000024501	Dpysl3	1.84909	0.0404363
ENSMUSG00000097767	Miat	3.20199	0.0404363
ENSMUSG00000037674	Rfx7	1.76569	0.0404363
ENSMUSG00000025875	Tspan17	3.00685	0.0404363
ENSMUSG00000064338	mt-Tv	2.34752	0.0404685
ENSMUSG00000026094	Stk17b	-1.86935	0.0404685
ENSMUSG00000018470	Kcnab3	3.30557	0.040595
ENSMUSG00000048602	Morc2b	2.53985	0.0407375
ENSMUSG00000002748	Baz1b	2.51524	0.0407404
ENSMUSG00000024381	Bin1	3.26834	0.0407941
ENSMUSG00000036510	Cdh8	2.44968	0.0408849
ENSMUSG00000107060	Gm38901	-1.44209	0.0408849
ENSMUSG00000031517	Gpm6a	2.16219	0.0408849
ENSMUSG00000024083	Pja2	2.15261	0.0408849
ENSMUSG00000001334	Fndc5	2.75695	0.0409681
ENSMUSG00000109094	Gm44587	2.2336	0.0409681
ENSMUSG00000030451	Herc2	2.21304	0.0409681
ENSMUSG00000048763	Hoxb3	2.88513	0.0409681
ENSMUSG00000018537	Pcgf2	2.71061	0.0409681
ENSMUSG00000029546	Uncx	2.33446	0.041034
ENSMUSG00000070891	Gm12689	2.2219	0.0410366
ENSMUSG00000070394	Tmem256	3.07616	0.0410366
ENSMUSG00000027624	Epb41l1	2.76232	0.0412224
ENSMUSG00000025475	Adgra1	2.35855	0.0412287
ENSMUSG00000102494	Gm36988	1.8014	0.0412287
ENSMUSG00000038026	Kcnj9	2.65482	0.0412287
ENSMUSG00000065037	Rn7sk	3.75488	0.0412517
ENSMUSG00000009995	Taz	2.35721	0.041355
ENSMUSG00000023165	Ssxb2	-2.62016	0.04137
ENSMUSG00000025326	Ube3a	2.13838	0.0414274
ENSMUSG00000051790	Nlgn2	3.05868	0.0414819
ENSMUSG00000043987	Cep164	2.55576	0.0414851
ENSMUSG00000021733	Slc4a7	2.20148	0.0414851
ENSMUSG00000039801	2410089E03Rik	2.11329	0.0416045
ENSMUSG00000036591	Arhgap21	2.21145	0.0416045
ENSMUSG00000032936	Camkv	2.66027	0.0416045
ENSMUSG00000108348	Gm42372	2.34586	0.0416045
ENSMUSG00000058239	Usf2	1.76027	0.0416045
ENSMUSG00000031157	Pqbp1	2.2009	0.0416701
ENSMUSG00000034620	Tmem5	2.09315	0.0417286
ENSMUSG00000032301	Psma4	2.9275	0.041787
ENSMUSG00000033152	Podxl2	2.39326	0.0418657
ENSMUSG00000039542	Ncam1	2.2145	0.0419488
ENSMUSG00000027577	Chrna4	2.78542	0.0419849
ENSMUSG00000047649	Cd3eap	2.58322	0.0421006
ENSMUSG00000040867	Begain	3.43695	0.0423087
ENSMUSG00000032399	Rpl4	1.9865	0.0423087
ENSMUSG00000111088	9430081H08Rik	3.81695	0.0424632
ENSMUSG00000047528	Als2cr12	-1.49306	0.0424632
ENSMUSG00000024052	Lpin2	2.6415	0.0424632
ENSMUSG00000075590	Nrbp2	3.22297	0.0424632
ENSMUSG00000024403	Atp6v1g2	3.00258	0.042494
ENSMUSG00000000826	Dnajc5	2.91688	0.042494
ENSMUSG00000083766	Gm15335	3.72539	0.042525
ENSMUSG00000106497	Gm43195	-1.91793	0.042525
ENSMUSG00000105445	Gm42972	1.76994	0.0426654
ENSMUSG00000025066	Sfr1	2.09476	0.0426654
ENSMUSG00000080316	Spaca6	2.83447	0.0426654
ENSMUSG00000019907	Ppp1r12a	2.15669	0.042733
ENSMUSG00000102516	Gm38340	2.14613	0.0427507
ENSMUSG00000058975	Kcnc1	3.53971	0.0427507
ENSMUSG00000057367	Birc2	2.39791	0.0428343
ENSMUSG00000044067	Gpr22	2.17602	0.0428735
ENSMUSG00000020802	Ube2o	3.02951	0.0428735
ENSMUSG00000025413	Ttc4	3.0145	0.0428967
ENSMUSG00000026131	Dst	2.54476	0.0429076
ENSMUSG00000004187	Kifc2	3.11497	0.0429076
ENSMUSG00000092746	Rn7s6	2.41141	0.0429076
ENSMUSG00000108317	Gm44663	2.07735	0.0430247
ENSMUSG00000104633	Gm42421	4.88086	0.0430424
ENSMUSG00000024921	Smarca2	2.10778	0.0430981
ENSMUSG00000024911	Fibp	2.56132	0.0433563
ENSMUSG00000109575	Gm44831	2.55276	0.0433563
ENSMUSG00000029330	Cds1	2.69656	0.0433782
ENSMUSG00000037351	Actr1b	2.90475	0.0433876
ENSMUSG00000031865	Dctn1	2.32344	0.0433876
ENSMUSG00000110525	Gm45893	3.88181	0.0433876
ENSMUSG00000026959	Grin1	3.4512	0.0433876
ENSMUSG00000075394	Hoxc4	3.53461	0.0433876
ENSMUSG00000070056	Mfhas1	2.61342	0.0433876
ENSMUSG00000022255	Mtdh	1.82208	0.0433876
ENSMUSG00000028978	Nos3	-1.84628	0.0433876
ENSMUSG00000060335	Olfr384	1.81529	0.0433876
ENSMUSG00000110185	Igip	2.7128	0.0434608
ENSMUSG00000053332	Gas5	2.17808	0.0434675
ENSMUSG00000021408	Ripk1	1.38314	0.0434675
ENSMUSG00000057863	Rpl36	3.24324	0.0434798
ENSMUSG00000022705	Drd3	-1.65366	0.0435453
ENSMUSG00000016409	Nkap	1.60811	0.0436795
ENSMUSG00000097545	Mir124a-1hg	3.04467	0.0437137
ENSMUSG00000026643	Nmt2	1.61392	0.0437137
ENSMUSG00000055839	Elob	3.14124	0.0437152
ENSMUSG00000053647	Gper1	3.34083	0.0437152
ENSMUSG00000079184	Mphosph8	1.89132	0.0437152
ENSMUSG00000074909	Ranbp6	2.92819	0.0437152
ENSMUSG00000023118	Sympk	2.12317	0.0437152
ENSMUSG00000032011	Thy1	3.18915	0.0437582
ENSMUSG00000097419	Gm26666	1.90565	0.0438224
ENSMUSG00000002771	Grin2d	2.70964	0.0439301
ENSMUSG00000042729	Wdr74	2.54773	0.0439301
ENSMUSG00000026205	Slc23a3	-1.4546	0.0440867
ENSMUSG00000024743	Syt7	3.0415	0.0440884
ENSMUSG00000029072	Tas1r3	2.76699	0.0440884
ENSMUSG00000073400	Trim10	-1.92062	0.044166
ENSMUSG00000027525	Phactr3	2.53956	0.0443311
ENSMUSG00000036046	5031439G07Rik	3.11534	0.0444005
ENSMUSG00000032883	Acsl3	1.23297	0.0444005
ENSMUSG00000036820	Amdhd2	2.48251	0.0444005
ENSMUSG00000060216	Arrb2	2.75672	0.0444005
ENSMUSG00000028197	Col24a1	1.66333	0.0444005
ENSMUSG00000074247	Dda1	2.53275	0.0444005
ENSMUSG00000090232	Gm16132	-2.51556	0.0444005
ENSMUSG00000111235	Gm4657	-2.25004	0.0444005
ENSMUSG00000024502	Jakmip2	2.3311	0.0444005
ENSMUSG00000023909	Paqr4	2.75143	0.0444005
ENSMUSG00000031425	Plp1	2.29719	0.0444005
ENSMUSG00000047261	Gap43	2.94952	0.044488
ENSMUSG00000106826	Gm42583	2.48393	0.044488
ENSMUSG00000040462	Os9	2.45233	0.044498
ENSMUSG00000027102	Hoxd8	2.37164	0.0445853
ENSMUSG00000029757	Dync1i1	1.87937	0.0445883
ENSMUSG00000009418	Nav1	2.23462	0.0446603
ENSMUSG00000098041	Gm26981	2.5215	0.0447171
ENSMUSG00000001962	Fam50a	2.48495	0.04473
ENSMUSG00000036572	Upf3b	2.0673	0.0447416
ENSMUSG00000103882	Gm37452	2.65179	0.0447533
ENSMUSG00000086638	4930405A21Rik	2.90015	0.0447887
ENSMUSG00000041278	Ttc1	2.63779	0.044871
ENSMUSG00000034586	Hid1	2.47166	0.0448988
ENSMUSG00000047417	Rexo1	2.83726	0.0450595
ENSMUSG00000026199	Ankzf1	1.88697	0.0451163
ENSMUSG00000025878	Uimc1	1.86664	0.0451163
ENSMUSG00000087408	Cers1	2.90429	0.0452749
ENSMUSG00000041380	Htr2c	1.83366	0.0452749
ENSMUSG00000033004	Mycbp2	2.43977	0.0452749
ENSMUSG00000020441	2310033P09Rik	3.22994	0.0454596
ENSMUSG00000110972	5830462O15Rik	3.24917	0.0454596
ENSMUSG00000090671	Gm5067	3.28108	0.0454596
ENSMUSG00000042354	Gnl3	2.52905	0.0454596
ENSMUSG00000038255	Neurod2	2.78916	0.0454596
ENSMUSG00000036323	Srp72	1.3666	0.0454596
ENSMUSG00000027189	Trim44	2.12177	0.0454596
ENSMUSG00000001065	Zfp276	2.64415	0.0454596
ENSMUSG00000028423	Nfx1	1.80509	0.0458075
ENSMUSG00000022791	Tnk2	2.56607	0.0460785
ENSMUSG00000080928	Hmgb1-ps6	2.43172	0.0461108
ENSMUSG00000075467	Dnlz	2.35714	0.0461353
ENSMUSG00000029713	Gnb2	3.17353	0.0461353
ENSMUSG00000015501	Hivep2	2.46882	0.0461353
ENSMUSG00000034021	Pds5b	2.13151	0.0461353
ENSMUSG00000029578	Wipi2	2.13683	0.0461353
ENSMUSG00000025529	Zfp711	1.94486	0.0461353
ENSMUSG00000083122	Gm15578	3.62816	0.0463763
ENSMUSG00000087286	Gm9013	3.48449	0.0463763
ENSMUSG00000024194	Cuta	3.14292	0.0464637
ENSMUSG00000108372	Gm45124	2.02016	0.0464637
ENSMUSG00000018501	Ncor1	1.8506	0.0464637
ENSMUSG00000027993	Trim2	2.28607	0.0464637
ENSMUSG00000031536	Polb	1.93951	0.0464996
ENSMUSG00000042388	Dlgap3	3.1411	0.0465361
ENSMUSG00000022217	Emc9	1.76152	0.0465986
ENSMUSG00000110067	6330411D24Rik	2.96434	0.0468348
ENSMUSG00000038914	Dido1	2.35092	0.0468451
ENSMUSG00000098708	Gm27252	-2.58644	0.0468451
ENSMUSG00000103824	Gm38177	3.06072	0.0468451
ENSMUSG00000110360	Gm45380	1.9533	0.0468451
ENSMUSG00000037235	Mxd4	2.72767	0.0468451
ENSMUSG00000032827	Ppp1r9a	1.91948	0.0468908
ENSMUSG00000027620	Rbm39	1.89638	0.0468908
ENSMUSG00000037712	Fermt2	1.88838	0.0470672
ENSMUSG00000028861	Mrps15	2.64023	0.047113
ENSMUSG00000031210	Gpr165	-1.51026	0.0471474
ENSMUSG00000048304	Slitrk3	2.6007	0.0472402
ENSMUSG00000041057	Wdr43	2.24659	0.0472402
ENSMUSG00000039671	Zmynd8	2.55842	0.0472402
ENSMUSG00000025892	Gria4	2.10878	0.0472891
ENSMUSG00000024346	Pfdn1	2.30429	0.0472891
ENSMUSG00000064115	Cadm2	1.55413	0.0473003
ENSMUSG00000030410	Dmwd	3.17514	0.0473003
ENSMUSG00000073755	5730409E04Rik	3.18054	0.0473656
ENSMUSG00000026987	Baz2b	2.17866	0.0473656
ENSMUSG00000037217	Syn1	3.42254	0.0473656
ENSMUSG00000040407	Akap9	2.14121	0.0474986
ENSMUSG00000024617	Camk2a	2.56849	0.0474986
ENSMUSG00000049807	Arhgap23	1.92751	0.0475362
ENSMUSG00000035835	Plppr3	2.83876	0.0476962
ENSMUSG00000029559	2210016L21Rik	2.28728	0.0477224
ENSMUSG00000028212	Ccne2	1.45921	0.0478233
ENSMUSG00000019261	Map1s	2.05838	0.0478496
ENSMUSG00000024899	Papss2	-1.22437	0.0478496
ENSMUSG00000035521	Gnptg	3.14211	0.0478711
ENSMUSG00000045655	Fam216b	-1.60008	0.0478846
ENSMUSG00000059714	Flot1	2.15782	0.0481867
ENSMUSG00000105504	Gbp5	-1.51476	0.0481867
ENSMUSG00000097835	Gm26910	2.57176	0.0481867
ENSMUSG00000058833	Rex1bd	3.28291	0.0481867
ENSMUSG00000023033	Scn8a	2.37718	0.0481867
ENSMUSG00000001227	Sema6b	2.26446	0.0481867
ENSMUSG00000020486	Septin4	1.6365	0.0481867
ENSMUSG00000022415	Syngr1	2.4596	0.0481867
ENSMUSG00000106047	Gm42942	1.32884	0.0482664
ENSMUSG00000083536	Gm15808	2.57473	0.0482779
ENSMUSG00000032492	Pth1r	2.63615	0.0482779
ENSMUSG00000032580	Rbm5	2.13281	0.0482779
ENSMUSG00000020135	Apc2	2.74111	0.0482932
ENSMUSG00000020530	Ggnbp2	2.3734	0.0482932
ENSMUSG00000087301	Gm13629	3.02996	0.0482932
ENSMUSG00000108528	Gm8319	4.18519	0.0482932
ENSMUSG00000040721	Zfhx2	2.36058	0.0482932
ENSMUSG00000094910	D430019H16Rik	3.26788	0.0483678
ENSMUSG00000105449	Gm43379	1.27023	0.0483678
ENSMUSG00000064343	mt-Tq	2.17288	0.0483678
ENSMUSG00000001062	Vps9d1	1.92554	0.0483678
ENSMUSG00000042662	Dusp15	2.04919	0.048378
ENSMUSG00000084904	Gm14827	2.83119	0.0484298
ENSMUSG00000020918	Kat2a	2.55086	0.0484298
ENSMUSG00000040463	Mybbp1a	2.62166	0.0484298
ENSMUSG00000022594	Lynx1	3.09672	0.048496
ENSMUSG00000099881	2810013P06Rik	2.02607	0.0485111
ENSMUSG00000035640	Cbarp	2.67223	0.0485111
ENSMUSG00000101587	Gm29036	-2.68758	0.0485111
ENSMUSG00000011751	Sptbn4	2.52284	0.0486715
ENSMUSG00000002307	Daxx	2.54302	0.0487439
ENSMUSG00000104814	Gm42979	2.08012	0.0487439
ENSMUSG00000026875	Traf1	-1.10566	0.0487439
ENSMUSG00000020923	Ubtf	2.65191	0.0487439
ENSMUSG00000034566	Atp5h	2.6593	0.0487994
ENSMUSG00000053024	Cntn2	2.80226	0.0487994
ENSMUSG00000018707	Dync1h1	2.22979	0.0487994
ENSMUSG00000037262	Kin	2.10136	0.0487994
ENSMUSG00000073896	Olfr716	-2.07273	0.0487994
ENSMUSG00000030519	Apba2	2.79907	0.0488228
ENSMUSG00000104396	Gm37959	2.41924	0.0488763
ENSMUSG00000107106	Gm43760	2.04047	0.0488763
ENSMUSG00000023495	Pcbp4	3.78129	0.0488763
ENSMUSG00000037428	Vgf	2.3937	0.0488763
ENSMUSG00000015095	Fbxw5	2.9565	0.048935
ENSMUSG00000037876	Jmjd1c	1.88248	0.048935
ENSMUSG00000019814	Ltv1	2.34722	0.048935
ENSMUSG00000068184	Ndufaf2	2.76485	0.048935
ENSMUSG00000027455	Nsfl1c	2.04242	0.048935
ENSMUSG00000051177	Plcb1	2.06694	0.048935
ENSMUSG00000091624	Vmn2r9	-2.14309	0.048935
ENSMUSG00000051550	Zfp579	2.57694	0.048935
ENSMUSG00000026238	Ptma	2.45811	0.0490107
ENSMUSG00000036057	Ptpn23	2.99523	0.0490107
ENSMUSG00000108713	Gm33027	-1.94412	0.0490123
ENSMUSG00000075318	Scn2a	2.31218	0.0490123
ENSMUSG00000082855	Gm14537	2.4279	0.0490652
ENSMUSG00000070972	Dnajc25	1.32044	0.0491467
ENSMUSG00000097911	Gm26691	1.83424	0.0492568
ENSMUSG00000027422	Rrbp1	2.22485	0.0492568
ENSMUSG00000028876	Epha10	2.53368	0.0492622
ENSMUSG00000041351	Rap1gap	3.07769	0.0492622
ENSMUSG00000032594	Ip6k1	2.75269	0.0492997
ENSMUSG00000051502	Ufsp1	3.53687	0.0492997
ENSMUSG00000030611	Mrps11	2.15692	0.049327
ENSMUSG00000071424	Grid2	1.43404	0.0493946
ENSMUSG00000086943	4732414G09Rik	3.04058	0.0496296
ENSMUSG00000022477	Aco2	1.98443	0.0496296
ENSMUSG00000055373	Fut9	1.57968	0.0496296
ENSMUSG00000052144	Ppp4r2	1.92899	0.0496296
ENSMUSG00000079037	Prnp	2.73107	0.0496296
ENSMUSG00000111511	AC160966.1	-2.65722	0.0496866
ENSMUSG00000002957	Ap2a2	2.48199	0.0496866
ENSMUSG00000027575	Arfgap1	2.48668	0.0496866
ENSMUSG00000052407	Ccdc171	2.45167	0.0496866
ENSMUSG00000097596	Gm26673	2.14667	0.0496866
ENSMUSG00000024958	Gpr137	3.70536	0.0496866
ENSMUSG00000020900	Myh10	2.03071	0.0496866
ENSMUSG00000022416	Cacna1i	2.42878	0.049689
ENSMUSG00000029463	Fam216a	3.03133	0.0497917
ENSMUSG00000040037	Negr1	1.90413	0.0497917
ENSMUSG00000035776	Cd99l2	1.97636	0.0499349
ENSMUSG00000103884	Gm37005	1.4504	0.0499349

## Sheet: Overlap
Overlap between Schattling et al. and NeuNpos GfpVsIrisin
Ensembl_Gene_ID	Mouse_Gene_Name	log2FC_Schattling	pvalue_Schattling	padj_Schattling	log2FC_GfpVsIrisin	pvalue_GfpVsIrisin	padj_GfpVsIrisin
ENSMUSG00000087038	2900079G21Rik	-2.44003	0.00682683	0.0279754	2.90425	0.000203459	0.0239101
ENSMUSG00000086638	4930405A21Rik	-2.52291	0.00880677	0.0341648	2.90015	0.0016726	0.0447887
ENSMUSG00000003346	Abhd17a	-1.326	2.98259e-06	4.0799e-05	2.74475	0.000924748	0.0363495
ENSMUSG00000087408	Cers1	-2.014	2.11328e-05	0.000224303	2.90429	0.00170443	0.0452749
ENSMUSG00000017778	Cox7c	-1.61835	3.49588e-05	0.000349899	3.4365	0.000306255	0.027237
ENSMUSG00000097419	Gm26666	-4.23599	3.53825e-05	0.000353585	1.90565	0.0015819	0.0438224
ENSMUSG00000075394	Hoxc4	-1.4916	0.000181393	0.00143979	3.53461	0.00153469	0.0433876
ENSMUSG00000030980	Knop1	-1.12723	0.000113514	0.000968486	2.92344	0.000182403	0.0236503
ENSMUSG00000068184	Ndufaf2	-1.94053	1.26432e-05	0.000144311	2.76485	0.00206979	0.048935
ENSMUSG00000046287	Pnma3	-1.09721	0.0053711	0.0231449	4.34625	7.52412e-05	0.0218444
ENSMUSG00000019738	Polr2i	-1.6741	0.00730274	0.0294775	2.58133	0.000916733	0.0363495
ENSMUSG00000057841	Rpl32	-1.12303	0.00589519	0.0248057	2.7504	0.000832051	0.0354393
ENSMUSG00000057863	Rpl36	-1.89191	0.00013322	0.00110556	3.24324	0.00154898	0.0434798
ENSMUSG00000075702	Selenom	-1.38239	0.000158145	0.00128041	3.27296	0.0010465	0.0379389
ENSMUSG00000026860	Sh3glb2	-1.46892	0.000213181	0.00164568	2.76026	0.000505927	0.030345
ENSMUSG00000001158	Snrnp27	-1.85882	3.61909e-06	4.8163e-05	3.08418	4.49482e-05	0.0205528
ENSMUSG00000001062	Vps9d1	-1.33234	0.00125785	0.00718979	1.92554	0.00198415	0.0483678
ENSMUSG00000030035	Wbp1	-1.91897	2.03634e-09	5.97689e-08	3.12432	0.000125988	0.0221196
ENSMUSG00000034059	Ypel4	-1.01735	0.00101389	0.00604639	2.89875	0.00121982	0.0395889
