# Supplementary material for: The exercise hormone irisin has neuroprotective effects in a mouse model of multiple sclerosis
Source: Nat Metab. 2026 May 21;8(5):1051–66. doi: 10.1038/s42255-026-01527-7 (PMC13218937; doi:10.1038/s42255-026-01527-7)
Supplement: Supplementary file 7 — Overlap analysis with Woo dataset. [file 42255_2026_1527_MOESM7_ESM.xlsx]

## Sheet: Woo et al.
Woo et al. Candidate genes down (padj < 0.05 ∧ log2FC < (-1))
ensembl_gene_id	baseMean	log2FoldChange	lfcSE	stat	pvalue	padj
ENSMUSG00000104002	34.6378	-2.76815	0.732642	-3.77831	0.000157895	0.00345036
ENSMUSG00000045216	336.405	-1.56792	0.412122	-3.8045	0.000142092	0.00315867
ENSMUSG00000026116	862.611	-1.11564	0.324742	-3.43547	0.000591537	0.00949928
ENSMUSG00000089767	12.6263	-4.48889	1.51043	-2.97193	0.0029593	0.0307047
ENSMUSG00000026082	69.9371	-2.29848	0.519489	-4.4245	9.66666e-06	0.000319434
ENSMUSG00000048814	409.141	-1.23509	0.377765	-3.26946	0.00107755	0.0149774
ENSMUSG00000103046	15.2598	-3.84482	1.32404	-2.90386	0.00368596	0.0356371
ENSMUSG00000026047	123.648	-1.64224	0.59073	-2.78002	0.00543562	0.046073
ENSMUSG00000026037	279.38	-1.05374	0.34575	-3.04769	0.00230607	0.0257205
ENSMUSG00000026135	197.461	-1.40144	0.444087	-3.15578	0.00160071	0.0200708
ENSMUSG00000026170	2831.83	-1.54289	0.504252	-3.05975	0.0022152	0.0250206
ENSMUSG00000026197	665.897	-1.25563	0.419549	-2.9928	0.00276428	0.0291273
ENSMUSG00000033124	101.255	-2.337	0.495849	-4.71313	2.43943e-06	9.3446e-05
ENSMUSG00000026199	1376.54	-1.0355	0.33244	-3.11486	0.00184031	0.0221371
ENSMUSG00000026259	479.05	-1.25115	0.257412	-4.86052	1.17079e-06	4.79912e-05
ENSMUSG00000097680	36.1045	-2.73398	0.887153	-3.08174	0.00205792	0.0238304
ENSMUSG00000026697	313.967	-1.52315	0.424113	-3.59138	0.000328928	0.00604805
ENSMUSG00000104011	21.3869	-2.1092	0.631921	-3.33777	0.000844542	0.0123924
ENSMUSG00000104266	7.00537	-4.78434	1.62083	-2.95178	0.00315947	0.032134
ENSMUSG00000026527	225.861	-1.17867	0.400087	-2.94603	0.00321877	0.0325734
ENSMUSG00000026490	1734.23	-1.14747	0.278815	-4.11552	3.86305e-05	0.00104238
ENSMUSG00000053963	184.816	-1.04605	0.325082	-3.21781	0.00129174	0.0170785
ENSMUSG00000100147	3613.79	-1.89724	0.517405	-3.66684	0.000245567	0.00484026
ENSMUSG00000001305	140.804	-1.37042	0.473484	-2.89433	0.00379965	0.0363879
ENSMUSG00000104435	117.539	-2.71927	0.6243	-4.35571	1.32635e-05	0.000413855
ENSMUSG00000026603	119.634	-1.4306	0.404054	-3.54061	0.000399198	0.007012
ENSMUSG00000096929	422.097	-2.05284	0.440178	-4.66364	3.10658e-06	0.00011573
ENSMUSG00000056718	33.309	-2.17522	0.722626	-3.01016	0.00261113	0.028065
ENSMUSG00000026784	167.018	-1.65718	0.443859	-3.73358	0.000188779	0.0039865
ENSMUSG00000085830	73.733	-2.57828	0.672881	-3.83171	0.000127255	0.00287905
ENSMUSG00000015094	4062.18	-1.2081	0.354526	-3.40764	0.000655277	0.0101818
ENSMUSG00000026925	419.915	-1.5899	0.360699	-4.40785	1.04404e-05	0.000339952
ENSMUSG00000014873	538.03	-1.78406	0.49089	-3.63435	0.000278687	0.0053101
ENSMUSG00000009216	242.675	-1.41053	0.380448	-3.70755	0.000209275	0.00428232
ENSMUSG00000039686	3676.54	-1.42065	0.416058	-3.41456	0.000638862	0.0100156
ENSMUSG00000044320	210.609	-1.75973	0.631172	-2.78804	0.00530286	0.0452907
ENSMUSG00000039205	598.43	-2.12841	0.416576	-5.10929	3.23373e-07	1.44268e-05
ENSMUSG00000038900	183.934	-1.22022	0.354262	-3.44441	0.000572317	0.00922516
ENSMUSG00000038765	249.502	-1.38901	0.356462	-3.89665	9.7531e-05	0.00231609
ENSMUSG00000052951	631.301	-1.26104	0.420675	-2.99766	0.00272057	0.0288676
ENSMUSG00000035403	83.9227	-1.54626	0.447339	-3.45656	0.000547112	0.00894775
ENSMUSG00000027004	82.0912	-1.46381	0.520981	-2.80972	0.00495847	0.0435783
ENSMUSG00000005505	34.39	-1.98544	0.535212	-3.70963	0.000207562	0.00426442
ENSMUSG00000027255	131.888	-1.74431	0.560392	-3.11267	0.00185406	0.0222401
ENSMUSG00000044916	232.752	-1.32691	0.424859	-3.12317	0.00178915	0.0216329
ENSMUSG00000068735	607.448	-1.58243	0.329075	-4.8087	1.51914e-06	6.05351e-05
ENSMUSG00000027188	390.796	-1.83161	0.455052	-4.02506	5.69619e-05	0.00145132
ENSMUSG00000034154	512.303	-1.06816	0.355397	-3.00553	0.00265115	0.0283767
ENSMUSG00000033396	166.022	-1.61958	0.46138	-3.51029	0.000447624	0.00766649
ENSMUSG00000027405	793.684	-1.95542	0.357244	-5.47362	4.40942e-08	2.33075e-06
ENSMUSG00000027406	1280.97	-1.15396	0.311072	-3.70962	0.000207572	0.00426442
ENSMUSG00000027350	807.427	-1.35817	0.399886	-3.39638	0.000682826	0.0105205
ENSMUSG00000059361	753.97	-1.12404	0.320614	-3.5059	0.00045507	0.00776818
ENSMUSG00000068040	903.687	-1.16789	0.334553	-3.49089	0.000481417	0.00809976
ENSMUSG00000027612	188.432	-1.26438	0.420705	-3.00538	0.00265253	0.0283784
ENSMUSG00000037771	424.43	-1.14883	0.402247	-2.85602	0.00428984	0.0394457
ENSMUSG00000039834	179.406	-2.50819	0.460714	-5.44412	5.20613e-08	2.6965e-06
ENSMUSG00000017670	1548.87	-1.04897	0.35703	-2.93805	0.00330287	0.0331214
ENSMUSG00000017999	501.348	-1.15352	0.322932	-3.57202	0.000354238	0.00639467
ENSMUSG00000027570	732.345	-1.39173	0.466944	-2.9805	0.00287779	0.0300406
ENSMUSG00000016356	362.298	-1.0422	0.328734	-3.17034	0.00152259	0.0193553
ENSMUSG00000027582	291.362	-1.386	0.382792	-3.62077	0.000293724	0.00553113
ENSMUSG00000103436	14.0374	-3.12746	1.00763	-3.10379	0.00191061	0.0227173
ENSMUSG00000031167	218.024	-1.65156	0.589127	-2.8034	0.00505669	0.0440654
ENSMUSG00000031169	808.389	-1.00183	0.263749	-3.79841	0.000145629	0.00322614
ENSMUSG00000050379	633.368	-1.0432	0.317712	-3.28349	0.0010253	0.014393
ENSMUSG00000036932	370.207	-1.6663	0.448435	-3.7158	0.000202562	0.00420789
ENSMUSG00000051851	147.572	-1.6134	0.526829	-3.06248	0.00219511	0.024838
ENSMUSG00000023092	1508.13	-1.07336	0.319497	-3.35954	0.000780717	0.0117185
ENSMUSG00000073139	222.465	-1.27583	0.343199	-3.71745	0.000201241	0.00419462
ENSMUSG00000002012	2077.56	-1.07949	0.282835	-3.81669	0.000135255	0.00303287
ENSMUSG00000002010	1849.38	-1.77389	0.334364	-5.30527	1.12507e-07	5.42352e-06
ENSMUSG00000008682	73.5556	-1.76395	0.60952	-2.894	0.00380368	0.0363993
ENSMUSG00000001962	579.413	-1.6844	0.355806	-4.73403	2.20106e-06	8.54596e-05
ENSMUSG00000025151	3411.72	-1.43054	0.374733	-3.8175	0.000134811	0.00302555
ENSMUSG00000025656	455.805	-1.35911	0.373042	-3.64332	0.000269147	0.00519758
ENSMUSG00000079487	359.738	-2.27205	0.466694	-4.8684	1.12506e-06	4.62642e-05
ENSMUSG00000031256	644.308	-2.0357	0.532773	-3.82094	0.000132944	0.00299146
ENSMUSG00000054034	181.614	-1.35606	0.464579	-2.91891	0.00351262	0.0345385
ENSMUSG00000025268	532.319	-1.37373	0.373621	-3.6768	0.000236176	0.00469833
ENSMUSG00000041658	179.76	-1.30288	0.426218	-3.05683	0.00223694	0.0251346
ENSMUSG00000095562	122.897	-1.89902	0.676056	-2.80896	0.00497012	0.043636
ENSMUSG00000041977	237.879	-1.50405	0.532443	-2.82481	0.00473082	0.0421421
ENSMUSG00000019710	412.719	-1.31543	0.462515	-2.84408	0.004454	0.0403771
ENSMUSG00000097156	3510.03	-1.6209	0.449848	-3.60321	0.000314314	0.00581673
ENSMUSG00000054199	665.105	-1.83738	0.480953	-3.82028	0.000133299	0.00299684
ENSMUSG00000068922	378.829	-1.35744	0.398302	-3.40806	0.000654272	0.0101818
ENSMUSG00000028047	610.74	-1.34671	0.359833	-3.7426	0.000182127	0.00387981
ENSMUSG00000086389	10.9171	-2.51358	0.915358	-2.746	0.00603259	0.0493672
ENSMUSG00000060671	1177.53	-1.17002	0.402566	-2.90641	0.003656	0.035474
ENSMUSG00000038526	535.568	-1.45463	0.455978	-3.19012	0.00142213	0.0183593
ENSMUSG00000045934	169.235	-1.73676	0.521955	-3.32742	0.000876539	0.0127467
ENSMUSG00000028100	85.3823	-1.9585	0.500776	-3.91094	9.19386e-05	0.00220567
ENSMUSG00000028093	472.761	-1.34364	0.377123	-3.56286	0.000366833	0.00656677
ENSMUSG00000033161	949.244	-1.01247	0.356482	-2.84019	0.00450873	0.0407813
ENSMUSG00000086968	660.964	-1.0843	0.30919	-3.50692	0.000453331	0.00774362
ENSMUSG00000048997	715.764	-1.12377	0.355712	-3.15921	0.00158198	0.0199428
ENSMUSG00000039735	617.502	-1.1669	0.366768	-3.18157	0.00146477	0.0187686
ENSMUSG00000039058	270.506	-1.36488	0.448763	-3.04143	0.00235458	0.0261032
ENSMUSG00000052544	93.6447	-2.1959	0.79506	-2.76194	0.00574597	0.0478373
ENSMUSG00000040738	154.371	-1.33613	0.337112	-3.96345	7.38729e-05	0.00182324
ENSMUSG00000028439	973.681	-1.06991	0.272258	-3.92977	8.50288e-05	0.00206103
ENSMUSG00000087054	41.8048	-2.89415	0.896658	-3.22771	0.00124787	0.0166958
ENSMUSG00000073888	412.35	-1.27659	0.393397	-3.24504	0.00117433	0.015948
ENSMUSG00000028458	85.4947	-1.78996	0.612699	-2.92144	0.00348416	0.0343292
ENSMUSG00000028469	1900.27	-1.04582	0.3479	-3.0061	0.00264624	0.0283359
ENSMUSG00000035615	523.166	-1.06882	0.380609	-2.80818	0.00498225	0.043668
ENSMUSG00000028307	299.932	-1.16109	0.344251	-3.37279	0.000744111	0.0112477
ENSMUSG00000039137	1113.79	-1.08013	0.358308	-3.01454	0.00257369	0.0278253
ENSMUSG00000034926	580.573	-1.07627	0.272915	-3.94361	8.0265e-05	0.00196219
ENSMUSG00000028601	373.781	-1.06501	0.363503	-2.92985	0.00339125	0.0336926
ENSMUSG00000078238	17.3861	-2.32528	0.839307	-2.77048	0.00559741	0.0469344
ENSMUSG00000028700	898.88	-1.02024	0.295677	-3.45052	0.000559498	0.00906393
ENSMUSG00000028687	139.312	-1.10211	0.386948	-2.84821	0.00439652	0.0400196
ENSMUSG00000028542	224.104	-1.82395	0.562345	-3.24347	0.00118082	0.0160067
ENSMUSG00000046093	277.195	-1.1609	0.325528	-3.56622	0.000362171	0.00649235
ENSMUSG00000028869	773.771	-1.93522	0.424114	-4.56297	5.04342e-06	0.00017736
ENSMUSG00000028845	150.403	-1.33968	0.455389	-2.94184	0.00326273	0.0328211
ENSMUSG00000042408	525.687	-1.7448	0.540665	-3.22714	0.00125034	0.0167045
ENSMUSG00000028785	650.869	-1.23149	0.277817	-4.43273	9.30473e-06	0.000309061
ENSMUSG00000078552	279.035	-1.48662	0.442827	-3.35711	0.000787607	0.0117882
ENSMUSG00000028795	402.765	-1.23678	0.321988	-3.84107	0.000122498	0.00279057
ENSMUSG00000028911	127.288	-2.52473	0.57931	-4.35816	1.31158e-05	0.000410239
ENSMUSG00000059291	103.674	-1.06789	0.336543	-3.17312	0.00150808	0.0192279
ENSMUSG00000028661	365.217	-1.6692	0.46862	-3.56195	0.000368111	0.00658507
ENSMUSG00000036622	3236.37	-1.73048	0.410142	-4.21922	2.45148e-05	0.000707829
ENSMUSG00000042804	571.509	-1.47827	0.343245	-4.30675	1.65674e-05	0.000502329
ENSMUSG00000039577	290.683	-1.04962	0.308464	-3.40272	0.000667194	0.0103401
ENSMUSG00000096221	63.5835	-2.04675	0.535269	-3.82377	0.000131425	0.00296248
ENSMUSG00000051557	209.481	-1.64627	0.504698	-3.2619	0.0011067	0.0152787
ENSMUSG00000095567	813.057	-2.60085	0.62822	-4.14004	3.47252e-05	0.000958088
ENSMUSG00000096351	41.5471	-2.44129	0.808327	-3.02017	0.0025263	0.027486
ENSMUSG00000029004	518.748	-1.46948	0.317089	-4.63429	3.58168e-06	0.000131152
ENSMUSG00000038295	126.824	-1.53985	0.488511	-3.15214	0.00162081	0.0202342
ENSMUSG00000028953	394.784	-1.02115	0.330793	-3.08699	0.00202193	0.0235407
ENSMUSG00000028949	310.146	-1.56976	0.344595	-4.55539	5.22889e-06	0.000183632
ENSMUSG00000029161	199.534	-1.53125	0.417693	-3.66598	0.000246397	0.0048529
ENSMUSG00000038552	1406.97	-1.38961	0.319076	-4.35512	1.32993e-05	0.000414467
ENSMUSG00000093502	5.13024	-5.25103	1.60511	-3.27145	0.00106999	0.0148884
ENSMUSG00000047215	176.298	-1.21688	0.407467	-2.98644	0.00282247	0.0295536
ENSMUSG00000037795	271.103	-1.48821	0.457769	-3.251	0.00114999	0.0157121
ENSMUSG00000058558	117.215	-1.53561	0.471353	-3.25788	0.00112249	0.0154437
ENSMUSG00000004815	527.866	-2.22309	0.539706	-4.11908	3.8039e-05	0.00103074
ENSMUSG00000064247	214.905	-1.24031	0.435113	-2.85055	0.00436441	0.0398117
ENSMUSG00000033434	197.24	-1.62284	0.474548	-3.41977	0.000626752	0.00990415
ENSMUSG00000029346	139.221	-1.71804	0.50304	-3.41531	0.000637105	0.0100045
ENSMUSG00000093637	30.5636	-2.43365	0.769433	-3.16291	0.00156198	0.0197579
ENSMUSG00000029559	950.632	-1.12827	0.268644	-4.19986	2.67075e-05	0.000765594
ENSMUSG00000029524	590.148	-1.33521	0.410079	-3.25599	0.00112996	0.0155299
ENSMUSG00000032867	462.73	-1.06506	0.288195	-3.6956	0.000219369	0.00445346
ENSMUSG00000029594	51.76	-1.81171	0.637022	-2.84403	0.00445463	0.0403771
ENSMUSG00000029602	1492.49	-1.48653	0.422911	-3.51499	0.000439778	0.00755726
ENSMUSG00000072647	205.729	-1.93687	0.59531	-3.25355	0.00113972	0.0156222
ENSMUSG00000038593	91.6384	-1.74984	0.495506	-3.53143	0.000413323	0.00718417
ENSMUSG00000090086	1724.19	-1.41694	0.457645	-3.09614	0.00196055	0.023113
ENSMUSG00000029438	545.913	-1.06204	0.327935	-3.23856	0.00120135	0.0161996
ENSMUSG00000102725	51.6461	-2.65367	0.768449	-3.45328	0.000553818	0.00901405
ENSMUSG00000029387	287.473	-1.23399	0.397971	-3.1007	0.00193067	0.0228517
ENSMUSG00000038023	233.088	-1.39553	0.387091	-3.60517	0.000311949	0.00578473
ENSMUSG00000037936	548.23	-1.40886	0.325153	-4.33291	1.47151e-05	0.000452025
ENSMUSG00000029428	734.162	-1.11147	0.394906	-2.81451	0.00488509	0.0430953
ENSMUSG00000025533	589.035	-1.61348	0.367347	-4.39224	1.12191e-05	0.000361453
ENSMUSG00000023079	365.892	-1.26821	0.406106	-3.12287	0.00179099	0.0216449
ENSMUSG00000029675	120.093	-2.10341	0.525263	-4.00449	6.21502e-05	0.00157103
ENSMUSG00000007207	418.307	-1.19237	0.292908	-4.07079	4.68539e-05	0.00122697
ENSMUSG00000000916	468.02	-2.06028	0.450751	-4.57076	4.85955e-06	0.00017207
ENSMUSG00000053293	304.702	-1.33571	0.48487	-2.75479	0.00587302	0.0485808
ENSMUSG00000029699	80.4399	-1.44918	0.51283	-2.82585	0.00471556	0.0420644
ENSMUSG00000005057	263.55	-1.17618	0.382804	-3.07253	0.00212254	0.0243008
ENSMUSG00000094840	345.677	-1.14088	0.395616	-2.88379	0.00392919	0.0371971
ENSMUSG00000037108	273.773	-1.70216	0.412915	-4.12229	3.7512e-05	0.00102076
ENSMUSG00000019518	139.915	-1.2973	0.362445	-3.57931	0.000344501	0.00625399
ENSMUSG00000029576	345.671	-1.29653	0.395614	-3.27725	0.00104825	0.0146493
ENSMUSG00000093910	38.6848	-2.17537	0.752981	-2.88901	0.00386457	0.0368179
ENSMUSG00000043388	1619.14	-1.09349	0.327444	-3.33946	0.0008394	0.0123615
ENSMUSG00000080957	8.54575	-4.40715	1.58454	-2.78134	0.00541355	0.0459162
ENSMUSG00000029534	232.971	-1.19813	0.391947	-3.05686	0.0022367	0.0251346
ENSMUSG00000079560	125.92	-1.85697	0.619832	-2.99593	0.00273608	0.0289725
ENSMUSG00000063884	370.627	-1.72923	0.453589	-3.81234	0.000137659	0.00307873
ENSMUSG00000056091	264.39	-1.04835	0.361905	-2.89677	0.00377031	0.0361607
ENSMUSG00000053907	1912.39	-1.10853	0.39606	-2.7989	0.00512772	0.0444704
ENSMUSG00000068328	2863.29	-1.59812	0.492313	-3.24614	0.00116982	0.0159162
ENSMUSG00000079511	72.52	-1.62836	0.541196	-3.00883	0.00262259	0.0281518
ENSMUSG00000030030	115.565	-1.26036	0.444438	-2.83586	0.00457032	0.0412044
ENSMUSG00000014554	398.454	-1.24599	0.389208	-3.20136	0.00136782	0.0178344
ENSMUSG00000085828	135.596	-2.64164	0.611992	-4.31646	1.58553e-05	0.000481874
ENSMUSG00000034269	1811.78	-1.06201	0.383186	-2.77154	0.00557918	0.0468425
ENSMUSG00000045009	429.358	-1.40207	0.495824	-2.82776	0.00468754	0.0418691
ENSMUSG00000041477	583.844	-1.29585	0.34401	-3.7669	0.000165286	0.00357853
ENSMUSG00000023191	1522.42	-1.65409	0.348555	-4.74556	2.07927e-06	8.1221e-05
ENSMUSG00000038390	2587.88	-1.01379	0.269004	-3.76869	0.000164106	0.00356491
ENSMUSG00000057666	161.895	-1.34667	0.414051	-3.25244	0.0011442	0.0156587
ENSMUSG00000102771	53.3311	-2.87735	0.808652	-3.5582	0.0003734	0.0066479
ENSMUSG00000048668	213.291	-1.18754	0.393448	-3.0183	0.00254201	0.0275638
ENSMUSG00000001520	767.411	-1.00864	0.256636	-3.93025	8.48589e-05	0.00205885
ENSMUSG00000030231	474.257	-1.65615	0.452539	-3.65968	0.00025253	0.0049472
ENSMUSG00000069806	776.816	-1.83121	0.448365	-4.0842	4.42283e-05	0.00116652
ENSMUSG00000035632	317.953	-1.61477	0.352265	-4.58397	4.56229e-06	0.000163341
ENSMUSG00000035545	4314.59	-1.96009	0.55705	-3.5187	0.000433668	0.00748725
ENSMUSG00000004961	352.034	-1.13073	0.371524	-3.04348	0.00233859	0.0259931
ENSMUSG00000035390	766.405	-1.19174	0.299647	-3.97715	6.9745e-05	0.00173466
ENSMUSG00000035279	293.851	-1.16486	0.373273	-3.12066	0.00180446	0.0217771
ENSMUSG00000035228	447.007	-1.62313	0.397801	-4.08025	4.49876e-05	0.00118533
ENSMUSG00000070808	226.089	-2.31944	0.463426	-5.00497	5.58694e-07	2.393e-05
ENSMUSG00000041420	1209.02	-1.12882	0.369974	-3.05108	0.00228021	0.0255215
ENSMUSG00000048920	175.252	-1.21881	0.434992	-2.80192	0.00507996	0.0441841
ENSMUSG00000030397	233.324	-1.78893	0.470192	-3.80468	0.000141989	0.00315867
ENSMUSG00000047603	101.752	-1.8501	0.623823	-2.96575	0.00301947	0.0310993
ENSMUSG00000074283	22.4055	-2.19356	0.775553	-2.82838	0.00467842	0.0418166
ENSMUSG00000051768	693.659	-1.07643	0.379658	-2.83528	0.00457857	0.0412248
ENSMUSG00000043843	1973.99	-1.5593	0.443284	-3.51761	0.000435451	0.00750796
ENSMUSG00000030603	1135.38	-1.08686	0.388147	-2.80013	0.00510823	0.0443793
ENSMUSG00000030600	455.835	-1.28276	0.381532	-3.36212	0.00077347	0.0116233
ENSMUSG00000037463	104.812	-2.07535	0.48323	-4.29476	1.74885e-05	0.000525921
ENSMUSG00000030590	174.412	-1.92328	0.448024	-4.2928	1.76437e-05	0.000529969
ENSMUSG00000049676	98.0552	-1.80523	0.592474	-3.04694	0.00231187	0.025774
ENSMUSG00000053985	290.256	-1.73602	0.567451	-3.05933	0.00221835	0.0250253
ENSMUSG00000013921	1466.19	-1.20445	0.344782	-3.49337	0.000476961	0.0080511
ENSMUSG00000042831	454.794	-1.17927	0.336118	-3.50851	0.000450621	0.00770244
ENSMUSG00000019737	426.843	-1.62125	0.432501	-3.74855	0.000177861	0.00380589
ENSMUSG00000006651	6613.4	-1.37582	0.296801	-4.6355	3.56077e-06	0.00013084
ENSMUSG00000030495	593.261	-2.30145	0.515646	-4.46325	8.07276e-06	0.000273073
ENSMUSG00000001802	1284.52	-1.01622	0.288537	-3.52196	0.000428374	0.00740082
ENSMUSG00000013367	1405.53	-1.79146	0.40946	-4.37518	1.21334e-05	0.000382299
ENSMUSG00000038738	1152.63	-1.44814	0.45896	-3.15527	0.00160348	0.020086
ENSMUSG00000047085	1267.77	-1.33658	0.287915	-4.64229	3.44575e-06	0.000127078
ENSMUSG00000060601	1502.63	-1.25916	0.428595	-2.93787	0.00330472	0.033127
ENSMUSG00000002968	547.627	-1.49185	0.359523	-4.14953	3.33161e-05	0.000923167
ENSMUSG00000011658	399.724	-2.05907	0.547034	-3.76406	0.000167174	0.00360721
ENSMUSG00000060279	1016.14	-1.08444	0.312668	-3.46833	0.000523712	0.00865301
ENSMUSG00000003184	1520.18	-1.55537	0.421568	-3.6895	0.000224699	0.00452953
ENSMUSG00000003868	332.859	-1.01431	0.284358	-3.56701	0.00036108	0.00648181
ENSMUSG00000003273	1754.39	-1.67078	0.280953	-5.94684	2.73371e-09	1.76812e-07
ENSMUSG00000059824	246.912	-2.07611	0.581847	-3.56814	0.000359524	0.00646741
ENSMUSG00000062044	5182.71	-2.04142	0.477181	-4.27808	1.88513e-05	0.000561656
ENSMUSG00000059146	271.152	-1.78884	0.522947	-3.42069	0.00062462	0.00988867
ENSMUSG00000030541	565.267	-1.14828	0.298364	-3.84859	0.000118801	0.00273052
ENSMUSG00000038930	224.44	-1.10085	0.390907	-2.81614	0.00486045	0.0429229
ENSMUSG00000070469	71.8898	-1.70442	0.568455	-2.99833	0.00271462	0.0288282
ENSMUSG00000063550	67.0453	-1.73389	0.625042	-2.77404	0.00553651	0.0466211
ENSMUSG00000030987	476.012	-1.57677	0.434139	-3.63196	0.000281281	0.00535162
ENSMUSG00000031028	1017.39	-1.26936	0.340956	-3.72295	0.000196905	0.00412635
ENSMUSG00000008734	865.493	-1.75653	0.374636	-4.68864	2.75022e-06	0.000104112
ENSMUSG00000066189	184.696	-1.84167	0.596051	-3.08978	0.00200303	0.0234479
ENSMUSG00000030727	625.703	-1.46028	0.411133	-3.55184	0.000382552	0.00678213
ENSMUSG00000032637	3033.36	-1.44467	0.438834	-3.29207	0.000994537	0.0140512
ENSMUSG00000055323	34.837	-2.06975	0.641207	-3.2279	0.00124703	0.0166932
ENSMUSG00000052301	40.869	-2.96343	0.770831	-3.84446	0.000120818	0.00275992
ENSMUSG00000042606	463.954	-1.70539	0.353264	-4.8275	1.38254e-06	5.56086e-05
ENSMUSG00000095334	23.6884	-2.58658	0.810936	-3.18963	0.00142456	0.0183723
ENSMUSG00000049739	379.762	-1.18628	0.318836	-3.72067	0.000198695	0.00415235
ENSMUSG00000010476	624.315	-1.03257	0.334211	-3.08956	0.0020045	0.0234479
ENSMUSG00000025478	1672.61	-1.10983	0.361579	-3.0694	0.00214492	0.0244745
ENSMUSG00000015981	218.87	-1.61378	0.520619	-3.09973	0.001937	0.0228831
ENSMUSG00000025470	260.329	-1.0266	0.355488	-2.88785	0.00387884	0.0369109
ENSMUSG00000025468	748.184	-1.59293	0.344612	-4.6224	3.79323e-06	0.000138308
ENSMUSG00000000214	65.394	-1.94014	0.628226	-3.08828	0.00201316	0.0234598
ENSMUSG00000019823	174.789	-1.15449	0.398027	-2.90054	0.00372521	0.0358786
ENSMUSG00000001119	1449.43	-1.35499	0.351986	-3.84955	0.000118335	0.00272224
ENSMUSG00000020260	514.149	-1.05011	0.316847	-3.31426	0.000918876	0.013207
ENSMUSG00000020329	584.901	-1.08944	0.348239	-3.12843	0.00175744	0.0213377
ENSMUSG00000020327	16.9487	-2.68452	0.974172	-2.75569	0.00585683	0.048501
ENSMUSG00000006498	237.958	-1.37655	0.425499	-3.23515	0.00121577	0.0163513
ENSMUSG00000087672	24.9471	-3.42643	0.916446	-3.73883	0.000184882	0.00392352
ENSMUSG00000020131	166.567	-1.79136	0.524421	-3.41589	0.000635739	0.0100032
ENSMUSG00000035486	647.868	-1.26099	0.425777	-2.96163	0.00306014	0.0313966
ENSMUSG00000035262	74.2992	-1.71673	0.580986	-2.95486	0.00312815	0.031891
ENSMUSG00000051067	230.269	-1.53915	0.379094	-4.06008	4.90555e-05	0.00127554
ENSMUSG00000004931	603.546	-1.54148	0.560275	-2.75129	0.00593611	0.0489767
ENSMUSG00000034771	2281.75	-1.35286	0.351689	-3.84675	0.000119694	0.00274613
ENSMUSG00000034758	234.598	-1.25032	0.415086	-3.01219	0.00259366	0.0279473
ENSMUSG00000034748	676.462	-2.44936	0.585163	-4.18578	2.84188e-05	0.000805679
ENSMUSG00000052291	92.6422	-1.63173	0.542005	-3.01054	0.00260783	0.028053
ENSMUSG00000040354	650.608	-1.63281	0.332323	-4.91332	8.95485e-07	3.74214e-05
ENSMUSG00000025407	232.507	-1.68394	0.49735	-3.38583	0.000709627	0.0108475
ENSMUSG00000040287	180.415	-1.43041	0.49735	-2.87606	0.00402672	0.0377931
ENSMUSG00000040258	193.029	-1.14632	0.38588	-2.97067	0.00297148	0.0307814
ENSMUSG00000025400	177.237	-2.16898	0.495402	-4.37823	1.19648e-05	0.000377912
ENSMUSG00000025395	209.824	-1.38563	0.422846	-3.27692	0.00104947	0.0146584
ENSMUSG00000044005	967.266	-1.07259	0.369815	-2.90034	0.00372757	0.0358786
ENSMUSG00000014498	303.201	-1.60297	0.403812	-3.96959	7.19979e-05	0.0017838
ENSMUSG00000039824	267.723	-1.22342	0.331592	-3.68955	0.000224654	0.00452953
ENSMUSG00000025357	510.638	-1.21984	0.408887	-2.98332	0.00285141	0.0297893
ENSMUSG00000047090	57.335	-2.50843	0.619678	-4.04796	5.16657e-05	0.00133482
ENSMUSG00000044433	153.993	-1.94111	0.554575	-3.50019	0.000464935	0.0078947
ENSMUSG00000089736	32.47	-3.47801	0.788041	-4.41349	1.01716e-05	0.000332584
ENSMUSG00000056228	164.213	-1.41087	0.475198	-2.96901	0.00298759	0.0308862
ENSMUSG00000038482	99.0817	-2.31451	0.715781	-3.23355	0.00122262	0.0164092
ENSMUSG00000096401	68.5823	-2.02163	0.507153	-3.98623	6.71315e-05	0.00167451
ENSMUSG00000097042	387.482	-1.41714	0.494218	-2.86745	0.004138	0.0385245
ENSMUSG00000031562	88.8247	-1.45011	0.518718	-2.79556	0.00518099	0.0446349
ENSMUSG00000031858	2765.02	-1.10023	0.377145	-2.91727	0.00353112	0.0346278
ENSMUSG00000036151	208.765	-1.4805	0.403402	-3.67004	0.000242514	0.00479477
ENSMUSG00000087408	128.476	-1.97193	0.541863	-3.63917	0.000273514	0.00525041
ENSMUSG00000058301	1469.19	-1.25125	0.360373	-3.4721	0.000516407	0.00855904
ENSMUSG00000090137	93.9545	-2.00004	0.427421	-4.67932	2.87829e-06	0.000108482
ENSMUSG00000019139	1102.91	-1.47975	0.4499	-3.28906	0.00100521	0.0141709
ENSMUSG00000034863	1805.7	-1.26123	0.425009	-2.96754	0.00300189	0.0309967
ENSMUSG00000034799	4307.74	-1.32052	0.31065	-4.25083	2.12978e-05	0.000623009
ENSMUSG00000070000	1807.43	-1.4333	0.324693	-4.41432	1.01329e-05	0.000332283
ENSMUSG00000003033	1208.01	-1.23267	0.3658	-3.36978	0.00075228	0.0113579
ENSMUSG00000052488	436.878	-1.62504	0.478761	-3.39427	0.000688115	0.0105878
ENSMUSG00000031708	4778.86	-1.36091	0.337584	-4.03132	5.54635e-05	0.00141923
ENSMUSG00000005483	386.236	-1.07903	0.248059	-4.34987	1.36219e-05	0.000422984
ENSMUSG00000057672	177.676	-1.00021	0.30664	-3.26183	0.00110694	0.0152787
ENSMUSG00000003813	186.864	-1.29754	0.370996	-3.49744	0.000469739	0.00796575
ENSMUSG00000053693	447.602	-2.50601	0.542645	-4.61814	3.87203e-06	0.000140782
ENSMUSG00000052566	563.432	-1.11089	0.345394	-3.2163	0.00129854	0.0171508
ENSMUSG00000046556	104.595	-1.21748	0.335724	-3.62642	0.000287377	0.00542749
ENSMUSG00000031671	447.051	-1.00213	0.299164	-3.34976	0.000808823	0.012049
ENSMUSG00000031889	191.298	-1.45646	0.50664	-2.87474	0.00404354	0.037878
ENSMUSG00000033249	700.245	-1.32157	0.330999	-3.99268	6.53308e-05	0.00164365
ENSMUSG00000014837	86.2958	-1.35964	0.39899	-3.40769	0.000655151	0.0101818
ENSMUSG00000046691	209.66	-1.14402	0.378247	-3.02453	0.00249021	0.0271854
ENSMUSG00000044676	116.982	-2.09562	0.472484	-4.43532	9.19346e-06	0.000306155
ENSMUSG00000033703	723.156	-1.43878	0.435263	-3.30554	0.000947944	0.0135266
ENSMUSG00000031958	801.36	-1.143	0.363736	-3.14238	0.0016758	0.0207496
ENSMUSG00000031955	1141.61	-1.03522	0.354506	-2.92019	0.00349822	0.0344233
ENSMUSG00000031832	489.171	-1.15913	0.404862	-2.86302	0.00419621	0.0388828
ENSMUSG00000031816	1034.24	-1.5075	0.307324	-4.90525	9.33062e-07	3.89285e-05
ENSMUSG00000010154	305.125	-1.01997	0.348527	-2.92652	0.00342775	0.0339635
ENSMUSG00000050751	918.281	-1.03782	0.338418	-3.06667	0.00216459	0.02459
ENSMUSG00000043068	18.1175	-2.50581	0.779384	-3.21512	0.00130391	0.0171953
ENSMUSG00000031985	641.458	-1.10124	0.385028	-2.86016	0.00423428	0.0390817
ENSMUSG00000033885	553.466	-1.25504	0.431264	-2.91014	0.00361266	0.0351862
ENSMUSG00000053453	268.583	-1.38912	0.406376	-3.41832	0.000630086	0.00993243
ENSMUSG00000021737	498.354	-1.18013	0.362842	-3.25245	0.00114413	0.0156587
ENSMUSG00000039308	461.215	-1.09002	0.385032	-2.83099	0.00464045	0.0416145
ENSMUSG00000025280	497.878	-1.07138	0.310294	-3.45279	0.000554814	0.00901405
ENSMUSG00000006522	1485.16	-1.5229	0.404378	-3.76603	0.000165863	0.00358794
ENSMUSG00000019027	229.096	-1.60319	0.449509	-3.56655	0.000361717	0.00648872
ENSMUSG00000059674	110.974	-1.99799	0.726422	-2.75045	0.00595133	0.0490551
ENSMUSG00000022199	7849.61	-1.61154	0.478579	-3.36734	0.000758984	0.0114457
ENSMUSG00000022203	541.46	-1.41822	0.337727	-4.19931	2.67731e-05	0.000766622
ENSMUSG00000045691	118.747	-1.0941	0.389635	-2.808	0.00498504	0.0436776
ENSMUSG00000022208	1166.06	-1.10888	0.264797	-4.18765	2.81861e-05	0.000800847
ENSMUSG00000022211	2854.14	-1.62369	0.403845	-4.02058	5.80543e-05	0.00147671
ENSMUSG00000002324	911.372	-1.27	0.37901	-3.35083	0.000805701	0.0120134
ENSMUSG00000002319	709.829	-1.45447	0.316534	-4.59499	4.32763e-06	0.000155807
ENSMUSG00000002326	432.226	-1.18222	0.402908	-2.93421	0.00334394	0.0333513
ENSMUSG00000035161	98.3718	-1.23704	0.422574	-2.92739	0.00341824	0.0339084
ENSMUSG00000097545	5057.92	-1.25482	0.353334	-3.55137	0.000383231	0.00678949
ENSMUSG00000045731	67.3574	-1.42938	0.483212	-2.95807	0.00309569	0.031647
ENSMUSG00000022103	176.773	-1.16288	0.31961	-3.63844	0.000274291	0.00525747
ENSMUSG00000033166	101.228	-1.17385	0.327361	-3.58579	0.000336055	0.00613962
ENSMUSG00000079084	59.3497	-1.87311	0.543135	-3.4487	0.000563284	0.0091138
ENSMUSG00000057551	96.8384	-2.04293	0.679905	-3.00472	0.00265823	0.0283934
ENSMUSG00000032172	351.325	-1.2371	0.437812	-2.82564	0.00471868	0.0420742
ENSMUSG00000038884	2349.56	-1.70535	0.442657	-3.85252	0.000116907	0.00269662
ENSMUSG00000079681	66.1734	-1.93916	0.648955	-2.98813	0.00280693	0.0294562
ENSMUSG00000010205	610.018	-1.00937	0.316545	-3.1887	0.00142915	0.0184131
ENSMUSG00000002820	539.735	-1.10254	0.355622	-3.10033	0.00193305	0.0228574
ENSMUSG00000035047	137.208	-1.73779	0.442998	-3.92281	8.75234e-05	0.00211354
ENSMUSG00000032178	721.214	-1.38171	0.450122	-3.06963	0.00214322	0.024466
ENSMUSG00000032185	230.512	-1.85927	0.483555	-3.845	0.000120552	0.00275992
ENSMUSG00000032182	83.646	-1.68239	0.540595	-3.11211	0.00185754	0.0222715
ENSMUSG00000032198	1006.01	-1.01896	0.299579	-3.40132	0.000670622	0.0103764
ENSMUSG00000048503	168.283	-1.42806	0.475824	-3.00124	0.00268882	0.0286289
ENSMUSG00000070306	47.7565	-1.80341	0.623872	-2.89068	0.00384408	0.0366497
ENSMUSG00000043923	311.887	-1.44788	0.514938	-2.81176	0.00492711	0.0433916
ENSMUSG00000066705	475.767	-1.17536	0.298352	-3.93951	8.16488e-05	0.00198658
ENSMUSG00000032087	490.436	-1.94981	0.469809	-4.15022	3.32155e-05	0.000921372
ENSMUSG00000032268	1492.67	-1.21762	0.38705	-3.14589	0.00165583	0.0206014
ENSMUSG00000032259	46.1547	-1.87468	0.681044	-2.75266	0.00591127	0.0488344
ENSMUSG00000032285	50.4013	-2.03499	0.736467	-2.76318	0.00572403	0.0476855
ENSMUSG00000032295	3004.49	-1.41364	0.399928	-3.53474	0.000408183	0.00710923
ENSMUSG00000032299	1203.13	-1.40317	0.457934	-3.06414	0.00218297	0.0247224
ENSMUSG00000032316	569.526	-1.85607	0.667251	-2.78167	0.00540807	0.0458848
ENSMUSG00000066607	350.657	-1.2853	0.27211	-4.72345	2.31873e-06	8.94884e-05
ENSMUSG00000086228	393.974	-1.70313	0.573156	-2.9715	0.0029635	0.0307359
ENSMUSG00000039452	781.176	-2.39444	0.544675	-4.39609	1.10218e-05	0.000356435
ENSMUSG00000038664	1600.96	-1.15362	0.33355	-3.45862	0.000542944	0.00888522
ENSMUSG00000032373	72.7243	-2.01882	0.546972	-3.6909	0.000223458	0.00451511
ENSMUSG00000097623	71.339	-1.92931	0.646586	-2.98383	0.00284661	0.0297513
ENSMUSG00000032192	70.5052	-1.99966	0.671713	-2.97696	0.00291124	0.030267
ENSMUSG00000034973	680.709	-1.10452	0.302002	-3.65735	0.00025484	0.00498488
ENSMUSG00000020257	710.17	-1.16804	0.391343	-2.98469	0.00283868	0.0297046
ENSMUSG00000042073	249.823	-2.87012	0.605014	-4.74388	2.09658e-06	8.1773e-05
ENSMUSG00000010066	1262.79	-1.00302	0.336615	-2.97972	0.00288509	0.0300802
ENSMUSG00000010044	110.889	-2.49675	0.709968	-3.51671	0.000436933	0.00752342
ENSMUSG00000097099	39.1969	-2.33889	0.767782	-3.0463	0.00231679	0.0258176
ENSMUSG00000006673	443.056	-1.06422	0.305627	-3.48208	0.000497543	0.00830594
ENSMUSG00000019039	617.383	-2.74345	0.534961	-5.12831	2.92353e-07	1.31569e-05
ENSMUSG00000066357	587.14	-1.37106	0.44029	-3.114	0.00184572	0.0221627
ENSMUSG00000006675	1291.47	-1.07147	0.371249	-2.88612	0.00390028	0.0370074
ENSMUSG00000032502	157.8	-1.70732	0.5193	-3.28773	0.00100999	0.0142227
ENSMUSG00000009741	1176.92	-1.62775	0.550768	-2.95543	0.00312238	0.0318575
ENSMUSG00000032507	508.152	-1.19762	0.350937	-3.41263	0.000643403	0.0100684
ENSMUSG00000047036	211.474	-2.0381	0.650719	-3.13208	0.00173571	0.0211757
ENSMUSG00000082286	285.272	-1.70823	0.334686	-5.10396	3.32612e-07	1.47877e-05
ENSMUSG00000075702	1523.66	-1.58895	0.542475	-2.92908	0.00339967	0.0337502
ENSMUSG00000003585	502.53	-1.03245	0.371599	-2.77839	0.00546289	0.0462326
ENSMUSG00000071866	103.844	-1.33768	0.471187	-2.83896	0.00452613	0.0408956
ENSMUSG00000020288	216.92	-1.53945	0.425272	-3.61992	0.000294691	0.00554416
ENSMUSG00000020411	781.772	-1.36079	0.460038	-2.958	0.00309641	0.031647
ENSMUSG00000001054	394.551	-1.14012	0.370932	-3.07367	0.00211445	0.0242559
ENSMUSG00000018387	810.656	-1.3922	0.382181	-3.64279	0.000269701	0.00520438
ENSMUSG00000020334	231.467	-1.21386	0.419647	-2.89257	0.00382103	0.0365519
ENSMUSG00000072915	281.292	-1.21474	0.437745	-2.77499	0.00552028	0.0465301
ENSMUSG00000086536	24.8081	-3.18555	0.92224	-3.45415	0.000552038	0.00899403
ENSMUSG00000003934	4433.41	-1.12668	0.352163	-3.19932	0.00137752	0.0179091
ENSMUSG00000023170	692.405	-1.60729	0.442996	-3.62822	0.000285385	0.00539778
ENSMUSG00000018554	107.235	-2.1204	0.569551	-3.72294	0.000196919	0.00412635
ENSMUSG00000018574	206.914	-2.10898	0.470657	-4.48093	7.43185e-06	0.000254402
ENSMUSG00000040938	1062.34	-2.00573	0.394923	-5.0788	3.79835e-07	1.67427e-05
ENSMUSG00000020831	44.4535	-1.77978	0.522014	-3.40944	0.000650967	0.0101535
ENSMUSG00000040667	593.096	-1.33378	0.38253	-3.48673	0.000488966	0.00820532
ENSMUSG00000037791	448.661	-1.69288	0.328087	-5.15986	2.47137e-07	1.12798e-05
ENSMUSG00000020832	370.98	-1.19556	0.398362	-3.0012	0.00268918	0.0286289
ENSMUSG00000019437	361.474	-1.32881	0.324827	-4.09083	4.29825e-05	0.00114068
ENSMUSG00000002058	585.058	-1.00509	0.357327	-2.81281	0.00491112	0.0432804
ENSMUSG00000018844	177.864	-1.44364	0.515967	-2.79793	0.0051431	0.0444794
ENSMUSG00000020527	268.188	-1.49886	0.475085	-3.15492	0.0016054	0.0201003
ENSMUSG00000020526	103.182	-1.50344	0.418119	-3.59573	0.00032348	0.00596065
ENSMUSG00000033983	213.825	-1.11841	0.401168	-2.78789	0.00530521	0.0452958
ENSMUSG00000020876	735.771	-1.05879	0.285805	-3.70458	0.000211738	0.00432584
ENSMUSG00000087042	979.876	-1.36282	0.485366	-2.80783	0.00498771	0.0436862
ENSMUSG00000018537	673.725	-1.44474	0.325866	-4.43355	9.26925e-06	0.00030828
ENSMUSG00000035198	318.349	-1.30606	0.401384	-3.25389	0.00113837	0.0156204
ENSMUSG00000035086	400.802	-1.53582	0.537759	-2.85597	0.00429058	0.0394457
ENSMUSG00000008855	3841.43	-1.10129	0.344177	-3.19979	0.00137527	0.0178889
ENSMUSG00000034685	560.342	-1.10762	0.304589	-3.63645	0.000276426	0.0052866
ENSMUSG00000020926	4516.43	-1.05838	0.362671	-2.9183	0.00351943	0.0345626
ENSMUSG00000045532	404.616	-1.30605	0.349604	-3.73579	0.000187129	0.00395816
ENSMUSG00000056938	1160.81	-1.50543	0.490171	-3.07123	0.00213177	0.0243894
ENSMUSG00000055805	918.759	-1.04357	0.347913	-2.99952	0.00270406	0.0287517
ENSMUSG00000018412	626.578	-1.16751	0.309627	-3.77071	0.000162787	0.00353923
ENSMUSG00000020691	126.948	-1.23741	0.358424	-3.45237	0.000555685	0.00901405
ENSMUSG00000020700	210.938	-1.5466	0.488769	-3.16427	0.00155471	0.0197116
ENSMUSG00000020614	491.978	-1.22906	0.399084	-3.07971	0.00207204	0.0239508
ENSMUSG00000018661	215.616	-1.25745	0.28298	-4.4436	8.84644e-06	0.000296131
ENSMUSG00000041629	273.765	-1.2237	0.419367	-2.91797	0.00352317	0.0345762
ENSMUSG00000075389	303.043	-1.18778	0.345391	-3.43894	0.000584002	0.00939586
ENSMUSG00000025142	1036.25	-1.20138	0.406538	-2.95515	0.00312517	0.0318733
ENSMUSG00000021193	274.615	-1.36481	0.370752	-3.68119	0.000232145	0.00464669
ENSMUSG00000039233	542.368	-1.93268	0.524405	-3.68547	0.000228281	0.00458737
ENSMUSG00000038286	132.464	-1.02209	0.333244	-3.0671	0.00216148	0.0245655
ENSMUSG00000021413	394.508	-1.25333	0.351061	-3.57012	0.00035682	0.00643226
ENSMUSG00000086889	132.191	-1.61451	0.557867	-2.89408	0.00380272	0.0363993
ENSMUSG00000092741	12.4768	-3.27691	1.0195	-3.21422	0.00130798	0.0172264
ENSMUSG00000097470	9.43604	-3.67509	1.33881	-2.74504	0.00605028	0.0494119
ENSMUSG00000097033	53.9008	-3.06745	0.796411	-3.85159	0.000117354	0.00270449
ENSMUSG00000069208	32.1553	-2.65607	0.959284	-2.7688	0.00562628	0.0471457
ENSMUSG00000050334	277.449	-1.34306	0.408787	-3.28548	0.0010181	0.0143056
ENSMUSG00000021662	721.725	-1.10495	0.37266	-2.96503	0.00302655	0.0311513
ENSMUSG00000016018	277.649	-1.29067	0.439277	-2.93816	0.00330165	0.0331214
ENSMUSG00000025450	42.0187	-2.25037	0.744523	-3.02257	0.00250641	0.0273289
ENSMUSG00000079179	563.285	-1.02716	0.345764	-2.9707	0.00297127	0.0307814
ENSMUSG00000020668	580.371	-1.25744	0.265291	-4.73986	2.13868e-06	8.32889e-05
ENSMUSG00000071456	45.8279	-1.60565	0.447866	-3.58511	0.000336941	0.00615143
ENSMUSG00000020591	1906.56	-1.64407	0.515779	-3.18755	0.00143486	0.0184773
ENSMUSG00000035133	57.2819	-2.22419	0.755965	-2.94219	0.00325901	0.0328114
ENSMUSG00000021022	155.36	-1.30899	0.457963	-2.8583	0.00425921	0.0392274
ENSMUSG00000051890	124.229	-1.15123	0.378838	-3.03884	0.00237488	0.0262829
ENSMUSG00000021062	560.738	-1.03011	0.366918	-2.80748	0.00499304	0.043701
ENSMUSG00000060716	493.677	-2.02625	0.577201	-3.51047	0.000447309	0.0076662
ENSMUSG00000032705	909.467	-1.2523	0.352729	-3.55033	0.000384752	0.00681175
ENSMUSG00000042350	329.528	-1.47184	0.426316	-3.45246	0.000555508	0.00901405
ENSMUSG00000021182	204.878	-1.42038	0.460655	-3.08339	0.00204656	0.0237309
ENSMUSG00000041771	95.3201	-1.70067	0.554267	-3.06831	0.0021527	0.0244981
ENSMUSG00000021262	483.637	-1.17972	0.270256	-4.36522	1.26997e-05	0.000399593
ENSMUSG00000021263	182.409	-2.42844	0.516445	-4.70222	2.57347e-06	9.77085e-05
ENSMUSG00000101767	40.7601	-2.76233	0.804867	-3.43203	0.000599086	0.0095668
ENSMUSG00000040856	266.726	-1.18272	0.384417	-3.07666	0.00209336	0.0240891
ENSMUSG00000097391	2382.94	-1.24005	0.379669	-3.26613	0.00109029	0.0151138
ENSMUSG00000090327	18.8772	-3.71893	0.900475	-4.12996	3.62826e-05	0.000993604
ENSMUSG00000021279	624.573	-1.89475	0.432963	-4.37624	1.20742e-05	0.000380901
ENSMUSG00000002799	472.604	-1.61081	0.38121	-4.22551	2.38396e-05	0.000690304
ENSMUSG00000021144	716.451	-1.25146	0.403525	-3.10132	0.0019266	0.022842
ENSMUSG00000022364	128.82	-1.31133	0.470111	-2.78941	0.0052804	0.0451588
ENSMUSG00000022602	350.999	-1.01868	0.351393	-2.89897	0.00374388	0.035934
ENSMUSG00000022577	2089.6	-1.94387	0.42447	-4.57953	4.66033e-06	0.000166158
ENSMUSG00000022570	842.413	-1.46084	0.481061	-3.03671	0.00239174	0.0263901
ENSMUSG00000044361	538.027	-1.97949	0.55326	-3.57786	0.000346416	0.00628163
ENSMUSG00000022552	1040.92	-1.07905	0.365383	-2.9532	0.00314501	0.0320375
ENSMUSG00000022556	1028.3	-1.14748	0.315523	-3.63676	0.000276086	0.00528402
ENSMUSG00000022550	884.611	-1.14071	0.338842	-3.36648	0.000761336	0.0114744
ENSMUSG00000034022	1522.3	-1.02429	0.359272	-2.85101	0.00435802	0.0397675
ENSMUSG00000099267	12.5449	-4.02533	1.01461	-3.96735	7.26749e-05	0.00179884
ENSMUSG00000022407	484.253	-1.29835	0.372787	-3.48281	0.000496186	0.00829907
ENSMUSG00000022401	77.4958	-1.69038	0.59659	-2.8334	0.00460562	0.0414393
ENSMUSG00000022456	1100.56	-1.48687	0.280596	-5.29896	1.16462e-07	5.59321e-06
ENSMUSG00000062906	1197.11	-1.46084	0.532235	-2.74473	0.00605613	0.0494283
ENSMUSG00000036561	451.625	-1.46743	0.339402	-4.32358	1.53515e-05	0.000468219
ENSMUSG00000022620	576.549	-1.1857	0.396853	-2.98776	0.00281028	0.0294673
ENSMUSG00000022454	197.29	-1.32427	0.464429	-2.85139	0.00435279	0.0397338
ENSMUSG00000003352	1201.31	-1.43972	0.391739	-3.6752	0.000237659	0.00472418
ENSMUSG00000037579	75.6009	-1.59166	0.576761	-2.75965	0.00578635	0.0480646
ENSMUSG00000036678	369.35	-1.43568	0.498708	-2.87881	0.00399183	0.0375844
ENSMUSG00000023050	479.701	-1.53138	0.369726	-4.14194	3.44382e-05	0.00095119
ENSMUSG00000023051	333.94	-1.53561	0.349811	-4.38982	1.13444e-05	0.000364544
ENSMUSG00000023052	108.262	-2.23681	0.723873	-3.09005	0.0020012	0.0234479
ENSMUSG00000097003	103.328	-1.63743	0.534148	-3.0655	0.00217308	0.024632
ENSMUSG00000000552	1447.63	-1.25115	0.373769	-3.34738	0.000815779	0.0121098
ENSMUSG00000005982	344.103	-1.7661	0.508676	-3.47195	0.000516694	0.00855904
ENSMUSG00000014232	285.753	-1.10694	0.374766	-2.95368	0.00314014	0.0320006
ENSMUSG00000041720	1801.79	-1.07972	0.244334	-4.41904	9.91405e-06	0.000326352
ENSMUSG00000006958	683.884	-1.21513	0.429582	-2.82863	0.00467474	0.0417982
ENSMUSG00000022853	56.8687	-1.46508	0.532866	-2.74943	0.00596995	0.0491299
ENSMUSG00000004366	504.423	-1.264	0.459245	-2.75235	0.00591697	0.0488657
ENSMUSG00000047434	86.4211	-1.74221	0.550597	-3.16423	0.00155496	0.0197116
ENSMUSG00000022636	585.583	-1.18985	0.195913	-6.07333	1.25286e-09	8.46486e-08
ENSMUSG00000047293	96.4417	-2.53661	0.817942	-3.10121	0.00192731	0.022842
ENSMUSG00000022935	211.421	-2.10197	0.575358	-3.65332	0.000258866	0.00505211
ENSMUSG00000051483	296.749	-1.21196	0.366357	-3.30814	0.000939187	0.0134375
ENSMUSG00000097186	11.0516	-4.68537	1.40238	-3.34102	0.000834708	0.0122994
ENSMUSG00000015659	181.097	-1.66995	0.448637	-3.72228	0.000197429	0.00413188
ENSMUSG00000023861	62.2263	-2.00707	0.58439	-3.43446	0.000593732	0.00951671
ENSMUSG00000087478	49.278	-2.50887	0.633464	-3.96055	7.47766e-05	0.00184377
ENSMUSG00000058159	80.7307	-1.769	0.476011	-3.71629	0.000202168	0.00420789
ENSMUSG00000048826	126.912	-2.1188	0.645603	-3.2819	0.00103111	0.0144333
ENSMUSG00000035868	75.3135	-1.78175	0.543361	-3.27912	0.0010413	0.014568
ENSMUSG00000071266	143.465	-1.78122	0.58746	-3.03206	0.00242888	0.0266401
ENSMUSG00000086719	30.5616	-3.03938	1.04317	-2.9136	0.00357291	0.0348782
ENSMUSG00000092981	78.6625	-3.77777	0.700544	-5.39261	6.94399e-08	3.46419e-06
ENSMUSG00000024130	718.552	-1.19287	0.328619	-3.62995	0.000283474	0.00538141
ENSMUSG00000024136	662.178	-1.28205	0.368271	-3.48127	0.00049904	0.00832552
ENSMUSG00000032855	3090.65	-1.10511	0.287425	-3.84487	0.000120617	0.00275992
ENSMUSG00000007021	841.596	-1.10704	0.287205	-3.85454	0.000115948	0.0026823
ENSMUSG00000035521	702.669	-1.62538	0.441483	-3.68164	0.00023174	0.00464238
ENSMUSG00000015126	441.808	-1.45414	0.392712	-3.70282	0.000213214	0.00434909
ENSMUSG00000047507	2606.64	-1.85375	0.498971	-3.71514	0.000203093	0.00420935
ENSMUSG00000024112	1073.34	-1.70768	0.326916	-5.22361	1.75468e-07	8.168e-06
ENSMUSG00000041199	462.594	-1.13766	0.253988	-4.47919	7.49279e-06	0.000255808
ENSMUSG00000061046	2164.55	-1.54658	0.453863	-3.40759	0.000655396	0.0101818
ENSMUSG00000057411	1915.38	-1.14607	0.336267	-3.40823	0.000653865	0.0101818
ENSMUSG00000025738	723.705	-1.11435	0.324731	-3.4316	0.000600023	0.0095686
ENSMUSG00000039615	266.473	-1.65542	0.546886	-3.02699	0.00246999	0.0270104
ENSMUSG00000025735	20.3446	-3.71859	1.21833	-3.0522	0.00227174	0.02547
ENSMUSG00000037326	198.163	-1.58226	0.452274	-3.49845	0.00046797	0.00794099
ENSMUSG00000037805	387.562	-2.4426	0.501684	-4.8688	1.12276e-06	4.6256e-05
ENSMUSG00000055202	28.8034	-1.86947	0.586096	-3.1897	0.0014242	0.0183723
ENSMUSG00000084998	25.952	-2.34374	0.795649	-2.9457	0.00322224	0.0325793
ENSMUSG00000036036	588.491	-1.43064	0.414598	-3.45068	0.000559177	0.00906393
ENSMUSG00000096847	479.503	-1.3862	0.420433	-3.29707	0.000976993	0.013855
ENSMUSG00000086472	14.9458	-4.20751	1.11991	-3.75702	0.000171946	0.00369778
ENSMUSG00000067150	351.478	-1.21558	0.37402	-3.25005	0.00115384	0.0157405
ENSMUSG00000047428	539.659	-1.87172	0.465034	-4.0249	5.69997e-05	0.00145132
ENSMUSG00000084880	32.4342	-1.99839	0.712388	-2.80521	0.00502844	0.0438787
ENSMUSG00000011589	824.906	-1.51541	0.350106	-4.32841	1.50187e-05	0.000459703
ENSMUSG00000001229	639.458	-1.18086	0.358944	-3.28981	0.00100257	0.0141492
ENSMUSG00000002658	2026.3	-1.25403	0.417424	-3.00423	0.00266258	0.0284181
ENSMUSG00000007670	861.001	-1.49334	0.279513	-5.34263	9.16091e-08	4.47477e-06
ENSMUSG00000024081	199.317	-1.04295	0.29601	-3.52338	0.000426087	0.00737858
ENSMUSG00000024127	411.305	-1.47465	0.41328	-3.56818	0.000359476	0.00646741
ENSMUSG00000024287	1115.3	-1.26999	0.445292	-2.85204	0.00434401	0.0397086
ENSMUSG00000024410	273.858	-1.16827	0.383738	-3.04445	0.00233109	0.0259546
ENSMUSG00000024260	743.248	-1.02387	0.350285	-2.92297	0.00346706	0.0341932
ENSMUSG00000024384	297.07	-1.19578	0.37873	-3.15733	0.00159221	0.0200239
ENSMUSG00000036501	212.123	-1.26336	0.394662	-3.20111	0.001369	0.0178344
ENSMUSG00000024370	265.456	-1.74642	0.485995	-3.59349	0.00032628	0.00600794
ENSMUSG00000044024	150.437	-2.4334	0.474991	-5.12305	3.00631e-07	1.34589e-05
ENSMUSG00000024425	254.752	-2.08633	0.722935	-2.88591	0.00390278	0.0370141
ENSMUSG00000024622	193.365	-1.78054	0.497207	-3.58109	0.000342166	0.00622477
ENSMUSG00000032735	737.342	-1.24444	0.421049	-2.95557	0.00312092	0.0318552
ENSMUSG00000024517	26.878	-2.66267	0.819095	-3.25074	0.00115104	0.0157121
ENSMUSG00000024560	953.561	-1.36973	0.399889	-3.42527	0.000614197	0.0097454
ENSMUSG00000091519	13.8497	-2.76599	0.808113	-3.42278	0.000619845	0.00981911
ENSMUSG00000047466	45.6356	-2.59857	0.791668	-3.2824	0.00102929	0.0144314
ENSMUSG00000035372	211.218	-1.43219	0.43881	-3.26381	0.00109926	0.0152148
ENSMUSG00000037916	1892.98	-1.4175	0.36441	-3.88984	0.000100311	0.00237335
ENSMUSG00000024830	3886.53	-1.29157	0.466575	-2.7682	0.00563674	0.047218
ENSMUSG00000097233	84.0048	-2.25021	0.643798	-3.4952	0.0004737	0.00801181
ENSMUSG00000024901	132.884	-1.68812	0.48734	-3.46395	0.000532313	0.00874756
ENSMUSG00000024873	297.269	-1.11625	0.29173	-3.82632	0.000130071	0.00293967
ENSMUSG00000056185	3018.34	-1.38079	0.409251	-3.37396	0.000740963	0.0112133
ENSMUSG00000024926	287.759	-1.3415	0.428788	-3.12858	0.00175654	0.0213377
ENSMUSG00000024799	515.635	-1.14703	0.397392	-2.88641	0.0038967	0.0370007
ENSMUSG00000024797	315.275	-1.45751	0.371374	-3.92465	8.68561e-05	0.00209939
ENSMUSG00000024792	425.969	-1.00425	0.35537	-2.82592	0.00471454	0.0420644
ENSMUSG00000024777	1287.06	-1.25586	0.342353	-3.66832	0.000244149	0.00481969
ENSMUSG00000024963	429.884	-2.11083	0.542727	-3.88931	0.00010053	0.00237634
ENSMUSG00000063796	199.245	-1.71755	0.60215	-2.85236	0.0043396	0.0397086
ENSMUSG00000024736	384.851	-2.3533	0.446826	-5.2667	1.38898e-07	6.57264e-06
ENSMUSG00000025010	140.672	-1.036	0.332695	-3.11397	0.00184589	0.0221627
ENSMUSG00000025020	472.725	-1.51457	0.527288	-2.87238	0.00407387	0.0380928
ENSMUSG00000025195	83.4686	-1.89524	0.541394	-3.50067	0.000464083	0.00789063
ENSMUSG00000037578	1175.53	-1.60147	0.495044	-3.235	0.00121642	0.0163515
ENSMUSG00000074818	416.879	-1.69149	0.527231	-3.20825	0.00133547	0.0175291
ENSMUSG00000040913	175.693	-1.19687	0.399619	-2.99501	0.00274432	0.0290001
ENSMUSG00000056209	59.6258	-1.20203	0.433461	-2.77311	0.00555236	0.0466935
ENSMUSG00000025221	486.876	-1.23604	0.417453	-2.9609	0.0030674	0.0314211
ENSMUSG00000037126	2707.12	-1.0806	0.364364	-2.96571	0.00301989	0.0310993
ENSMUSG00000025226	97.537	-1.01654	0.370686	-2.74233	0.00610042	0.0496952
ENSMUSG00000095742	450.598	-1.98806	0.45963	-4.32534	1.52297e-05	0.000465057

## Sheet: NeuNpos GfpVsIrisin  
NeuNpos GfpVsIrisin DEGs (padj < 0.05 ∧ log2FC >|1|)
ID	Gene_name	log2FoldChange	padj
ENSMUSG00000103544	Gm10048	2.86114	0.00064495
ENSMUSG00000085118	Gm15774	-2.84338	0.00064495
ENSMUSG00000027068	Dhrs9	-2.52685	0.00337873
ENSMUSG00000016427	Ndufa1	2.73265	0.00881965
ENSMUSG00000031079	Zfp300	2.90537	0.00920865
ENSMUSG00000081306	Gm15266	3.36253	0.0094904
ENSMUSG00000090053	Palm2	2.91104	0.0094904
ENSMUSG00000081771	Gm15381	4.51324	0.0104445
ENSMUSG00000041556	Fbxo2	7.56326	0.0146615
ENSMUSG00000110706	Gm45709	4.65107	0.0146615
ENSMUSG00000022054	Nefm	3.46762	0.0146615
ENSMUSG00000103839	Gm37607	3.00727	0.0162297
ENSMUSG00000104343	5730408A14Rik	4.99146	0.0165966
ENSMUSG00000106207	Gm19184	-3.27975	0.0165966
ENSMUSG00000108867	Gm44643	2.32344	0.0165966
ENSMUSG00000109950	Gm45550	-2.76947	0.0165966
ENSMUSG00000111228	Gm48789	3.02328	0.0165966
ENSMUSG00000091318	Gm5415	2.92843	0.0165966
ENSMUSG00000046388	Gm9806	3.9653	0.0165966
ENSMUSG00000003435	Supt5	3.03699	0.0165966
ENSMUSG00000055436	Srsf11	3.5907	0.0170277
ENSMUSG00000064215	Ifi27	3.21686	0.0187619
ENSMUSG00000085179	Gm13645	3.82932	0.0193086
ENSMUSG00000044628	Rnf208	4.42364	0.0193086
ENSMUSG00000040459	Arglu1	3.13257	0.0199314
ENSMUSG00000016349	Eef1a2	3.1704	0.0199314
ENSMUSG00000076885	Traj45	-2.67144	0.0199314
ENSMUSG00000083136	Gm15170	-2.93795	0.0202974
ENSMUSG00000109006	B230209E15Rik	3.1286	0.0205528
ENSMUSG00000057265	Bbof1	2.89028	0.0205528
ENSMUSG00000005045	Chd5	3.22101	0.0205528
ENSMUSG00000104420	E230020A03Rik	3.72638	0.0205528
ENSMUSG00000074922	Fam122a	3.29986	0.0205528
ENSMUSG00000040097	Flywch1	3.40137	0.0205528
ENSMUSG00000084411	Gm11510	3.62705	0.0205528
ENSMUSG00000088246	Gm25911	3.64537	0.0205528
ENSMUSG00000103662	Gm34294	1.92238	0.0205528
ENSMUSG00000103961	Gm36388	4.74896	0.0205528
ENSMUSG00000104136	Gm36955	2.47536	0.0205528
ENSMUSG00000110202	Gm45435	3.29904	0.0205528
ENSMUSG00000051537	Gm5124	3.23814	0.0205528
ENSMUSG00000094635	Gm7104	-3.94028	0.0205528
ENSMUSG00000086903	Hotair	2.50636	0.0205528
ENSMUSG00000036139	Hoxc9	3.92408	0.0205528
ENSMUSG00000052727	Map1b	3.44914	0.0205528
ENSMUSG00000028849	Map7d1	3.02044	0.0205528
ENSMUSG00000054619	Mettl7a1	3.36561	0.0205528
ENSMUSG00000015542	Nat9	3.28395	0.0205528
ENSMUSG00000022421	Nptxr	3.85599	0.0205528
ENSMUSG00000073922	Olfr659	-2.28692	0.0205528
ENSMUSG00000093629	Prox2os	3.31785	0.0205528
ENSMUSG00000040022	Rab11fip2	3.31937	0.0205528
ENSMUSG00000010608	Rbm25	3.37585	0.0205528
ENSMUSG00000061024	Rrs1	2.10902	0.0205528
ENSMUSG00000001158	Snrnp27	3.08418	0.0205528
ENSMUSG00000060332	Tmc2	-1.70175	0.0205528
ENSMUSG00000041096	Tspyl2	3.68913	0.0205528
ENSMUSG00000023951	Vegfa	3.24537	0.0205528
ENSMUSG00000037979	Ccdc92	3.59217	0.0214802
ENSMUSG00000071632	2510002D24Rik	2.56601	0.0218444
ENSMUSG00000102386	2900022M07Rik	3.33904	0.0218444
ENSMUSG00000086796	4932702P03Rik	2.73868	0.0218444
ENSMUSG00000037257	Aagab	1.9234	0.0218444
ENSMUSG00000001588	Acap1	-2.10431	0.0218444
ENSMUSG00000019467	Arhgef25	3.05369	0.0218444
ENSMUSG00000029404	Arl6ip4	3.43479	0.0218444
ENSMUSG00000107729	B230112I24Rik	3.48347	0.0218444
ENSMUSG00000086999	Bcas1os2	2.92596	0.0218444
ENSMUSG00000024780	Cdc37l1	3.15958	0.0218444
ENSMUSG00000000416	Cttnbp2	3.03757	0.0218444
ENSMUSG00000032323	Cyp11a1	2.75749	0.0218444
ENSMUSG00000021377	Dek	2.10177	0.0218444
ENSMUSG00000047842	Diras2	3.37841	0.0218444
ENSMUSG00000085586	Gm11613	2.88079	0.0218444
ENSMUSG00000086631	Gm12784	-2.92876	0.0218444
ENSMUSG00000082888	Gm12934	3.31964	0.0218444
ENSMUSG00000087299	Gm12953	3.85149	0.0218444
ENSMUSG00000083421	Gm14776	4.07873	0.0218444
ENSMUSG00000093256	Gm22933	4.94551	0.0218444
ENSMUSG00000094486	Gm23268	4.36767	0.0218444
ENSMUSG00000092814	Gm23638	3.38571	0.0218444
ENSMUSG00000087943	Gm24245	3.38054	0.0218444
ENSMUSG00000093897	Gm26268	3.6865	0.0218444
ENSMUSG00000098340	Gm27253	3.58453	0.0218444
ENSMUSG00000093751	Gm3307	4.19789	0.0218444
ENSMUSG00000103482	Gm37999	3.11092	0.0218444
ENSMUSG00000102517	Gm38085	2.71845	0.0218444
ENSMUSG00000103621	Gm38366	3.11182	0.0218444
ENSMUSG00000087233	Gm43213	3.03321	0.0218444
ENSMUSG00000108880	Gm44560	3.89979	0.0218444
ENSMUSG00000108765	Gm44580	-4.4246	0.0218444
ENSMUSG00000109332	Gm44742	4.29497	0.0218444
ENSMUSG00000108594	Gm44770	3.08761	0.0218444
ENSMUSG00000108893	Gm44927	3.05873	0.0218444
ENSMUSG00000109010	Gm45027	2.38564	0.0218444
ENSMUSG00000101564	Gm5703	-2.36091	0.0218444
ENSMUSG00000109516	Gm6882	-2.18549	0.0218444
ENSMUSG00000083064	Gm7785	3.10947	0.0218444
ENSMUSG00000027523	Gnas	3.06602	0.0218444
ENSMUSG00000014704	Hoxa2	3.4963	0.0218444
ENSMUSG00000056648	Hoxb8	3.61698	0.0218444
ENSMUSG00000001657	Hoxc8	3.70547	0.0218444
ENSMUSG00000021270	Hsp90aa1	4.19413	0.0218444
ENSMUSG00000013367	Iglon5	3.09229	0.0218444
ENSMUSG00000020916	Krt36	-2.60661	0.0218444
ENSMUSG00000020863	Luc7l3	3.51583	0.0218444
ENSMUSG00000027254	Map1a	3.31705	0.0218444
ENSMUSG00000033174	Mgll	2.76098	0.0218444
ENSMUSG00000064358	mt-Co3	2.91957	0.0218444
ENSMUSG00000022055	Nefl	3.40833	0.0218444
ENSMUSG00000020936	Nmt1	3.07663	0.0218444
ENSMUSG00000027405	Nop56	3.68802	0.0218444
ENSMUSG00000102428	Pcdhga12	3.02752	0.0218444
ENSMUSG00000040618	Pck2	1.64424	0.0218444
ENSMUSG00000038370	Pcp4l1	3.31448	0.0218444
ENSMUSG00000046287	Pnma3	4.34625	0.0218444
ENSMUSG00000028820	Sfpq	3.10497	0.0218444
ENSMUSG00000034891	Sncb	4.04326	0.0218444
ENSMUSG00000032621	Srek1	2.92843	0.0218444
ENSMUSG00000039860	Srrm3	3.4704	0.0218444
ENSMUSG00000028643	Svbp	2.00325	0.0218444
ENSMUSG00000055900	Tmem69	2.17713	0.0218444
ENSMUSG00000029223	Uchl1	2.42796	0.0218444
ENSMUSG00000058301	Upf1	2.93739	0.0218444
ENSMUSG00000035713	Usp35	2.91837	0.0218444
ENSMUSG00000045795	Whamm	3.6498	0.0218444
ENSMUSG00000035851	Ythdc1	2.54581	0.0218444
ENSMUSG00000022000	Zc3h13	3.22176	0.0218444
ENSMUSG00000015597	Zfp318	3.40534	0.0218444
ENSMUSG00000031370	Zrsr2	2.80459	0.0218444
ENSMUSG00000030881	Arfip2	3.06434	0.0219771
ENSMUSG00000081307	Gm13627	3.02602	0.0221196
ENSMUSG00000030035	Wbp1	3.12432	0.0221196
ENSMUSG00000096009	Olfr134	-3.06532	0.0221288
ENSMUSG00000028809	Srrm1	3.35504	0.0221288
ENSMUSG00000022185	Acin1	3.04594	0.0224183
ENSMUSG00000087269	D330023K18Rik	2.62776	0.0224183
ENSMUSG00000083899	Gm12346	3.32273	0.0224183
ENSMUSG00000076258	Gm23935	3.08084	0.0224183
ENSMUSG00000107779	Gm43874	3.30746	0.0224183
ENSMUSG00000081111	Gm5913	-2.7075	0.0224183
ENSMUSG00000023170	Gps2	3.28844	0.0224183
ENSMUSG00000041020	Map7d2	3.21445	0.0224183
ENSMUSG00000061911	Myt1l	3.24741	0.0224183
ENSMUSG00000089687	Rab42	2.92079	0.0224183
ENSMUSG00000029544	Cabp1	3.87458	0.0226449
ENSMUSG00000024268	Celf4	3.18497	0.0226449
ENSMUSG00000056966	Gjc3	2.15269	0.0226449
ENSMUSG00000093716	Gm19815	3.40469	0.0226449
ENSMUSG00000098196	Gm26964	3.55411	0.0226449
ENSMUSG00000002546	Golga2	2.69112	0.0226449
ENSMUSG00000002265	Peg3	3.18806	0.0226449
ENSMUSG00000028248	Pnisr	3.72087	0.0226449
ENSMUSG00000025497	Cdhr5	-2.13557	0.0227624
ENSMUSG00000027677	Ttc14	2.01427	0.0227624
ENSMUSG00000087328	Gm12120	3.41255	0.0228288
ENSMUSG00000008496	Pou2f2	2.74597	0.0228288
ENSMUSG00000020396	Nefh	3.46093	0.0229899
ENSMUSG00000045004	Spata21	-2.81766	0.0229899
ENSMUSG00000059208	Hnrnpm	2.57205	0.0230682
ENSMUSG00000022974	Paxbp1	2.35078	0.0231272
ENSMUSG00000088609	Gm24187	3.37157	0.0234797
ENSMUSG00000059974	Ntm	3.6821	0.0234797
ENSMUSG00000025395	Prim1	-1.43506	0.0235134
ENSMUSG00000046159	Chrm3	3.63867	0.0235865
ENSMUSG00000019986	Ahi1	3.51982	0.0236503
ENSMUSG00000021986	Amer2	2.60685	0.0236503
ENSMUSG00000034647	Ankrd12	2.94406	0.0236503
ENSMUSG00000050856	Atp5k	3.84839	0.0236503
ENSMUSG00000029062	Cdk11b	2.57179	0.0236503
ENSMUSG00000020024	Cep83	2.98894	0.0236503
ENSMUSG00000027966	Col11a1	2.82906	0.0236503
ENSMUSG00000022789	Dnm1l	3.73899	0.0236503
ENSMUSG00000015879	Fam184b	3.06113	0.0236503
ENSMUSG00000025175	Fn3k	2.79452	0.0236503
ENSMUSG00000081648	Gm13423	3.119	0.0236503
ENSMUSG00000083579	Gm15538	3.3384	0.0236503
ENSMUSG00000086324	Gm15564	3.35104	0.0236503
ENSMUSG00000089673	Gm16546	2.86486	0.0236503
ENSMUSG00000097013	Gm26710	2.64926	0.0236503
ENSMUSG00000098178	Gm42418	2.71732	0.0236503
ENSMUSG00000108886	Gm44830	4.12652	0.0236503
ENSMUSG00000110840	Gm47496	3.80556	0.0236503
ENSMUSG00000110745	Gm8106	-3.88848	0.0236503
ENSMUSG00000038253	Hoxa5	2.71176	0.0236503
ENSMUSG00000030980	Knop1	2.92344	0.0236503
ENSMUSG00000074890	Lcmt2	1.85905	0.0236503
ENSMUSG00000061601	Pclo	3.35864	0.0236503
ENSMUSG00000042320	Prox2	3.18927	0.0236503
ENSMUSG00000074637	Sox2	3.71897	0.0236503
ENSMUSG00000042675	Ypel3	2.57548	0.0236503
ENSMUSG00000094441	Zfp955a	3.92519	0.0236503
ENSMUSG00000028180	Zranb2	3.70365	0.0236503
ENSMUSG00000079065	BC005561	3.15109	0.0237784
ENSMUSG00000055053	Nfic	3.30859	0.0237784
ENSMUSG00000021413	Prpf4b	3.6177	0.0237784
ENSMUSG00000087038	2900079G21Rik	2.90425	0.0239101
ENSMUSG00000105881	4932422M17Rik	3.64387	0.0239101
ENSMUSG00000038274	Fau	3.02451	0.0239101
ENSMUSG00000102474	2610012C04Rik	3.24761	0.0240778
ENSMUSG00000057649	Brd9	3.53229	0.0240778
ENSMUSG00000008206	Cers4	3.15821	0.0240778
ENSMUSG00000020462	Cfap36	1.58861	0.0240778
ENSMUSG00000020300	Cpeb4	2.68903	0.0240778
ENSMUSG00000038721	Hoxb7	2.99997	0.0240778
ENSMUSG00000021958	Pinx1	2.83847	0.0240778
ENSMUSG00000029608	Rph3a	2.67032	0.0240778
ENSMUSG00000020232	Hmg20b	3.29496	0.0243624
ENSMUSG00000062372	Otof	3.49302	0.0243624
ENSMUSG00000030122	Ptms	3.11283	0.0243624
ENSMUSG00000020723	Cacng4	3.89071	0.0244981
ENSMUSG00000024548	Setbp1	3.00159	0.0244981
ENSMUSG00000027067	Ssrp1	3.24554	0.0246071
ENSMUSG00000046668	Cxxc5	2.84816	0.0250965
ENSMUSG00000105328	Gm43180	-2.68439	0.0250977
ENSMUSG00000028069	Gpatch4	3.01018	0.0254012
ENSMUSG00000064351	mt-Co1	2.25111	0.0257036
ENSMUSG00000072501	Phf20l1	2.71524	0.0257036
ENSMUSG00000049571	Cfap46	1.88901	0.0259347
ENSMUSG00000002028	Kmt2a	2.9776	0.0259347
ENSMUSG00000062444	Ap3b2	3.35205	0.0262726
ENSMUSG00000031229	Atrx	3.07455	0.0262726
ENSMUSG00000092341	Malat1	3.56242	0.0262726
ENSMUSG00000029706	Pax4	-1.84889	0.0262726
ENSMUSG00000099250	Rn7s2	2.48374	0.0262726
ENSMUSG00000085996	A830012C17Rik	3.0553	0.0264298
ENSMUSG00000002625	Akap8l	3.63996	0.0264298
ENSMUSG00000021500	Ddx46	2.97705	0.0264298
ENSMUSG00000098154	Gm5787	-1.90185	0.0264298
ENSMUSG00000098973	Mir6236	2.92503	0.0264298
ENSMUSG00000064340	mt-Tl1	2.49437	0.0264298
ENSMUSG00000024976	Shoc2	2.11087	0.0264298
ENSMUSG00000039967	Zfp292	3.03707	0.0264298
ENSMUSG00000090546	Cdr1	3.3854	0.0264679
ENSMUSG00000039759	Thap3	3.05824	0.0264679
ENSMUSG00000111620	AC118733.1	-2.61908	0.0265158
ENSMUSG00000028333	Anp32b	2.7216	0.0265158
ENSMUSG00000003814	Calr	3.33255	0.0265158
ENSMUSG00000033916	Chmp2a	3.65531	0.0265158
ENSMUSG00000081887	Gm12097	3.68182	0.0265158
ENSMUSG00000104651	Gm21168	3.7184	0.0265158
ENSMUSG00000096112	Gm26269	3.52298	0.0265158
ENSMUSG00000039630	Hnrnpu	2.66482	0.0265158
ENSMUSG00000060882	Kcnd2	2.0395	0.0265158
ENSMUSG00000090516	Rps11-ps1	3.07191	0.0265158
ENSMUSG00000042050	Wdr60	3.32832	0.0265158
ENSMUSG00000093760		3.9538	0.0265158
ENSMUSG00000021494	Ddx41	2.966	0.0267744
ENSMUSG00000033615	Cplx1	3.37967	0.0268921
ENSMUSG00000041837	Pdcd7	3.44196	0.0268921
ENSMUSG00000030432	Rpl28	3.01497	0.0268921
ENSMUSG00000044068	Zrsr1	3.4585	0.0268921
ENSMUSG00000068151	A230006K03Rik	3.03497	0.0269106
ENSMUSG00000068290	Ddrgk1	2.62453	0.0269106
ENSMUSG00000026825	Dnm1	3.58865	0.0269106
ENSMUSG00000067873	Htatsf1	2.70828	0.0269106
ENSMUSG00000028484	Psip1	3.24399	0.0269106
ENSMUSG00000096942	Rps19-ps6	2.34377	0.0269106
ENSMUSG00000017778	Cox7c	3.4365	0.027237
ENSMUSG00000086331	Gm16310	4.05827	0.027237
ENSMUSG00000020524	Gria1	3.07703	0.027237
ENSMUSG00000038692	Hoxb4	3.77783	0.027237
ENSMUSG00000023944	Hsp90ab1	3.48749	0.027237
ENSMUSG00000100252	Mir124-2hg	2.91897	0.027237
ENSMUSG00000044349	Snhg11	3.80536	0.027237
ENSMUSG00000037364	Srrt	3.43564	0.027237
ENSMUSG00000035649	Zcchc7	2.75906	0.027237
ENSMUSG00000023017	Asic1	2.96041	0.0272461
ENSMUSG00000048550	Thnsl1	2.66455	0.0272677
ENSMUSG00000057133	Chd6	2.76056	0.0272766
ENSMUSG00000045639	Zfp629	2.69259	0.0272957
ENSMUSG00000032309	Fbxo22	2.64245	0.0273653
ENSMUSG00000083285	Gm15815	4.1004	0.0273653
ENSMUSG00000034245	Hdac11	3.34208	0.0273653
ENSMUSG00000091983	Olfr457	-2.38263	0.0273653
ENSMUSG00000028309	Rnf20	2.38182	0.0273653
ENSMUSG00000025272	Tro	3.55632	0.0273653
ENSMUSG00000035390	Brsk1	2.60028	0.027413
ENSMUSG00000046447	Camk2n1	2.43746	0.027413
ENSMUSG00000049550	Clip1	2.47112	0.027413
ENSMUSG00000055065	Ddx17	3.17033	0.027413
ENSMUSG00000086096	Gm12688	3.23565	0.027413
ENSMUSG00000081657	Gm15466	3.41482	0.027413
ENSMUSG00000085608	Gm16354	4.75209	0.027413
ENSMUSG00000097246	Gm26890	2.719	0.027413
ENSMUSG00000098068	Gm7909	3.51032	0.027413
ENSMUSG00000092540	Gm8738	3.01234	0.027413
ENSMUSG00000004980	Hnrnpa2b1	2.65801	0.027413
ENSMUSG00000029004	Kmt2e	2.35705	0.027413
ENSMUSG00000029478	Ncor2	2.80228	0.027413
ENSMUSG00000040225	Prrc2c	2.68754	0.027413
ENSMUSG00000042625	Safb2	3.09509	0.027413
ENSMUSG00000060257	Scrt2	2.80562	0.027413
ENSMUSG00000006576	Slc4a3	3.41466	0.027413
ENSMUSG00000021431	Snrnp48	3.67981	0.027413
ENSMUSG00000047907	Tshz2	3.03491	0.027413
ENSMUSG00000040785	Ttc3	3.1313	0.027413
ENSMUSG00000013419	Zfp651	2.33263	0.027413
ENSMUSG00000034818	Celf5	3.31019	0.0274689
ENSMUSG00000025867	Cplx2	3.06552	0.0274689
ENSMUSG00000017132	Cyth1	2.90631	0.0274689
ENSMUSG00000028020	Glrb	2.00413	0.0274689
ENSMUSG00000107033	Gm43553	3.80963	0.0274689
ENSMUSG00000058392	Rrp1b	2.6496	0.0274689
ENSMUSG00000022199	Slc22a17	3.51593	0.0274689
ENSMUSG00000025060	Slk	2.086	0.0274689
ENSMUSG00000044676	Zfp612	3.1322	0.0274689
ENSMUSG00000026083	Eif5b	2.63152	0.0276555
ENSMUSG00000035569	Ankrd11	2.88387	0.0276681
ENSMUSG00000038352	Arl5c	3.32961	0.0279334
ENSMUSG00000051695	Pcbp1	2.73886	0.0279334
ENSMUSG00000085363	Gm15478	-3.46647	0.0279543
ENSMUSG00000026944	Abca2	3.37968	0.0280912
ENSMUSG00000019943	Atp2b1	2.57581	0.0280912
ENSMUSG00000061755	Bod1l	2.92192	0.0280912
ENSMUSG00000110246	C130073E24Rik	2.26846	0.0280912
ENSMUSG00000041645	Ddx24	3.04928	0.0280912
ENSMUSG00000068263	Efcc1	3.56383	0.0280912
ENSMUSG00000102899	Gm37850	3.08227	0.0280912
ENSMUSG00000102776	Gm38162	2.1537	0.0280912
ENSMUSG00000042873	Lhfpl4	3.03677	0.0280912
ENSMUSG00000099398	Ms4a14	-2.55445	0.0280912
ENSMUSG00000039067	Psmd7	2.38322	0.0280912
ENSMUSG00000024290	Rock1	2.41456	0.0280912
ENSMUSG00000007877	Tcap	3.84545	0.0280912
ENSMUSG00000027208	Fgf7	-2.66158	0.0287052
ENSMUSG00000063457	Rps15	3.83798	0.0287052
ENSMUSG00000103331	Gm37995	3.08403	0.028845
ENSMUSG00000035215	Lsm7	3.12861	0.028845
ENSMUSG00000027397	Slc20a1	3.28014	0.0289425
ENSMUSG00000100199	Gm20324	3.41432	0.0290535
ENSMUSG00000098125	Gm9578	-3.17508	0.0290535
ENSMUSG00000099021	Rn7s1	2.75155	0.0290535
ENSMUSG00000050711	Scg2	3.64618	0.0290535
ENSMUSG00000032525	Nktr	3.39809	0.029314
ENSMUSG00000025582	Nptx1	3.00316	0.029314
ENSMUSG00000105828	Gm43048	3.49831	0.0293232
ENSMUSG00000035754	Wdr18	2.92989	0.0293232
ENSMUSG00000084887	Gm11749	4.63166	0.0293766
ENSMUSG00000024002	Brd4	2.51013	0.0294478
ENSMUSG00000033900	Map9	3.20411	0.0294478
ENSMUSG00000090223	Pcp4	3.99887	0.0294478
ENSMUSG00000027881	Prpf38b	3.16529	0.0294478
ENSMUSG00000057522	Spop	2.65591	0.0294478
ENSMUSG00000055128	Cgrrf1	2.39008	0.029721
ENSMUSG00000056394	Lig1	2.23244	0.029721
ENSMUSG00000071860	2900055J20Rik	2.79829	0.0297407
ENSMUSG00000097971	Gm26917	2.86898	0.0298834
ENSMUSG00000059995	Atxn7l3	3.49584	0.0299004
ENSMUSG00000010066	Cacna2d2	3.31087	0.0299437
ENSMUSG00000020686	Gas2l2	3.35751	0.0299437
ENSMUSG00000087307	Gm12925	2.64262	0.0299437
ENSMUSG00000037157	Il22ra1	-2.42062	0.0299437
ENSMUSG00000021700	Rab3c	2.77181	0.0299437
ENSMUSG00000004892	Bcan	3.41536	0.0300993
ENSMUSG00000070000	Fcho1	3.69452	0.0300993
ENSMUSG00000035829	Ppp1r26	2.32741	0.0300993
ENSMUSG00000043991	Pura	2.84096	0.0300993
ENSMUSG00000046806	3110062M04Rik	2.36306	0.0301877
ENSMUSG00000061393	Acvr2b	2.63889	0.0301877
ENSMUSG00000057897	Camk2b	3.34789	0.0301877
ENSMUSG00000032740	Ccdc88a	3.27669	0.0301877
ENSMUSG00000104145	D130019J16Rik	3.26738	0.0301877
ENSMUSG00000024136	Dnase1l2	4.063	0.0301877
ENSMUSG00000024137	E4f1	3.55732	0.0301877
ENSMUSG00000082792	Gm12176	2.33139	0.0301877
ENSMUSG00000081723	Gm15931	-2.74849	0.0301877
ENSMUSG00000107620	Gm44256	3.26519	0.0301877
ENSMUSG00000034243	Golgb1	3.09706	0.0301877
ENSMUSG00000021639	Gtf2h2	2.12025	0.0301877
ENSMUSG00000020048	Hsp90b1	3.01692	0.0301877
ENSMUSG00000035202	Lars2	3.34793	0.0301877
ENSMUSG00000057421	Las1l	2.3961	0.0301877
ENSMUSG00000039372	Marchf4	3.12478	0.0301877
ENSMUSG00000041607	Mbp	2.40064	0.0301877
ENSMUSG00000064345	mt-Nd2	2.22664	0.0301877
ENSMUSG00000025364	Pa2g4	3.16435	0.0301877
ENSMUSG00000055421	Pcdh9	3.66228	0.0301877
ENSMUSG00000074115	Saa1	-2.90514	0.0301877
ENSMUSG00000059834	Sclt1	2.25387	0.0301877
ENSMUSG00000086503	Xist	3.46063	0.0301877
ENSMUSG00000052676	Zmat1	2.49346	0.0301877
ENSMUSG00000045994	B3gat1	2.95926	0.030331
ENSMUSG00000080186	Gm14448	2.88451	0.030331
ENSMUSG00000033981	Gria2	3.27811	0.030331
ENSMUSG00000015289	Lage3	1.68714	0.030331
ENSMUSG00000062376	Borcs7	2.911	0.030345
ENSMUSG00000070823	Gm1043	2.78563	0.030345
ENSMUSG00000026860	Sh3glb2	2.76026	0.030345
ENSMUSG00000097347	Gm17275	2.65095	0.0305805
ENSMUSG00000099773	Hmgb1-rs16	2.59305	0.0305805
ENSMUSG00000069171	Nr2f1	2.93921	0.0305805
ENSMUSG00000070304	Scn2b	2.61277	0.0305805
ENSMUSG00000086363	A330102I10Rik	2.36118	0.0306133
ENSMUSG00000075289	Carns1	2.9554	0.0306133
ENSMUSG00000034796	Cpne7	3.02557	0.0306133
ENSMUSG00000071332	E230015B07Rik	-3.21949	0.0306133
ENSMUSG00000083282	Ctsf	2.46304	0.0306953
ENSMUSG00000000631	Myo18a	2.26503	0.0308962
ENSMUSG00000018411	Mapt	3.0624	0.0308976
ENSMUSG00000029055	Plch2	2.9981	0.0308976
ENSMUSG00000039218	Srrm2	3.66556	0.0308976
ENSMUSG00000056342	Usp34	2.22381	0.0308976
ENSMUSG00000096768	Gm47283	4.30603	0.0309017
ENSMUSG00000024695	Zfp91	2.54147	0.0309017
ENSMUSG00000020866	Cacna1g	2.92882	0.0310135
ENSMUSG00000031409	Tceal6	3.26671	0.0310135
ENSMUSG00000038762	Abcf1	3.29984	0.0311796
ENSMUSG00000024238	Zeb1	2.70651	0.0311796
ENSMUSG00000045045	Lrfn4	2.94732	0.0313153
ENSMUSG00000094958	3110021N24Rik	3.04698	0.0314682
ENSMUSG00000062284	Gm6030	4.21208	0.0315414
ENSMUSG00000103286	Gm5850	-1.58689	0.0315637
ENSMUSG00000023007	Prpf40b	2.87723	0.0315637
ENSMUSG00000100201	Gm29093	2.85498	0.0316913
ENSMUSG00000029153	Ociad2	1.66523	0.0318689
ENSMUSG00000025576	Rbfox3	3.32622	0.0320303
ENSMUSG00000028541	B4galt2	2.70546	0.032199
ENSMUSG00000094456	Gm22625	3.76541	0.032199
ENSMUSG00000102702	Gm37260	3.7433	0.032199
ENSMUSG00000015937	H2afy	2.59526	0.0324619
ENSMUSG00000040040	Ift88	2.01465	0.0324956
ENSMUSG00000063919	Srrm4	2.08029	0.0324956
ENSMUSG00000021279	Cdc42bpb	2.30287	0.0326202
ENSMUSG00000082383	Gm9670	2.61288	0.0326202
ENSMUSG00000016346	Kcnq2	3.26005	0.0326202
ENSMUSG00000029823	Luc7l2	2.39977	0.0326202
ENSMUSG00000028797	Tmem234	3.31176	0.0326202
ENSMUSG00000107102	Gm42726	2.21525	0.032731
ENSMUSG00000035011	Zbtb7a	3.48508	0.0328751
ENSMUSG00000041777	Cir1	2.05677	0.0328786
ENSMUSG00000040797	Iqsec3	3.27323	0.0328786
ENSMUSG00000058740	Kcnt1	3.34506	0.0328786
ENSMUSG00000046173	Pabpc6	-3.46869	0.0331159
ENSMUSG00000036564	Ndrg4	2.83566	0.0331558
ENSMUSG00000036138	Acaa1a	3.13513	0.0332267
ENSMUSG00000103364	Gm38157	2.47696	0.0332267
ENSMUSG00000004933	Matk	3.94968	0.0332267
ENSMUSG00000036561	Ppp6r2	2.35543	0.0332267
ENSMUSG00000022961	Son	2.97747	0.0332267
ENSMUSG00000052707	Tnrc6a	2.52501	0.0332267
ENSMUSG00000090255	4921534H16Rik	-1.60943	0.033394
ENSMUSG00000020994	Pnn	3.17797	0.0334113
ENSMUSG00000042133	Ppig	2.47076	0.0334113
ENSMUSG00000037266	Rsrp1	2.56468	0.033481
ENSMUSG00000020807	4933427D14Rik	2.49464	0.0336367
ENSMUSG00000031290	Lrch2	1.80274	0.0336367
ENSMUSG00000096054	Syne1	2.62452	0.0336367
ENSMUSG00000047719	Ubiad1	-2.52493	0.0336713
ENSMUSG00000063236	1110038F14Rik	2.84334	0.033898
ENSMUSG00000039347	Atp6v0e2	3.02818	0.033898
ENSMUSG00000031451	Gas6	2.19926	0.033898
ENSMUSG00000027981	Rnpc3	2.83425	0.033898
ENSMUSG00000097995	Gm24362	3.355	0.0340234
ENSMUSG00000036634	Mag	2.63119	0.0340234
ENSMUSG00000051469	Zfp24	2.11073	0.0340835
ENSMUSG00000081078	Gm12568	3.1058	0.0341416
ENSMUSG00000053550	Shisa7	3.08323	0.0341582
ENSMUSG00000089828	Gm16300	2.21694	0.0341827
ENSMUSG00000046378	Asphd1	3.18119	0.0343238
ENSMUSG00000047675	Rps8	2.89621	0.0343238
ENSMUSG00000049191	Rtl5	3.08943	0.0343238
ENSMUSG00000000627	Sema4f	2.72094	0.0343238
ENSMUSG00000028452	Vcp	2.35554	0.0343238
ENSMUSG00000026305	Lrrfip1	2.84913	0.0344284
ENSMUSG00000041757	Plekha6	3.20506	0.0344284
ENSMUSG00000021686	Ap3b1	2.06739	0.0344587
ENSMUSG00000039219	Arid4b	2.17618	0.0344587
ENSMUSG00000049630	C1ql3	5.49533	0.0344587
ENSMUSG00000021194	Chga	2.72392	0.0344587
ENSMUSG00000097548	Gm26748	-2.28215	0.0344587
ENSMUSG00000081788	Gm5898	1.8678	0.0344587
ENSMUSG00000014602	Kif1a	3.13082	0.0344587
ENSMUSG00000097391	Mirg	2.99661	0.0344587
ENSMUSG00000081583	Gm14769	3.39846	0.034475
ENSMUSG00000003410	Elavl3	3.09418	0.0345815
ENSMUSG00000079942	Rpl28-ps3	3.20077	0.0345815
ENSMUSG00000029769	Ccdc136	3.11929	0.0346382
ENSMUSG00000105568	Gm42971	3.14226	0.0346382
ENSMUSG00000028785	Hpca	3.27044	0.0346382
ENSMUSG00000070697	Utp3	3.43534	0.0346382
ENSMUSG00000074415	2610203C20Rik	2.94811	0.0347264
ENSMUSG00000020836	Coro6	3.6336	0.0347264
ENSMUSG00000084390	Gm15425	2.73272	0.0347264
ENSMUSG00000105454	Gm43830	4.70841	0.0347264
ENSMUSG00000072966	Gprasp2	3.16755	0.0347264
ENSMUSG00000034525	Ice1	2.64058	0.0347264
ENSMUSG00000002948	Map2k7	2.58414	0.0347264
ENSMUSG00000033768	Nrxn2	3.08542	0.0347264
ENSMUSG00000029701	Rbm28	2.83205	0.0347264
ENSMUSG00000038738	Shank1	2.90423	0.0347264
ENSMUSG00000038916	Soga3	3.97777	0.0347264
ENSMUSG00000049232	Tigd2	2.75861	0.0347264
ENSMUSG00000034949	Zfr2	3.02485	0.0347264
ENSMUSG00000030967	Zranb1	2.02898	0.0347264
ENSMUSG00000072812	Ahnak2	3.72245	0.0347721
ENSMUSG00000079084	Ccdc82	2.94671	0.0347721
ENSMUSG00000027012	Dync1i2	2.41936	0.0347721
ENSMUSG00000028906	Epb41	1.88079	0.0347721
ENSMUSG00000102623	Gm37673	3.13714	0.0347721
ENSMUSG00000056281	Olfr1322	-2.82652	0.0347721
ENSMUSG00000041354	Rgl2	2.79341	0.0347721
ENSMUSG00000062328	Rpl17	2.76484	0.0347721
ENSMUSG00000068739	Sars	3.05574	0.0347721
ENSMUSG00000030846	Tial1	2.37442	0.0347721
ENSMUSG00000040690	Col16a1	2.32508	0.034878
ENSMUSG00000026883	Dab2ip	2.77549	0.034878
ENSMUSG00000021495	Fam193b	3.04456	0.034878
ENSMUSG00000056629	Fkbp2	3.47412	0.034878
ENSMUSG00000075277	Haglr	3.32478	0.034878
ENSMUSG00000036620	Mgat4b	3.1963	0.034878
ENSMUSG00000095567	Noc2l	2.46923	0.034878
ENSMUSG00000022194	Pabpn1	3.33311	0.034878
ENSMUSG00000029629	Phf14	2.37833	0.034878
ENSMUSG00000032518	Rpsa	2.81075	0.034878
ENSMUSG00000021313	Ryr2	2.80117	0.034878
ENSMUSG00000064329	Scn1a	2.56719	0.034878
ENSMUSG00000037376	Trmt6	2.56924	0.034878
ENSMUSG00000034538	Zfp418	-2.01	0.034878
ENSMUSG00000109554	A230057D06Rik	2.47853	0.0349162
ENSMUSG00000024940	Ltbp3	3.16321	0.0349162
ENSMUSG00000036438	Calm2	2.58226	0.035224
ENSMUSG00000033597	Caskin1	3.22228	0.035224
ENSMUSG00000030086	Chchd6	1.88669	0.035224
ENSMUSG00000055762	Eef1d	2.63623	0.035224
ENSMUSG00000080888	Gm14387	3.08295	0.035224
ENSMUSG00000083397	Gm5466	2.70609	0.035224
ENSMUSG00000101609	Kcnq1ot1	2.52028	0.035224
ENSMUSG00000021428	Riok1	1.90997	0.035224
ENSMUSG00000088185	Scarna2	3.07162	0.035224
ENSMUSG00000030000	Add2	2.68251	0.0352637
ENSMUSG00000007603	Dus3l	3.17286	0.0352637
ENSMUSG00000048000	Gigyf2	1.97789	0.0352637
ENSMUSG00000085751	Gm15412	2.15913	0.0352637
ENSMUSG00000063511	Snrnp70	3.08815	0.0352637
ENSMUSG00000019971	Cep290	1.93637	0.0354393
ENSMUSG00000008200	Fnbp4	2.41163	0.0354393
ENSMUSG00000076281	Gm24270	3.1002	0.0354393
ENSMUSG00000097385	Gm26814	2.00516	0.0354393
ENSMUSG00000085371	Gm3160	3.28604	0.0354393
ENSMUSG00000107199	Gm42550	3.17798	0.0354393
ENSMUSG00000083107	Gm5303	2.95823	0.0354393
ENSMUSG00000083518	Gm9429	-2.37282	0.0354393
ENSMUSG00000038708	Golga4	2.8427	0.0354393
ENSMUSG00000032583	Mon1a	1.76581	0.0354393
ENSMUSG00000070802	Pnmal2	2.82353	0.0354393
ENSMUSG00000020732	Rab37	2.55147	0.0354393
ENSMUSG00000057841	Rpl32	2.7504	0.0354393
ENSMUSG00000029439	Sfswap	2.28906	0.0354393
ENSMUSG00000026155	Smap1	2.61512	0.0354393
ENSMUSG00000074622	Mafb	2.77394	0.0356912
ENSMUSG00000035246	Pcyt1b	2.2279	0.035813
ENSMUSG00000015087	Rabl6	3.04221	0.035813
ENSMUSG00000027456	Sdcbp2	-1.94832	0.035813
ENSMUSG00000015599	Ttbk1	2.38065	0.035813
ENSMUSG00000034656	Cacna1a	3.05978	0.0358232
ENSMUSG00000028863	Meaf6	2.19208	0.0358245
ENSMUSG00000018395	Kif3a	2.59877	0.0358412
ENSMUSG00000102297	5730585A16Rik	2.87245	0.0358647
ENSMUSG00000004110	Cacna1e	2.76262	0.0358647
ENSMUSG00000034390	Cmip	2.87465	0.0358647
ENSMUSG00000024044	Epb41l3	2.61149	0.0358647
ENSMUSG00000058503	Fam133b	2.47611	0.0358647
ENSMUSG00000108668	Gm32816	-3.22814	0.0358647
ENSMUSG00000107388	Gm42788	1.83419	0.0358647
ENSMUSG00000108808	Gm45204	2.72569	0.0358647
ENSMUSG00000082736	Gm5381	-2.36554	0.0358647
ENSMUSG00000055430	Nap1l5	2.62872	0.0358647
ENSMUSG00000048874	Phf3	1.97155	0.0358647
ENSMUSG00000025158	Rfng	3.16435	0.0358647
ENSMUSG00000079003	Samd1	3.24437	0.0358647
ENSMUSG00000021244	Ylpm1	1.98269	0.0358647
ENSMUSG00000070866	Zfp804a	2.28017	0.0358647
ENSMUSG00000109362	Gm44562	3.9306	0.0360732
ENSMUSG00000071767	Rhox7a	-2.26434	0.0361054
ENSMUSG00000107742	9530085L11Rik	2.70309	0.0361658
ENSMUSG00000109394	A230057D06Rik	3.1548	0.0361658
ENSMUSG00000026490	Cdc42bpa	2.3795	0.0361658
ENSMUSG00000043733	Ptpn11	2.4373	0.0361658
ENSMUSG00000020198	Ap3d1	2.60717	0.036167
ENSMUSG00000044098	Rsbn1	2.02874	0.036167
ENSMUSG00000024208	Uqcc2	2.09701	0.036167
ENSMUSG00000066129	Kndc1	3.23715	0.0362672
ENSMUSG00000003346	Abhd17a	2.74475	0.0363495
ENSMUSG00000042750	Bex2	3.23285	0.0363495
ENSMUSG00000106446	Gm42970	3.03128	0.0363495
ENSMUSG00000018476	Kdm6b	2.71721	0.0363495
ENSMUSG00000026857	Ntmt1	3.05256	0.0363495
ENSMUSG00000019738	Polr2i	2.58133	0.0363495
ENSMUSG00000034684	Sema3f	3.10512	0.0363495
ENSMUSG00000020859	Spag9	1.90567	0.0363495
ENSMUSG00000062151	Unc13c	2.04946	0.0363495
ENSMUSG00000074182	Znhit6	3.00076	0.0363536
ENSMUSG00000068328	Aup1	2.72571	0.0364164
ENSMUSG00000031818	Cox4i1	2.13906	0.0364164
ENSMUSG00000060924	Csmd1	1.85419	0.0364164
ENSMUSG00000081136	Gm12990	2.40718	0.0364164
ENSMUSG00000025499	Hras	3.37038	0.0364164
ENSMUSG00000039473	Ubn1	2.18302	0.0364164
ENSMUSG00000042826	Fgf11	3.51417	0.0364459
ENSMUSG00000093105	Gm25535	2.64852	0.0364459
ENSMUSG00000032968	Inha	3.56613	0.0364459
ENSMUSG00000039852	Rere	2.5806	0.0364459
ENSMUSG00000039828	Wdr70	1.90756	0.0364459
ENSMUSG00000104238	Gm37587	-2.44997	0.0365985
ENSMUSG00000030688	Stard10	3.06584	0.0366176
ENSMUSG00000024384	Iws1	2.42409	0.0367128
ENSMUSG00000024019	Cmtr1	2.56828	0.0370032
ENSMUSG00000028701	Lurap1	-1.11469	0.0370032
ENSMUSG00000039166	Akap7	2.54511	0.0371207
ENSMUSG00000084304	Gm6142	3.33156	0.0371207
ENSMUSG00000058297	Spock2	3.14208	0.0371207
ENSMUSG00000029068	Ccnl2	2.45547	0.0371473
ENSMUSG00000109648	Svet1	2.65559	0.0371473
ENSMUSG00000043388	Tmem130	2.91764	0.0371473
ENSMUSG00000062296	Trank1	2.55623	0.0371473
ENSMUSG00000082896	Gm5844	3.07986	0.0372108
ENSMUSG00000027304	Rtf1	2.31132	0.0374827
ENSMUSG00000026260	Ndufa10	2.17941	0.0374991
ENSMUSG00000028034	Fubp1	1.28794	0.0375245
ENSMUSG00000109536	9330162G02Rik	2.15575	0.0375943
ENSMUSG00000083953	Gm14049	2.67479	0.0375943
ENSMUSG00000090761	Gm17201	4.08865	0.0375943
ENSMUSG00000103851	Gm37606	1.45543	0.0375943
ENSMUSG00000025145	Lrrc45	2.52497	0.0375943
ENSMUSG00000022353	Mtss1	2.52145	0.0375943
ENSMUSG00000041168	Lonp1	2.80185	0.037642
ENSMUSG00000058706	0610030E20Rik	2.49126	0.0378726
ENSMUSG00000037032	Apbb1	2.865	0.0378726
ENSMUSG00000020982	Nemf	2.36301	0.0378726
ENSMUSG00000026269	Rnpepl1	2.96357	0.0378726
ENSMUSG00000031906	Smpd3	2.76291	0.0378726
ENSMUSG00000067889	Sptbn2	2.33726	0.0378726
ENSMUSG00000050148	Ubqln2	1.97329	0.0378726
ENSMUSG00000021379	Id4	1.85984	0.0378734
ENSMUSG00000111254	Gm48717	2.95469	0.0378761
ENSMUSG00000032187	Smarca4	2.43447	0.0378761
ENSMUSG00000031631	Cfap97	1.85853	0.0378837
ENSMUSG00000025571	Tnrc6c	1.98478	0.0378837
ENSMUSG00000039278	Pcsk1n	2.82736	0.0379389
ENSMUSG00000075702	Selenom	3.27296	0.0379389
ENSMUSG00000026797	Stxbp1	2.25062	0.0379389
ENSMUSG00000056755	Grm7	1.99731	0.038055
ENSMUSG00000051375	Pcdh1	2.56544	0.038055
ENSMUSG00000025856	Pdgfa	3.01011	0.038055
ENSMUSG00000025369	Smarcc2	2.64831	0.038055
ENSMUSG00000018474	Chd3	2.97319	0.0381072
ENSMUSG00000036499	Eea1	2.70732	0.0382218
ENSMUSG00000024109	Nrxn1	2.47922	0.0382218
ENSMUSG00000001833	Septin7	1.44046	0.0382218
ENSMUSG00000042216	Sgsm1	2.42601	0.038441
ENSMUSG00000087437	Gm13112	2.19301	0.0384831
ENSMUSG00000021268	Meg3	3.89443	0.0384831
ENSMUSG00000093661	Eif4e3	3.08043	0.0384929
ENSMUSG00000102593	Gm38384	2.51203	0.0384929
ENSMUSG00000066551	Hmgb1	2.40159	0.0384929
ENSMUSG00000048755	Mcat	3.30173	0.0384929
ENSMUSG00000034701	Neurod1	2.08594	0.0384929
ENSMUSG00000023036	Pcdhgc4	2.11372	0.0385046
ENSMUSG00000051373	Plpp7	2.88715	0.038509
ENSMUSG00000086921	Gm13189	3.47774	0.0387174
ENSMUSG00000041936	Agrn	3.47933	0.0387463
ENSMUSG00000109489	Gm7451	-1.95351	0.0387468
ENSMUSG00000098208	Gm8349	-1.52268	0.0388042
ENSMUSG00000020070	Rufy2	2.26196	0.0388042
ENSMUSG00000102673	Gm37437	2.80612	0.0388054
ENSMUSG00000036281	Snapc4	2.70153	0.0388888
ENSMUSG00000029472	Anapc5	2.31906	0.0390088
ENSMUSG00000027160	Ccdc34	2.1996	0.0390088
ENSMUSG00000029516	Cit	2.91997	0.0390088
ENSMUSG00000029389	Ddx55	2.36495	0.0390088
ENSMUSG00000029071	Dvl1	3.84883	0.0390088
ENSMUSG00000045624	Esf1	2.24445	0.0390088
ENSMUSG00000095224	F930015N05Rik	2.37866	0.0390088
ENSMUSG00000085767	Gm13563	2.43723	0.0390088
ENSMUSG00000091438	Gm17088	-2.1434	0.0390088
ENSMUSG00000085172	Gm6542	3.03471	0.0390088
ENSMUSG00000080950	Gm7278	2.07052	0.0390088
ENSMUSG00000043384	Gprasp1	3.47149	0.0390088
ENSMUSG00000037736	Limch1	2.1683	0.0390088
ENSMUSG00000045095	Magi1	1.6936	0.0390088
ENSMUSG00000041775	Mapk1ip1	3.12626	0.0390088
ENSMUSG00000042570	Mier2	2.96504	0.0390088
ENSMUSG00000028469	Npr2	2.42691	0.0390088
ENSMUSG00000029528	Pxn	2.42038	0.0390088
ENSMUSG00000032050	Rdx	2.66472	0.0390088
ENSMUSG00000059912	Rpl21-ps6	3.33749	0.0390088
ENSMUSG00000038248	Sobp	2.88498	0.0390088
ENSMUSG00000054034	Tceal5	2.54438	0.0390088
ENSMUSG00000053453	Thoc7	1.63097	0.0390088
ENSMUSG00000015363	Trabd	2.26516	0.0390088
ENSMUSG00000032177	Pde4a	2.55728	0.0390557
ENSMUSG00000109122	A230103L15Rik	2.33225	0.0391608
ENSMUSG00000068267	Cenpb	3.2184	0.0391608
ENSMUSG00000005698	Ctcf	2.50222	0.0391608
ENSMUSG00000029603	Dtx1	2.8367	0.0391608
ENSMUSG00000022485	Hoxc5	2.77504	0.0391608
ENSMUSG00000001661	Hoxc6	3.38764	0.0391608
ENSMUSG00000025731	Mettl26	3.16068	0.0391608
ENSMUSG00000065954	Tacc1	1.72182	0.0391608
ENSMUSG00000033819	Ppp1r16a	2.62958	0.0391972
ENSMUSG00000055897	Ppp4r1l-ps	2.13739	0.0391972
ENSMUSG00000020810	Cygb	3.02735	0.0392658
ENSMUSG00000034570	Inpp5j	2.53209	0.0392678
ENSMUSG00000024853	Sf3b2	2.69054	0.0392678
ENSMUSG00000038872	Zfhx3	1.48378	0.0392678
ENSMUSG00000062044	Lmtk3	3.13285	0.0393008
ENSMUSG00000022701	Ccdc191	2.74106	0.0393309
ENSMUSG00000040811	Eml2	2.47888	0.0393309
ENSMUSG00000025137	Pcyt2	2.92927	0.0393309
ENSMUSG00000068923	Syt11	2.83159	0.0393309
ENSMUSG00000032407	U2surp	2.08986	0.0393309
ENSMUSG00000105422	Gm6089	2.39075	0.039333
ENSMUSG00000061288	Taok3	2.24267	0.0394258
ENSMUSG00000002658	Gtf2f1	2.60203	0.03956
ENSMUSG00000029108	Pcdh7	3.01422	0.03956
ENSMUSG00000034059	Ypel4	2.89875	0.0395889
ENSMUSG00000034621	Gpatch8	2.78577	0.0396656
ENSMUSG00000024947	Men1	3.04612	0.0396656
ENSMUSG00000097868	A330069E16Rik	2.69294	0.0396799
ENSMUSG00000002396	Ocel1	2.20623	0.0396879
ENSMUSG00000086554	9530034E10Rik	2.69418	0.0397324
ENSMUSG00000033595	Lgi3	3.45982	0.0397324
ENSMUSG00000035027	Map2k2	3.45897	0.0397324
ENSMUSG00000034614	Pik3ip1	1.41104	0.0397324
ENSMUSG00000029422	Rsrc2	1.69579	0.0397324
ENSMUSG00000071073	Lrrc73	3.08348	0.0398157
ENSMUSG00000024869	Nudt8	2.92328	0.0398157
ENSMUSG00000105144	Rpl21-ps11	-2.48769	0.0398157
ENSMUSG00000106180	Gm18893	1.98416	0.039934
ENSMUSG00000031955	Bcar1	2.54528	0.039935
ENSMUSG00000036054	Sugp2	2.01561	0.039935
ENSMUSG00000023216	Epb42	-2.21074	0.0399826
ENSMUSG00000031791	Tmem38a	3.21413	0.0399826
ENSMUSG00000021240	Abcd4	2.5128	0.0399999
ENSMUSG00000105974	Gm43318	2.57723	0.0399999
ENSMUSG00000037022	Mmaa	2.04907	0.0399999
ENSMUSG00000036026	Tmem63b	3.24635	0.0399999
ENSMUSG00000046613	Vwa5b2	2.91728	0.0399999
ENSMUSG00000036218	Pdzrn4	1.91174	0.0400899
ENSMUSG00000038085	Cnbd2	1.70139	0.0401619
ENSMUSG00000026353	Ubxn4	2.02452	0.0402128
ENSMUSG00000024501	Dpysl3	1.84909	0.0404363
ENSMUSG00000097767	Miat	3.20199	0.0404363
ENSMUSG00000037674	Rfx7	1.76569	0.0404363
ENSMUSG00000025875	Tspan17	3.00685	0.0404363
ENSMUSG00000064338	mt-Tv	2.34752	0.0404685
ENSMUSG00000026094	Stk17b	-1.86935	0.0404685
ENSMUSG00000018470	Kcnab3	3.30557	0.040595
ENSMUSG00000048602	Morc2b	2.53985	0.0407375
ENSMUSG00000002748	Baz1b	2.51524	0.0407404
ENSMUSG00000024381	Bin1	3.26834	0.0407941
ENSMUSG00000036510	Cdh8	2.44968	0.0408849
ENSMUSG00000107060	Gm38901	-1.44209	0.0408849
ENSMUSG00000031517	Gpm6a	2.16219	0.0408849
ENSMUSG00000024083	Pja2	2.15261	0.0408849
ENSMUSG00000001334	Fndc5	2.75695	0.0409681
ENSMUSG00000109094	Gm44587	2.2336	0.0409681
ENSMUSG00000030451	Herc2	2.21304	0.0409681
ENSMUSG00000048763	Hoxb3	2.88513	0.0409681
ENSMUSG00000018537	Pcgf2	2.71061	0.0409681
ENSMUSG00000029546	Uncx	2.33446	0.041034
ENSMUSG00000070891	Gm12689	2.2219	0.0410366
ENSMUSG00000070394	Tmem256	3.07616	0.0410366
ENSMUSG00000027624	Epb41l1	2.76232	0.0412224
ENSMUSG00000025475	Adgra1	2.35855	0.0412287
ENSMUSG00000102494	Gm36988	1.8014	0.0412287
ENSMUSG00000038026	Kcnj9	2.65482	0.0412287
ENSMUSG00000065037	Rn7sk	3.75488	0.0412517
ENSMUSG00000009995	Taz	2.35721	0.041355
ENSMUSG00000023165	Ssxb2	-2.62016	0.04137
ENSMUSG00000025326	Ube3a	2.13838	0.0414274
ENSMUSG00000051790	Nlgn2	3.05868	0.0414819
ENSMUSG00000043987	Cep164	2.55576	0.0414851
ENSMUSG00000021733	Slc4a7	2.20148	0.0414851
ENSMUSG00000039801	2410089E03Rik	2.11329	0.0416045
ENSMUSG00000036591	Arhgap21	2.21145	0.0416045
ENSMUSG00000032936	Camkv	2.66027	0.0416045
ENSMUSG00000108348	Gm42372	2.34586	0.0416045
ENSMUSG00000058239	Usf2	1.76027	0.0416045
ENSMUSG00000031157	Pqbp1	2.2009	0.0416701
ENSMUSG00000034620	Tmem5	2.09315	0.0417286
ENSMUSG00000032301	Psma4	2.9275	0.041787
ENSMUSG00000033152	Podxl2	2.39326	0.0418657
ENSMUSG00000039542	Ncam1	2.2145	0.0419488
ENSMUSG00000027577	Chrna4	2.78542	0.0419849
ENSMUSG00000047649	Cd3eap	2.58322	0.0421006
ENSMUSG00000040867	Begain	3.43695	0.0423087
ENSMUSG00000032399	Rpl4	1.9865	0.0423087
ENSMUSG00000111088	9430081H08Rik	3.81695	0.0424632
ENSMUSG00000047528	Als2cr12	-1.49306	0.0424632
ENSMUSG00000024052	Lpin2	2.6415	0.0424632
ENSMUSG00000075590	Nrbp2	3.22297	0.0424632
ENSMUSG00000024403	Atp6v1g2	3.00258	0.042494
ENSMUSG00000000826	Dnajc5	2.91688	0.042494
ENSMUSG00000083766	Gm15335	3.72539	0.042525
ENSMUSG00000106497	Gm43195	-1.91793	0.042525
ENSMUSG00000105445	Gm42972	1.76994	0.0426654
ENSMUSG00000025066	Sfr1	2.09476	0.0426654
ENSMUSG00000080316	Spaca6	2.83447	0.0426654
ENSMUSG00000019907	Ppp1r12a	2.15669	0.042733
ENSMUSG00000102516	Gm38340	2.14613	0.0427507
ENSMUSG00000058975	Kcnc1	3.53971	0.0427507
ENSMUSG00000057367	Birc2	2.39791	0.0428343
ENSMUSG00000044067	Gpr22	2.17602	0.0428735
ENSMUSG00000020802	Ube2o	3.02951	0.0428735
ENSMUSG00000025413	Ttc4	3.0145	0.0428967
ENSMUSG00000026131	Dst	2.54476	0.0429076
ENSMUSG00000004187	Kifc2	3.11497	0.0429076
ENSMUSG00000092746	Rn7s6	2.41141	0.0429076
ENSMUSG00000108317	Gm44663	2.07735	0.0430247
ENSMUSG00000104633	Gm42421	4.88086	0.0430424
ENSMUSG00000024921	Smarca2	2.10778	0.0430981
ENSMUSG00000024911	Fibp	2.56132	0.0433563
ENSMUSG00000109575	Gm44831	2.55276	0.0433563
ENSMUSG00000029330	Cds1	2.69656	0.0433782
ENSMUSG00000037351	Actr1b	2.90475	0.0433876
ENSMUSG00000031865	Dctn1	2.32344	0.0433876
ENSMUSG00000110525	Gm45893	3.88181	0.0433876
ENSMUSG00000026959	Grin1	3.4512	0.0433876
ENSMUSG00000075394	Hoxc4	3.53461	0.0433876
ENSMUSG00000070056	Mfhas1	2.61342	0.0433876
ENSMUSG00000022255	Mtdh	1.82208	0.0433876
ENSMUSG00000028978	Nos3	-1.84628	0.0433876
ENSMUSG00000060335	Olfr384	1.81529	0.0433876
ENSMUSG00000110185	Igip	2.7128	0.0434608
ENSMUSG00000053332	Gas5	2.17808	0.0434675
ENSMUSG00000021408	Ripk1	1.38314	0.0434675
ENSMUSG00000057863	Rpl36	3.24324	0.0434798
ENSMUSG00000022705	Drd3	-1.65366	0.0435453
ENSMUSG00000016409	Nkap	1.60811	0.0436795
ENSMUSG00000097545	Mir124a-1hg	3.04467	0.0437137
ENSMUSG00000026643	Nmt2	1.61392	0.0437137
ENSMUSG00000055839	Elob	3.14124	0.0437152
ENSMUSG00000053647	Gper1	3.34083	0.0437152
ENSMUSG00000079184	Mphosph8	1.89132	0.0437152
ENSMUSG00000074909	Ranbp6	2.92819	0.0437152
ENSMUSG00000023118	Sympk	2.12317	0.0437152
ENSMUSG00000032011	Thy1	3.18915	0.0437582
ENSMUSG00000097419	Gm26666	1.90565	0.0438224
ENSMUSG00000002771	Grin2d	2.70964	0.0439301
ENSMUSG00000042729	Wdr74	2.54773	0.0439301
ENSMUSG00000026205	Slc23a3	-1.4546	0.0440867
ENSMUSG00000024743	Syt7	3.0415	0.0440884
ENSMUSG00000029072	Tas1r3	2.76699	0.0440884
ENSMUSG00000073400	Trim10	-1.92062	0.044166
ENSMUSG00000027525	Phactr3	2.53956	0.0443311
ENSMUSG00000036046	5031439G07Rik	3.11534	0.0444005
ENSMUSG00000032883	Acsl3	1.23297	0.0444005
ENSMUSG00000036820	Amdhd2	2.48251	0.0444005
ENSMUSG00000060216	Arrb2	2.75672	0.0444005
ENSMUSG00000028197	Col24a1	1.66333	0.0444005
ENSMUSG00000074247	Dda1	2.53275	0.0444005
ENSMUSG00000090232	Gm16132	-2.51556	0.0444005
ENSMUSG00000111235	Gm4657	-2.25004	0.0444005
ENSMUSG00000024502	Jakmip2	2.3311	0.0444005
ENSMUSG00000023909	Paqr4	2.75143	0.0444005
ENSMUSG00000031425	Plp1	2.29719	0.0444005
ENSMUSG00000047261	Gap43	2.94952	0.044488
ENSMUSG00000106826	Gm42583	2.48393	0.044488
ENSMUSG00000040462	Os9	2.45233	0.044498
ENSMUSG00000027102	Hoxd8	2.37164	0.0445853
ENSMUSG00000029757	Dync1i1	1.87937	0.0445883
ENSMUSG00000009418	Nav1	2.23462	0.0446603
ENSMUSG00000098041	Gm26981	2.5215	0.0447171
ENSMUSG00000001962	Fam50a	2.48495	0.04473
ENSMUSG00000036572	Upf3b	2.0673	0.0447416
ENSMUSG00000103882	Gm37452	2.65179	0.0447533
ENSMUSG00000086638	4930405A21Rik	2.90015	0.0447887
ENSMUSG00000041278	Ttc1	2.63779	0.044871
ENSMUSG00000034586	Hid1	2.47166	0.0448988
ENSMUSG00000047417	Rexo1	2.83726	0.0450595
ENSMUSG00000026199	Ankzf1	1.88697	0.0451163
ENSMUSG00000025878	Uimc1	1.86664	0.0451163
ENSMUSG00000087408	Cers1	2.90429	0.0452749
ENSMUSG00000041380	Htr2c	1.83366	0.0452749
ENSMUSG00000033004	Mycbp2	2.43977	0.0452749
ENSMUSG00000020441	2310033P09Rik	3.22994	0.0454596
ENSMUSG00000110972	5830462O15Rik	3.24917	0.0454596
ENSMUSG00000090671	Gm5067	3.28108	0.0454596
ENSMUSG00000042354	Gnl3	2.52905	0.0454596
ENSMUSG00000038255	Neurod2	2.78916	0.0454596
ENSMUSG00000036323	Srp72	1.3666	0.0454596
ENSMUSG00000027189	Trim44	2.12177	0.0454596
ENSMUSG00000001065	Zfp276	2.64415	0.0454596
ENSMUSG00000028423	Nfx1	1.80509	0.0458075
ENSMUSG00000022791	Tnk2	2.56607	0.0460785
ENSMUSG00000080928	Hmgb1-ps6	2.43172	0.0461108
ENSMUSG00000075467	Dnlz	2.35714	0.0461353
ENSMUSG00000029713	Gnb2	3.17353	0.0461353
ENSMUSG00000015501	Hivep2	2.46882	0.0461353
ENSMUSG00000034021	Pds5b	2.13151	0.0461353
ENSMUSG00000029578	Wipi2	2.13683	0.0461353
ENSMUSG00000025529	Zfp711	1.94486	0.0461353
ENSMUSG00000083122	Gm15578	3.62816	0.0463763
ENSMUSG00000087286	Gm9013	3.48449	0.0463763
ENSMUSG00000024194	Cuta	3.14292	0.0464637
ENSMUSG00000108372	Gm45124	2.02016	0.0464637
ENSMUSG00000018501	Ncor1	1.8506	0.0464637
ENSMUSG00000027993	Trim2	2.28607	0.0464637
ENSMUSG00000031536	Polb	1.93951	0.0464996
ENSMUSG00000042388	Dlgap3	3.1411	0.0465361
ENSMUSG00000022217	Emc9	1.76152	0.0465986
ENSMUSG00000110067	6330411D24Rik	2.96434	0.0468348
ENSMUSG00000038914	Dido1	2.35092	0.0468451
ENSMUSG00000098708	Gm27252	-2.58644	0.0468451
ENSMUSG00000103824	Gm38177	3.06072	0.0468451
ENSMUSG00000110360	Gm45380	1.9533	0.0468451
ENSMUSG00000037235	Mxd4	2.72767	0.0468451
ENSMUSG00000032827	Ppp1r9a	1.91948	0.0468908
ENSMUSG00000027620	Rbm39	1.89638	0.0468908
ENSMUSG00000037712	Fermt2	1.88838	0.0470672
ENSMUSG00000028861	Mrps15	2.64023	0.047113
ENSMUSG00000031210	Gpr165	-1.51026	0.0471474
ENSMUSG00000048304	Slitrk3	2.6007	0.0472402
ENSMUSG00000041057	Wdr43	2.24659	0.0472402
ENSMUSG00000039671	Zmynd8	2.55842	0.0472402
ENSMUSG00000025892	Gria4	2.10878	0.0472891
ENSMUSG00000024346	Pfdn1	2.30429	0.0472891
ENSMUSG00000064115	Cadm2	1.55413	0.0473003
ENSMUSG00000030410	Dmwd	3.17514	0.0473003
ENSMUSG00000073755	5730409E04Rik	3.18054	0.0473656
ENSMUSG00000026987	Baz2b	2.17866	0.0473656
ENSMUSG00000037217	Syn1	3.42254	0.0473656
ENSMUSG00000040407	Akap9	2.14121	0.0474986
ENSMUSG00000024617	Camk2a	2.56849	0.0474986
ENSMUSG00000049807	Arhgap23	1.92751	0.0475362
ENSMUSG00000035835	Plppr3	2.83876	0.0476962
ENSMUSG00000029559	2210016L21Rik	2.28728	0.0477224
ENSMUSG00000028212	Ccne2	1.45921	0.0478233
ENSMUSG00000019261	Map1s	2.05838	0.0478496
ENSMUSG00000024899	Papss2	-1.22437	0.0478496
ENSMUSG00000035521	Gnptg	3.14211	0.0478711
ENSMUSG00000045655	Fam216b	-1.60008	0.0478846
ENSMUSG00000059714	Flot1	2.15782	0.0481867
ENSMUSG00000105504	Gbp5	-1.51476	0.0481867
ENSMUSG00000097835	Gm26910	2.57176	0.0481867
ENSMUSG00000058833	Rex1bd	3.28291	0.0481867
ENSMUSG00000023033	Scn8a	2.37718	0.0481867
ENSMUSG00000001227	Sema6b	2.26446	0.0481867
ENSMUSG00000020486	Septin4	1.6365	0.0481867
ENSMUSG00000022415	Syngr1	2.4596	0.0481867
ENSMUSG00000106047	Gm42942	1.32884	0.0482664
ENSMUSG00000083536	Gm15808	2.57473	0.0482779
ENSMUSG00000032492	Pth1r	2.63615	0.0482779
ENSMUSG00000032580	Rbm5	2.13281	0.0482779
ENSMUSG00000020135	Apc2	2.74111	0.0482932
ENSMUSG00000020530	Ggnbp2	2.3734	0.0482932
ENSMUSG00000087301	Gm13629	3.02996	0.0482932
ENSMUSG00000108528	Gm8319	4.18519	0.0482932
ENSMUSG00000040721	Zfhx2	2.36058	0.0482932
ENSMUSG00000094910	D430019H16Rik	3.26788	0.0483678
ENSMUSG00000105449	Gm43379	1.27023	0.0483678
ENSMUSG00000064343	mt-Tq	2.17288	0.0483678
ENSMUSG00000001062	Vps9d1	1.92554	0.0483678
ENSMUSG00000042662	Dusp15	2.04919	0.048378
ENSMUSG00000084904	Gm14827	2.83119	0.0484298
ENSMUSG00000020918	Kat2a	2.55086	0.0484298
ENSMUSG00000040463	Mybbp1a	2.62166	0.0484298
ENSMUSG00000022594	Lynx1	3.09672	0.048496
ENSMUSG00000099881	2810013P06Rik	2.02607	0.0485111
ENSMUSG00000035640	Cbarp	2.67223	0.0485111
ENSMUSG00000101587	Gm29036	-2.68758	0.0485111
ENSMUSG00000011751	Sptbn4	2.52284	0.0486715
ENSMUSG00000002307	Daxx	2.54302	0.0487439
ENSMUSG00000104814	Gm42979	2.08012	0.0487439
ENSMUSG00000026875	Traf1	-1.10566	0.0487439
ENSMUSG00000020923	Ubtf	2.65191	0.0487439
ENSMUSG00000034566	Atp5h	2.6593	0.0487994
ENSMUSG00000053024	Cntn2	2.80226	0.0487994
ENSMUSG00000018707	Dync1h1	2.22979	0.0487994
ENSMUSG00000037262	Kin	2.10136	0.0487994
ENSMUSG00000073896	Olfr716	-2.07273	0.0487994
ENSMUSG00000030519	Apba2	2.79907	0.0488228
ENSMUSG00000104396	Gm37959	2.41924	0.0488763
ENSMUSG00000107106	Gm43760	2.04047	0.0488763
ENSMUSG00000023495	Pcbp4	3.78129	0.0488763
ENSMUSG00000037428	Vgf	2.3937	0.0488763
ENSMUSG00000015095	Fbxw5	2.9565	0.048935
ENSMUSG00000037876	Jmjd1c	1.88248	0.048935
ENSMUSG00000019814	Ltv1	2.34722	0.048935
ENSMUSG00000068184	Ndufaf2	2.76485	0.048935
ENSMUSG00000027455	Nsfl1c	2.04242	0.048935
ENSMUSG00000051177	Plcb1	2.06694	0.048935
ENSMUSG00000091624	Vmn2r9	-2.14309	0.048935
ENSMUSG00000051550	Zfp579	2.57694	0.048935
ENSMUSG00000026238	Ptma	2.45811	0.0490107
ENSMUSG00000036057	Ptpn23	2.99523	0.0490107
ENSMUSG00000108713	Gm33027	-1.94412	0.0490123
ENSMUSG00000075318	Scn2a	2.31218	0.0490123
ENSMUSG00000082855	Gm14537	2.4279	0.0490652
ENSMUSG00000070972	Dnajc25	1.32044	0.0491467
ENSMUSG00000097911	Gm26691	1.83424	0.0492568
ENSMUSG00000027422	Rrbp1	2.22485	0.0492568
ENSMUSG00000028876	Epha10	2.53368	0.0492622
ENSMUSG00000041351	Rap1gap	3.07769	0.0492622
ENSMUSG00000032594	Ip6k1	2.75269	0.0492997
ENSMUSG00000051502	Ufsp1	3.53687	0.0492997
ENSMUSG00000030611	Mrps11	2.15692	0.049327
ENSMUSG00000071424	Grid2	1.43404	0.0493946
ENSMUSG00000086943	4732414G09Rik	3.04058	0.0496296
ENSMUSG00000022477	Aco2	1.98443	0.0496296
ENSMUSG00000055373	Fut9	1.57968	0.0496296
ENSMUSG00000052144	Ppp4r2	1.92899	0.0496296
ENSMUSG00000079037	Prnp	2.73107	0.0496296
ENSMUSG00000111511	AC160966.1	-2.65722	0.0496866
ENSMUSG00000002957	Ap2a2	2.48199	0.0496866
ENSMUSG00000027575	Arfgap1	2.48668	0.0496866
ENSMUSG00000052407	Ccdc171	2.45167	0.0496866
ENSMUSG00000097596	Gm26673	2.14667	0.0496866
ENSMUSG00000024958	Gpr137	3.70536	0.0496866
ENSMUSG00000020900	Myh10	2.03071	0.0496866
ENSMUSG00000022416	Cacna1i	2.42878	0.049689
ENSMUSG00000029463	Fam216a	3.03133	0.0497917
ENSMUSG00000040037	Negr1	1.90413	0.0497917
ENSMUSG00000035776	Cd99l2	1.97636	0.0499349
ENSMUSG00000103884	Gm37005	1.4504	0.0499349

## Sheet: Overlap Woo et al.
Overlap between Woo et al. (padj < 0.05 ∧ log2FC < (-1)) and NeuNpos GfpVsIrisin (padj < 0.05 ∧ log2FC > |1|)
Ensembl_Gene_ID	Mouse_Gene_Name	log2FC_Woo	pvalue_Woo	padj_Woo	log2FC_GfpVsIrisin	pvalue_GfpVsIrisin	padj_GfpVsIrisin
ENSMUSG00000029559	2210016L21Rik	-1.12827	2.67075e-05	0.000765594	2.28728	0.0019052	0.0477224
ENSMUSG00000026199	Ankzf1	-1.0355	0.00184031	0.0221371	1.88697	0.00169453	0.0451163
ENSMUSG00000026490	Cdc42bpa	-1.14747	3.86305e-05	0.00104238	2.3795	0.000897627	0.0361658
ENSMUSG00000001962	Fam50a	-1.6844	2.20106e-06	8.54596e-05	2.48495	0.00166464	0.04473
ENSMUSG00000068328	Aup1	-1.59812	0.00116982	0.0159162	2.72571	0.000933766	0.0364164
ENSMUSG00000031955	Bcar1	-1.03522	0.00349822	0.0344233	2.54528	0.00125531	0.039935
ENSMUSG00000035390	Brsk1	-1.19174	6.9745e-05	0.00173466	2.60028	0.000350204	0.027413
ENSMUSG00000028785	Hpca	-1.23149	9.30473e-06	0.000309061	3.27044	0.000713016	0.0346382
ENSMUSG00000010066	Cacna2d2	-1.00302	0.00288509	0.0300802	3.31087	0.000453838	0.0299437
ENSMUSG00000029004	Kmt2e	-1.46948	3.58168e-06	0.000131152	2.35705	0.000350365	0.027413
ENSMUSG00000079084	Ccdc82	-1.87311	0.000563284	0.0091138	2.94671	0.000754615	0.0347721
ENSMUSG00000021279	Cdc42bpb	-1.89475	1.20742e-05	0.000380901	2.30287	0.000599823	0.0326202
ENSMUSG00000087408	Cers1	-1.97193	0.000273514	0.00525041	2.90429	0.00170443	0.0452749
ENSMUSG00000024136	Dnase1l2	-1.28205	0.00049904	0.00832552	4.063	0.000490312	0.0301877
ENSMUSG00000013367	Iglon5	-1.79146	1.21334e-05	0.000382299	3.09229	0.000111824	0.0218444
ENSMUSG00000062044	Lmtk3	-2.04142	1.88513e-05	0.000561656	3.13285	0.00119405	0.0393008
ENSMUSG00000070000	Fcho1	-1.4333	1.01329e-05	0.000332283	3.69452	0.000460732	0.0300993
ENSMUSG00000097545	Mir124a-1hg	-1.25482	0.000383231	0.00678949	3.04467	0.00156483	0.0437137
ENSMUSG00000023170	Gps2	-1.60729	0.000285385	0.00539778	3.28844	0.000137496	0.0224183
ENSMUSG00000035521	Gnptg	-1.62538	0.00023174	0.00464238	3.14211	0.00191937	0.0478711
ENSMUSG00000002658	Gtf2f1	-1.25403	0.00266258	0.0284181	2.60203	0.00121723	0.03956
ENSMUSG00000097391	Mirg	-1.24005	0.00109029	0.0151138	2.99661	0.000694095	0.0344587
ENSMUSG00000024384	Iws1	-1.19578	0.00159221	0.0200239	2.42409	0.000957655	0.0367128
ENSMUSG00000095567	Noc2l	-2.60085	3.47252e-05	0.000958088	2.46923	0.000768033	0.034878
ENSMUSG00000027405	Nop56	-1.95542	4.40942e-08	2.33075e-06	3.68802	0.000121615	0.0218444
ENSMUSG00000028469	Npr2	-1.04582	0.00264624	0.0283359	2.42691	0.00113518	0.0390088
ENSMUSG00000018537	Pcgf2	-1.44474	9.26925e-06	0.00030828	2.71061	0.00133952	0.0409681
ENSMUSG00000036561	Ppp6r2	-1.46743	1.53515e-05	0.000468219	2.35543	0.000629213	0.0332267
ENSMUSG00000021413	Prpf4b	-1.25333	0.00035682	0.00643226	3.6177	0.000200282	0.0237784
ENSMUSG00000075702	Selenom	-1.58895	0.00339967	0.0337502	3.27296	0.0010465	0.0379389
ENSMUSG00000038738	Shank1	-1.44814	0.00160348	0.020086	2.90423	0.000736233	0.0347264
ENSMUSG00000022199	Slc22a17	-1.61154	0.000758984	0.0114457	3.51593	0.000360412	0.0274689
ENSMUSG00000054034	Tceal5	-1.35606	0.00351262	0.0345385	2.54438	0.00115309	0.0390088
ENSMUSG00000053453	Thoc7	-1.38912	0.000630086	0.00993243	1.63097	0.00112528	0.0390088
ENSMUSG00000043388	Tmem130	-1.09349	0.0008394	0.0123615	2.91764	0.000983358	0.0371473
ENSMUSG00000058301	Upf1	-1.25125	0.000516407	0.00855904	2.93739	0.000120659	0.0218444
ENSMUSG00000044676	Zfp612	-2.09562	9.19346e-06	0.000306155	3.1322	0.000361266	0.0274689
