# Supplementary material for: The exercise hormone irisin has neuroprotective effects in a mouse model of multiple sclerosis
Source: Nat Metab. 2026 May 21;8(5):1051–66. doi: 10.1038/s42255-026-01527-7 (PMC13218937; doi:10.1038/s42255-026-01527-7)
Supplement: Supplementary file 8 — Jupyter Notebook with relevant code. [file 42255_2026_1527_MOESM8_ESM.ipynb]

# %% [markdown]
# Load Required Packages

# %% [code]
import numpy as np
import pandas as pd
import os
import seaborn as sns
import matplotlib.pyplot as plt
from matplotlib.patches import Ellipse
from matplotlib.lines import Line2D
from matplotlib.colors import to_rgba
from matplotlib.colors import ListedColormap
import matplotlib.transforms as transforms
import matplotlib.patheffects as path_effects
from sklearn.preprocessing import StandardScaler
from sklearn.decomposition import PCA

# %% [markdown]
# PCA

# %% [code]
# Function to draw confidence ellipse
def confidence_ellipse(x, y, ax, n_std=1.96, facecolor='none', edgecolor='black', **kwargs):
    if x.size != y.size:
        raise ValueError("x and y must be the same size")
    
    cov = np.cov(x, y)
    pearson = cov[0, 1] / np.sqrt(cov[0, 0] * cov[1, 1])
    ell_radius_x = np.sqrt(1 + pearson)
    ell_radius_y = np.sqrt(1 - pearson)
    ellipse = Ellipse((0, 0), width=ell_radius_x * 2, height=ell_radius_y * 2, facecolor=facecolor, edgecolor=edgecolor, **kwargs)
    
    scale_x, scale_y = np.sqrt(cov[0, 0]) * n_std, np.sqrt(cov[1, 1]) * n_std
    transf = transforms.Affine2D().rotate_deg(45).scale(scale_x, scale_y).translate(np.mean(x), np.mean(y))
    ellipse.set_transform(transf + ax.transData)
    return ax.add_patch(ellipse)

# %% [code]
# Load data and define colors for conditions
data = pd.read_csv()
color_pos = '#821200' 
color_neg = '#FF7F00' 
sample_cols = [col for col in data.columns if any(x in col for x in ['Neg', 'Pos'])]
pca_data = data[sample_cols]

# Select top 500 most variable genes and transpose for PCA
top_genes = pca_data.var(axis=1).nlargest(500).index
pca_data_t = pca_data.loc[top_genes].T

# Perform PCA
pca = PCA(n_components=2)
pca_result = pca.fit_transform(pca_data_t)

# Create DataFrame with PCA results and condition labels
pca_df = pd.DataFrame(pca_result, columns=['PC1', 'PC2'], index=pca_data_t.index)
pca_df['condition'] = ['NeuN-' if 'Neg' in s else 'NeuN+' for s in pca_df.index]
pca_df['treatment'] = ['GFP' if 'GFP' in s else 'IRISIN' for s in pca_df.index]

# %% [code]
# Plot PCA results
plt.figure(figsize=(12, 10))
ax = sns.scatterplot(data=pca_df, x='PC1', y='PC2', hue='condition', style='treatment', s=500,
                     palette={'NeuN+': color_pos, 'NeuN-': color_neg})

plt.title('NeuN- vs NeuN+', fontsize=22)
plt.xlabel(f'PC1 ({pca.explained_variance_ratio_[0]:.2%} variance explained)', fontsize=18)
plt.ylabel(f'PC2 ({pca.explained_variance_ratio_[1]:.2%} variance explained)', fontsize=18)
plt.tick_params(axis='both', labelsize=14)
plt.axhline(y=0, color='k', linestyle='--', linewidth=0.5)
plt.axvline(x=0, color='k', linestyle='--', linewidth=0.5)

# Draw confidence ellipses for each condition
for condition in pca_df['condition'].unique():
    subset = pca_df[pca_df['condition'] == condition]
    color = color_pos if condition == 'NeuN+' else color_neg
    confidence_ellipse(subset['PC1'], subset['PC2'], ax, facecolor=color, edgecolor=color, alpha=0.3)

plt.legend(bbox_to_anchor=(1.05, 1), loc='upper left', fontsize=16)
plt.xlim(pca_df['PC1'].min() - 30, pca_df['PC1'].max() + 15)
plt.ylim(pca_df['PC2'].min() - 5, pca_df['PC2'].max() + 10)
plt.tight_layout()
plt.show()

# %% [markdown]
# Load Required Packages

# %% [code]
library(clusterProfiler)
library(ggplot2)
library(org.Mm.eg.db)
library(enrichplot)
library(cowplot)

# %% [markdown]
# GSEA

# %% [code]
# Load data from CSV and inspect 'padj' column
df_NeuNpos <- read.csv()
print('Total number of genes:')
length(df_NeuNpos$padj)
print('Number of genes with NA:')
sum(is.na(df_NeuNpos$padj))
print('Percentage of NA genes:')
sum(is.na(df_NeuNpos$padj)) / length(df_NeuNpos$padj) * 100

# %% [code]
# Sort genes by log2FoldChange in descending order and create gene list
df_NeuNpos_sorted <- df_NeuNpos[order(df_NeuNpos$log2FoldChange, decreasing = TRUE), ]
geneList_NeuNpos <- df_NeuNpos_sorted$log2FoldChange
names(geneList_NeuNpos) <- df_NeuNpos_sorted$X
geneList_NeuNpos <- geneList_NeuNpos[!is.na(names(geneList_NeuNpos))]

# %% [code]
# Perform gene set enrichment analysis (GSEA) and simplify results
gse_neun <- gseGO(
  geneList = geneList_NeuNpos,
  ont = "ALL", keyType = "ENSEMBL", minGSSize = 15, maxGSSize = 500, 
  pvalueCutoff = 0.05, verbose = TRUE, OrgDb = org.Mm.eg.db, pAdjustMethod = "BH", by = "fgsea"
)
gse_neun_simplified <- simplify(gse_neun, cutoff = 0.7, by = "p.adjust", select_fun = min)

# Convert gene IDs to gene symbols for readability and create pairwise term similarity matrix
gsex_neun_simplified <- setReadable(gse_neun_simplified, 'org.Mm.eg.db', 'ENSEMBL')
gsex2_neun_simplified <- pairwise_termsim(gsex_neun_simplified)

# Add a column with negative NES values for color coding in plot legend
gsex2_neun_simplified_with_negNES <- gsex2_neun_simplified
result_df_neun_simplified <- gsex2_neun_simplified_with_negNES@result
result_df_neun_simplified$negNES <- -1 * result_df_neun_simplified$NES
gsex2_neun_simplified_with_negNES@result <- result_df_neun_simplified

# %% [code]
# Create enrichment map plot with customized layout and clustering
set.seed(123)
p <- emapplot(
  gsex2_neun_simplified_with_negNES, layout = "kk", color = "negNES",
  showCategory = 200, cex_category = 1, cex_label_category = 0.5, 
  group_category = TRUE, nCluster = 11
)

# Enhance plot appearance: add title, adjust legend, and arrange layout
p <- p + ggtitle("Enrichment Map of Gene Sets")
legend <- get_legend(p)
p_no_legend <- p + theme(legend.position = "none")
p_large <- ggdraw() + draw_plot(p_no_legend, 0, 0, 1, 1) + theme(plot.margin = margin(10, 10, 10, 10))
final_plot_neun_simplified_negNES <- plot_grid(p_large, legend, rel_widths = c(0.8, 0.2), ncol = 2)

print(final_plot_neun_simplified_negNES)

# %% [markdown]
# Image Processing (ImageJ/Fiji)

# %% [markdown]
This macro documents the preprocessing and quantification steps used for MFI GFAP, DAPI, NeuN, and Irisin imaging analysis.  
All steps were performed in **ImageJ (Fiji)** using the following macro, provided below for reproducibility.


# %% [markdown]
### Irisin NeuN processing

# %% [code]
// ----------- Create Max Projections for DAPI and NeuN -------------
selectWindow("DAPI");
run("Z Project...", "projection=[Max Intensity]");
rename("DAPI_Max");

selectWindow("NeuN");
run("Z Project...", "projection=[Max Intensity]");
rename("NeuN_Max");

# %% [code]
// ----------- Apply setMinAndMax for NeuN -------------
selectWindow("NeuN_Max");
setMinAndMax(32, 12832);

// ----------- Create Average Intensity Projection for Irisin -------------
selectWindow("Irisin");
run("Z Project...", "projection=[Average Intensity]");
rename("Irisin_Avg");

// ----------- Apply setMinAndMax for Irisin -------------
selectWindow("Irisin_Avg");
setMinAndMax(33, 3801);
run("Subtract Background...", "rolling=100");

# %% [code]
// ----------- Threshold and Segment NeuN (to get candidate ROIs) -------------
selectWindow("NeuN_Max");
run("Gaussian Blur...", "sigma=1.0");
run("Auto Threshold", "method=Otsu white");
setOption("BlackBackground", false);
run("Convert to Mask");
run("Watershed");
rename("NeuN_Segmented");

run("Analyze Particles...", "size=50-Infinity circularity=0.3-1.00 show=Nothing display clear add");

// Save NeuN ROIs temporarily
roiManager("Select All");
roiManager("Combine");
run("Create Mask");
rename("All_NeuN_Mask");

# %% [code]
// ----------- Filter ROIs that overlap with DAPI -------------
roiManager("Reset");  // start fresh
selectWindow("NeuN_Segmented");
run("Analyze Particles...", "size=50-Infinity circularity=0.3-1.00 show=Nothing clear add");

// Store original NeuN ROIs
nROIs = roiManager("count");

// Prepare mask from DAPI
selectWindow("DAPI_Max");
run("Gaussian Blur...", "sigma=1.0");
run("Auto Threshold", "method=Otsu white");
setOption("BlackBackground", false);
run("Convert to Mask");
rename("DAPI_Mask");

// Create a copy for pixel inspection
selectWindow("DAPI_Mask");
run("Duplicate...", "title=DAPI_Mask_Copy");
selectWindow("DAPI_Mask_Copy");

# %% [code]
// ----------- Keep only NeuN ROIs that overlap DAPI -------------
roiManager("deselect");
keptROIs = 0;
for (i = 0; i < nROIs; i++) {
    roiManager("select", i);
    run("Measure");
    getStatistics(area, mean);
    
    // Check if mean intensity inside DAPI mask is above 0
    if (mean > 0) {
        roiManager("select", i);
        roiManager("Add");  // add again to new filtered set
        keptROIs++;
    }
}

// Remove original unfiltered ROIs
for (j = 0; j < nROIs; j++) {
    roiManager("Select", 0);
    roiManager("Delete");
}

# %% [code]
// ----------- Measure Irisin in Filtered NeuN ROIs -------------
run("Clear Results");
selectWindow("Irisin_Avg");
roiManager("deselect");
roiManager("measure");

# %% [markdown]
### MFI GFAP processing

# %% [code]
// ----------- Create Max Projections for DAPI and GFAP -------------
selectWindow("DAPI");
run("Z Project...", "projection=[Max Intensity]");
rename("DAPI_Max");
print("DAPI Max Projection created.");

selectWindow("GFAP");
run("Z Project...", "projection=[Max Intensity]");
rename("GFAP_Max");
print("GFAP Max Projection created.");

# %% [code]
// ----------- Apply setMinAndMax for GFAP -------------
selectWindow("GFAP_Max");
setMinAndMax(280, 3641);
print("GFAP display range set.");

// ----------- Create Average Intensity Projection for Irisin -------------
selectWindow("Irisin");
run("Z Project...", "projection=[Average Intensity]");
rename("Irisin_Avg");
print("Irisin Avg Projection created.");

// ----------- Apply setMinAndMax for Irisin -------------
selectWindow("Irisin_Avg");
setMinAndMax(0, 2201);
run("Subtract Background...", "rolling=100");
print("Irisin display range set.");

# %% [code]
// ----------- Threshold and Segment GFAP -------------
selectWindow("GFAP_Max");
setAutoThreshold("Yen dark no-reset");
run("Convert to Mask");
run("Analyze Particles...", "size=20-Infinity show=Nothing add");
print("GFAP thresholded and initial ROIs added.");

// ----------- Combine and mask ROIs -------------
roiManager("Select All");
roiManager("Combine");
run("Create Mask");
rename("All_GFAP_Mask");
print("GFAP ROIs combined into All_GFAP_Mask.");

// ----------- Prepare DAPI mask -------------
selectWindow("DAPI_Max");
run("Gaussian Blur...", "sigma=1.0");
run("Auto Threshold", "method=Otsu white");
setOption("BlackBackground", false);
run("Convert to Mask");
rename("DAPI_Mask");
print("DAPI mask created.");

# %% [code]
// ----------- Filter GFAP ROIs that overlap with DAPI -------------
roiManager("Reset");
selectWindow("All_GFAP_Mask");
run("Analyze Particles...", "size=20-Infinity show=Nothing clear add");

nROIs = roiManager("count");
print("ROIs to check for DAPI overlap: " + nROIs);

selectWindow("DAPI_Mask");

roiManager("deselect");
keptROIs = 0;
for (i = 0; i < nROIs; i++) {
    roiManager("select", i);
    run("Measure");
    getStatistics(area, mean);
    if (mean > 0) {
        roiManager("select", i);
        roiManager("Add");
        keptROIs++;
    }
}
print("ROIs overlapping with DAPI: " + keptROIs);

// Remove original unfiltered ROIs
for (j = 0; j < nROIs; j++) {
    roiManager("Select", 0);
    roiManager("Delete");
}
print("Original unfiltered ROIs removed.");

# %% [code]
// ----------- Measure Irisin average intensity -------------
run("Clear Results");
selectWindow("Irisin_Avg");
run("Set Measurements...", "mean redirect=None decimal=3");
roiManager("deselect");
roiManager("measure");
print("Irisin intensity measured for filtered GFAP ROIs.");
