# Supplementary material for: The exercise hormone irisin has neuroprotective effects in a mouse model of multiple sclerosis
Source: Nat Metab. 2026 May 21;8(5):1051–66. doi: 10.1038/s42255-026-01527-7 (PMC13218937; doi:10.1038/s42255-026-01527-7)
Supplement: Supplementary file 9 — Numerical source data and statistical details for Fig. 1. [file 42255_2026_1527_MOESM9_ESM.xlsx]

## Sheet: Fig1b
Weeks	Exercise EAE
0	0	0	0	0	0	0	0	0	0	0	0	0	0	0	0	0	0	0	0	0
1	2.2	0	4	3.9	1.3	5.4	0	5	4.5	2.5	1.7	2.5	0	3.1	2	2.6	1.2	4.7	1.6	1.1
2	7.8	11	9.3	8	4	12.9	0	10.8	10.3	6.3	4.8	5.5	0	6.5	5.8	2.6	4.3	6	5	4.3
3	11.9	17.8	7.7	8.2	14.6	14.8	0	15	13.7	8.2	14.1	2.3	0	7.2	6.7	3.1	5	10.3	1	5.6
4	12	17.8	8.3	8.3	14	14.5	1.6	13.4	14	7.3	10.7	0.8	1.6	6.5	4.9	6.2	4.4	8.2	10	9.4
5	12.8	8.3	11.1	6.1	12.9	16	3.3	14.1	17	4.8	11.1	0.1	6	6	5.1	4.6	3.2	10.5	11.8	12.3
6	10.4	15.4	10.4	7.1	13.3	15.4	3.3	13.5	17.1	8.3	13	3.4	7.3	7.8	5.8	9.4	2	12.8	4.8	6.6
7	11.7	15.1	10.8	6	12.7	16.3	3	13.4	11.5	7.4	8.6	7.6	6.6	6.5	4.3	7.8	1.4	13.3	10.1	12.5
8	12.2	14.3	8.2	7.1	10.4	14.4	3.1	12.5	11.9	8.5	9.7	7.8	5.8	8.4	1	3.2	1.3	14.2	11.4	12.1
9	4.6	7	5.3	3.8	3.9	7.9	1	5.6	0.3	3.4	1.1	1.5	1.5	1.5	1	0.1	1	2.3	0.8	3.2
10	4.8	2.1	4.1	2.6	3.6	4.7	0.4	3.1	0.1	1.2	3.2	1.7	0.3	0	0.2	0	0.8	0	2.3	0.1
11	5.7	2.4	1.9	2.8	1.2	2.5	0.1	1.4	0	2.4	8	3.9	3.3	0.2	2.4	0.3	2.6	0.5	0.7	0.6
12	3.5	2.9	2.6	2.3	1	5.4	0.1	3.9	0.4	1.4	4.5	2.4	1.8	1.3	0.3	0	0.9	1.6	0.3	2

## Sheet: Fig1c
Day after immunization	Exercise EAE																				Sedentary EAE
0	0	0	0	0	0	0	0	0	0	0	0	0	0	0	0	0	0	0	0	0	0	0	0	0	0	0	0	0	0	0	0	0	0	0	0	0	0	0	0	0
1	0	0	0	0	0	0	0	0	0	0	0	0	0	0	0	0	0	0	0	0	0	0	0	0	0	0	0	0	0	0	0	0	0	0	0	0	0	0	0	0
2	0	0	0	0	0	0	0	0	0	0	0	0	0	0	0	0	0	0	0	0	0	0	0	0	0	0	0	0	0	0	0	0	0	0	0	0	0	0	0	0
3	0	0	0	0	0	0	0	0	0	0	0	0	0	0	0	0	0	0	0	0	0	0	0	0	0	0	0	0	0	0	0	0	0	0	0	0	0	0	0	0
4	0	0	0	0	0	0	0	0	0	0	0	0	0	0	0	0	0	0	0	0	0	0	0	0	0	0	0	0	0	0	0	0	0	0	0	0	0	0	0	0
5	0	0	0	0	0	0	0	0	0	0	0	0	0	0	0	0	0	0	0	0	0	0	0	0	0	0	0	0	0	0	0	0	0	0	0	0	0	0	0	0
6	0	0	0	0	0	0	0	0	0.5	0.5	0	0	0	0	0.5	0	0	0	0	0	0	0	0	0	0	0	0	0	0	0	0	0	0	0	0.5	0	0.5	0	0.5	0
7	0	0	0	0	0	0	0	0	0.5	0.5	0	0.5	0	0.5	0.5	0.5	0	0.5	0	0	0	0	0	0	0	0	0	0	0	0	0	0	0	0.5	0	0.5	0.5	0	0.5	0
8	0	0	0	0	0	0	0	0	0.5	0	0	1.75	0.5	0.5	1.25	0.5	0	1.5	1.5	0.5	0	0	0	0	0	0	0	0	0	0	0	0	0.5	0.5	1.25	0.5	0.5	0.5	0	1.25
9	0	0	0	0	0	0	0	0	0.5	0	0.5	2	1.25	1.5	1.75	0	0	2.5	2.25	1	0	0	0	0	0	0	0	0	0	0	0	0	1.25	0.5	1.5	0.5	1.25	0	0	2.5
10	0	0	0	0	0	0	0	0	1.5	0	1.5	2	1.25	2.5	2.25	0	0.5	2.5	2	2.25	0	0	0	0	0	0	0	0	0	0	0	0	2.5	2.25	2.5	1.5	1.75	0	0.5	2.5
11	0	0	0	0	0	0	0	0	2.5	0	2	2.25	2.5	3	2.75	0	1.25	2.5	2	2.5	0	0	0	0	0	0	0	0	0	0	0	0.5	2.5	3.5	2.25	2.25	2	0	0.5	3
12	0	0	0	0	0	0	0.5	0	2.75	1.5	2	2.5	2.75	2.75	2.75	0	2	2.75	2	3	0	0	0.5	0	0	0	1	0	0	1	0	1	2.5	3	2.25	2.25	1.75	1.75	1.25	2.5
13	0.5	1	0	0	0	0.5	1	0	2.75	1.75	1.75	2.25	2.75	2.5	2.25	0.5	2.25	2.5	1.5	2.75	0	0	1.5	0	0	0	2.5	0	0	2.25	1	1.75	3	2.75	2.25	2	1.5	2	3	2.36
14	1	2.25	0	0	0	1	1	0	2.25	2.5	1.75	2.25	2.75	2.5	2.5	0.5	1.5	2.5	1.5	2.25	0	0.5	1.5	0	0	0	2.75	0	0.5	3	1.5	1.75	3	2.5	1.75	1.75	1.25	2	3	2.18
15	0.5	2.25	0	0	0	2	1.25	0	1.75	2	1.75	2.25	1.75	2.25	2.5	0.5	1.25	2.5	1	2.5	0	1.75	1.75	0.5	0.5	0.5	2.75	0.5	0.5	3	2.5	1.75	3	2.75	1.5	1.5	1.5	1.75	3	2.14
16	0.5	2	0	0	0	2	1.5	0	1.75	1.5	1.25	1.5	1.25	2.25	2.25	0.5	1	2.5	1	2.5	0.5	1.75	1.75	0.5	1	1	3	1	0.5	2.75	2.5	2	2.75	2.5	1.25	1	1	1.75	3	1.89
17	1	2	0.5	0	0.5	1.25	1.5	0	2	1.5	1	1.5	1.25	2.25	2.5	1	0.5	2.5	0.5	2.5	1.25	1.75	2.25	1	1	1.5	2.5	1.25	1	2.75	2.25	1.75	3	2.5	1.25	1	1	1.25	3	1.86
18	1	2	0.5	0.5	0.5	1.25	1.75	0	2.25	1.25	0.5	0.5	1.25	2.5	1	0.5	1.25	2.5	0.5	2.5	1.5	1.5	1.75	1.25	1.5	1.5	2.5	1.25	1.25	2.75	2.25	1.75	3	2.75	1.25	0.5	0.5	1.25	3	1.75
19	1	1.5	1.25	1	0.5	1.5	2	0.5	2.75	1	0	0.5	1.25	2.5	0.5	0	0	2.25	0.5	2.25	1.75	1.25	2	1	1.25	1.25	1.75	1	1.25	2.25	2	1.5	3	3	1	0.5	0.5	1.25	3	1.75
20	1	1.5	1.25	1	0.5	1.5	1.5	1	3	0.5	0	0.5	1.25	2.5	0.5	0	0.5	2.5	0.5	2.25	2	1.25	1.5	1.25	1.75	1.25	1	1.25	1.25	2.5	2	1.75	2.75	2.75	1	0.5	0.5	1.25	3	1.68
21	1	1.5	1.25	1	1.25	1.5	1.5	1.25	3	1	0	0.5	1	2.5	0.5	0	0	2.25	0.5	1.25	2.25	1.5	1.5	1.25	2	1.25	1.75	1	1	2.25	2	2	2.75	2.75	1	0.5	0.5	1.25	3	1.68
22	1	1.5	0.5	1	0.5	1.5	1.5	1.25	2.5	0.5	0	0	0.5	2.5	0	0	0	2.5	0.5	1.25	1.75	1.5	1.25	1.25	1.75	1.25	1.5	1.25	1	2	2	2	2.75	2.25	1	0.5	0.5	0.5	3	1.5
23	1	1.25	0.5	0.5	1.25	1.5	1.5	1.25	2.5	0.5	0	0.5	0.5	2.5	0.5	0	0	2.5	0.5	1	1.75	1.5	1.5	1	1.75	1.25	1.75	1	1.25	2	1.75	2	2.5	2.25	1.25	0.5	1	0.5	3	1.57
24	1	1.5	1	1	1.25	1.5	1.5	1.25	1.5	0.5	0	1	1	2	1	0	0	2.25	0.5	1	1.5	1	1.5	1	1.5	1	1.75	1.25	1.25	3	1.75	2	2.5	2.75	1.25	1	1	1.75	3	1.89
25	1	1.5	1	0.5	1.25	1.25	1.25	1	1.5	0.5	0	1	0.5	2	1.5	0	0.5	2.5	0.5	1.5	1.75	1.5	1.5	1	1.5	1.25	1.75	1.25	1.25	3.25	2	2	2.5	2.25	1.25	1	1	1.5	3	1.79
26	0.5	1.5	1	0.5	1.25	1.75	1.25	1	1.5	0.5	0	1	0.5	2.5	1	0	0	2.5	0.5	1.5	1.5	1.5	1.5	1	1.5	1	1.5	1.25	1.25	3.25	2	1.75	2	2.25	1	1.25	1	1.5	3	1.71
27	0.5	1.5	0	1	1.25	1.5	1.5	1	2	0.5	0	1.25	1	2.5	1	0	0	2.25	0.5	1.25	1.25	1.5	1.75	1	1.5	1	1.5	1.25	1.25	3.25	2	2	2.5	2.25	1	1.25	1.25	1.5	3	1.82
28	0.5	1.5	0	0	1	1.5	1.5	1	3	1	0	1.25	0.5	2	0.5	0	0.5	2.5	0.5	1.25	1.5	1.25	1.75	1	1.5	1.25	1.5	1.5	1.25	3	1.75	2	2	2.5	1	0.5	1	1.25	3	1.61
29	0.5	1.5	0	0	1	1.25	1.5	1	3	1	0	1.25	0.5	2	1	0	0.5	2	0.5	1.25	1.75	1.5	1.75	1	1.75	1	1.5	1.25	1.25	3	1.75	2	2.5	2	1	1	1	1.25	3	1.68
30	0.5	1.5	0	0	1	1.25	1.5	1	3	1	0.5	1.25	0.5	2.5	0.5	0	0.5	1.5	1	1.5	1.75	1.5	1.75	1	1.75	1.5	1.5	1.25	1.25	2.75	1.75	2	2.5	1.75	1.5	1	1	1.25	3	1.61
Recovery Score	Sedentary	Exercise							Day of Onset	Sedentary EAE	Exercise EAE
	0.5	0.5								17	14
	0.25	0.75								15	13
	0.5	1.25								13	19
	0.25	1								17	19
	0.25	0.25								16	21
	0	0.75								16	14
	1.5	0.25								12	13
	0.25	0.25								16	20
	0.25	0								17	10
	0.5	1.5								12	13
	0.75	1.5								13	10
	0	1.25								12	8
	0.5	1.75								9	9
	1.75	0.5								10	9
	1	2.25								8	8
	1.25	1								10	17
	1	1.75								9	11
	0.75	1.25								12	8
	0	1.25								12	8
	0.89	1.5								10	9
Mann Whitney test									Unpaired t test
P value	0.0275								P value	0.9003

## Sheet: Fig1d
VH NeuN cells/mm^2	Sedentary	Exercise			GM NeuN cells/mm^2	Sedentary	Exercise
	249.81	296.6				633.68	604.95
	295.77	323.56				616.42	629.52
	269.06	375.44				445.06	630.64
	226.88	421.24				631.04	797.54
	333.71	447.38				657.51	931.16
	238.11	385.39				516.67	766.73
	343.98	381.81				624.94	712.67
	253.91	329.41				598.5	620.81
Unpaired t test					Unpaired t test
P value	0.0015				P value	0.0238

## Sheet: Fig1e
IBA1 area (%)	Sedentary	Exercise
	6.39	10.19
	10.261	7.37
	10.13	7.02586
	5.27	7.11
	9.9	5.25
	12.49	9.19
	13.49	8.64
	19.18	8.57
Unpaired t test
P value	0.0895

## Sheet: Fig1f
Rel. expression of Fndc5 to Tdp	Exercise	Sedentary
	8.99401	2.52051
	11.4232	3.75539
	12.1012	6.58003
	7.24039	2.7959
	5.61641	5.30376
	10.1083	6.33857
Unpaired t test
P value	0.0037

## Sheet: Fig1g
Weeks	Exercise Fndc5 KO
0	0	0	0	0	0	0	0	0
1	7.115	6.238	3.596	8.293	6.39	3.01	5.531	2.834
2	8.274	5.746	5.956	5.83	6.151	5.382	5.957	5.788
3	8.281	5.503	5.022	6.425	5.547	5.189	5.152	5.679
4	8.164	4.934	4.904	5.334	5.728	4.62	5.877	5.617
5	7.122	5.704	5.01	4.179	5.015	3.799	4.512	4.64
6	7.744	6.278	6.33	3.651	5.671	3.996	5.667	4.988
7	6.75	5.552	5.238	4.251	4.921	4.328	4.851	4.475
8	6.337	4.454	4.687	3.596	4.869	3.329	4.194	4.599
9	2.891	1.396	1.469	0.634	1.894	1.11	0.742	1.711
10	1.924	0.278	0.496	0.578	0.668	0.198	0.73	1.387
11	0.008	0	0.014	0.002	0.003	0.004	0.129	0.006
12	0.001	0.038	0.012	0.454	0.02	0.005	0.143	0.009

## Sheet: Fig1h
Day after immunization	Exercise Fndc5 KO								Sedentary Fndc5 KO
0	0	0	0	0	0	0	0	0	0	0	0	0	0	0	0
1	0	0	0	0	0	0	0	0	0	0	0	0	0	0	0
2	0	0	0	0	0	0	0	0	0	0	0	0	0	0	0
3	0	0	0	0	0	0	0	0	0	0	0	0	0	0	0
4	0	0	0	0	0	0	0	0	0	0	0	0	0	0	0
5	0	0	0	0	0	0	0	0	0	0	0	0	0	0	0
6	0.5	0.5	0.5	0.5	0.5	0	0.5	0	0.5	0.5	0	0.5	0.5	0	0
7	0.5	0.5	0.5	0.5	0.5	0.5	0.5	0.5	0.5	0	0	0.5	0.5	0.5	0.5
8	0.5	0.5	0.5	0.5	0.5	0.5	0.5	0.5	0.5	0.5	0.5	0.5	0.5	0.5	0.5
9	0.5	0.5	0.5	0.5	0.5	0.5	0.5	0.5	0.5	0.5	0.5	0.5	0.5	0.5	0.5
10	0.5	0.5	0.5	0.5	0.5	0.5	0.5	0.5	0.5	0.5	0.5	1	0.5	0.5	0.5
11	0.5	1	0.5	0.5	0.5	0.5	0.5	0.5	0.5	0.5	0.5	1	0.5	0.5	0.5
12	0.5	1.5	1	0.5	1	1.5	0.5	0.5	1.25	0.5	0.5	1.5	1	1.25	0
13	1	1.5	1.5	1	1.25	2	0.5	1	1	0.5	1	1.5	1.25	1.75	1
14	1.25	1.75	1.25	0.5	1.25	2.25	0	1.5	1.25	0.5	1.25	1.25	1.25	2.25	1.75
15	1.25	2	1.25	0.5	2.5	2.75	0.5	2.5	2	0.5	2.75	1.5	2.5	2.5	2.5
16	2.25	2.5	1.5	0.5	3	2.75	1	3	2.5	0.5	3	1.5	3	2.75	2.75
17	2.25	2.75	2.25	0.5	3	2.75	1.5	3	2.75	1	3	1.5	3	2.75	3
18	3	2.75	2.75	0.5	3	2.25	2.75	3.25	2.75	1.5	3	1.25	3	2.5	3
19	3.25	2.75	2.75	0.5	2.75	2.5	2.5	3	2.75	3	3	1.25	2.75	2.5	3
20	3.25	2.5	3	1	2.75	2.75	3	3.25	2.75	3	2.58333	1.25	2.75	2.75	3
21	3.25	2.5	3	0.5	2.5	2.75	2.75	3.25	2.75	3.25	2.625	1.5	2.5	2.5	3
22	3	2.5	3	1	2.5	2.75	2.75	3.25	2.75	3.25	2.66667	1.5	2.5	2.5	3.25
23	3	2.5	3	1.5	2.75	2.75	2.75	3.25	2.75	3.25	2.70833	1.5	2.75	2.5	3.25
24	3	2.5	3	2	2.5	2.75	2.5	3.25	2.75	3	2.625	1.5	2.5	2.5	3.25
25	3	2.5	3	2.25	2.75	2.75	2.75	3.5	3	3.25	2.70833	1.5	2.75	2.5	3
26	3.25	2.5	2.75	2.5	2.75	2.5	2.5	3.25	3	3.25	2.75	1.5	2.75	2.5	3.5
27	3.5	2.25	2.75	2.25	3	3	2.5	3.25	2.75	3	2.79167	1.5	3	2.25	3.5
28	3.5	2.5	2.75	2.25	3	3.25	2.75	3.25	2.75	2.75	2.79167	1.5	3	2.5	3.5
29	3.5	2.5	2.75	2.25	3.25	3.25	3	3.25	2.75	2.75	2.875	1.75	3.25	2.75	3.5
30	3.25	2.5	3	2.5	3.25	3.25	2.75	3.25	3	2.5	2.95833	2.25	3.25	2.75	3.5
31	3.25	2.5	3	2.5	3.5	3.25	3	3.25	3	2.5	3.04167	2.5	3.5	2.75	3.5
32	3.25	2.5	3	2.5	3.5	3.5	3.25	3.25	3	2.5	2.95833	2.5	3.5	2.75	3.5
Recovery Score	Sedentary	Exercise						Day of Onset	Sedentary EAE	Exercise EAE
	0	0.25							13	13
	0.75	0.25							17	11
	0.125	0							13	12
	0	0							10	13
	0	0							12	12
	0	0							12	12
	0	0							13	16
		0.25								13
Mann Whitney test								Unpaired t test
P value	0.8825							P value	0.9104

## Sheet: Fig1i
VH NeuN cells/mm^2	Sedentary	Exercise			GM NeuN cells/mm^2	Sedentary	Exercise
	465.048	308.465				882.515	586.367
	218.19	441.467				429.495	886.8
	272.673	257.88				501.19	349.43
	372.027	402.095				565.805	584.467
	294.795	300.63				415.858	536.92
	339.207	294.773				764.008	532.7
		512.655					945.185
Unpaired t test					Unpaired t test
P value	0.5281				P value	0.7374

## Sheet: Fig1j
IBA1 area (%)	Sedentary	Exercise
	6.3361	9.25674
	1.96825	4.91795
	14.4425	13.2505
	10.0568	7.0937
	10.1244	15.0443
	19.8153	6.3932
		11.1182
Unpaired t test
P value	0.7596
