# Supplementary material for: The exercise hormone irisin has neuroprotective effects in a mouse model of multiple sclerosis
Source: Nat Metab. 2026 May 21;8(5):1051–66. doi: 10.1038/s42255-026-01527-7 (PMC13218937; doi:10.1038/s42255-026-01527-7)
Supplement: Supplementary file 10 — Numerical source data and statistical details for Fig. 2. [file 42255_2026_1527_MOESM10_ESM.xlsx]

## Sheet: Fig2b
Increase of Irisin expression in % (log)	AAV8-GFP	AAV8-Irisin
	1.04	146.41
	1.12	115.48
	0.77	220.89
	1.04	176.39
	1.16	218.38
	0.71	161.52
	1.38	83.11
	0.97	470.92
	0.54	45.98
	0.8	119.54
	1.61	55.64
	0.56	12.45
	0.81	79.89
	0.51	23.582
	1.98	10.324
	0.828	16.567
	0.931	33.881
	1.119	14.988
	1.149	20.532
	1.244	5.102
	0.256
Unpaired t test
P value	0.0002

## Sheet: Fig2c
Irisin FLAG (ng/ml)	AAV8-GFP	AAV8-Irisin
	0	11.3864
	0	16.2605
	0	16.9995
	0	13.382
	0	12.9862
	0	11.8987
	0	9.63793
	0	18.9271
	0	7.55323
	0	6.09439
	0	7.3546
	0	4.27706
	0	7.94724
	0
	0
Unpaired t test
P value	<0,0001

## Sheet: Fig2d
Days after immunization	AAV8-GFP																					AAV8-Irisin
0	0	0	0	0	0	0	0	0	0	0	0	0	0	0	0	0	0	0	0	0	0	0	0	0	0	0	0	0	0	0	0	0	0	0	0	0	0	0	0	0	0	0
1	0	0	0	0	0	0	0	0	0	0	0	0	0	0	0	0	0	0	0	0	0	0	0	0	0	0	0	0	0	0	0	0	0	0	0	0	0	0	0	0	0	0
2	0	0	0	0	0	0	0	0	0	0	0	0	0	0	0	0	0	0	0	0	0	0	0	0	0	0	0	0	0	0	0	0	0	0	0	0	0	0	0	0	0	0
3	0	0	0	0	0	0	0	0	0	0	0	0	0	0	0	0	0	0	0	0	0	0	0	0	0	0	0	0	0	0	0	0	0	0	0	0	0	0	0	0	0	0
4	0	0	0	0	0	0	0	0	0	0	0	0	0	0	0	0	0	0	0	0	0	0	0	0	0	0	0	0	0	0	0	0	0	0	0	0	0	0	0	0	0	0
5	0	0	0	0	0	0	0	0	0	0	0	0	0	0	0	0	0	0	0	0	0	0	0	0	0	0	0	0	0	0	0	0	0	0	0	0	0	0	0	0	0	0
6	0	0	0	0	0	0	0	0	0	0	0	0	0	0	0	0	0	0	0	0	0	0	0	0	0	0	0	0	0	0	0	0	0	0	0	0	0	0	0	0	0	0
7	0	0	0	0	0	0	0	0	0	0	0	0	0	0	0	0	0	0	0	0	0	0	0	0	0	0	0	0	0	0	0	0	0	0	0	0	0	0	0	0	0	0
8	0	0	0	0	0	0	0	0	0	0	0	0	0	0.5	0	0.5	0	0	0	0	0	0	0	0	0	0	0	0	0	0	0	0	0	0	0	0	0	0	0	0.5	0.5	0
9	0	0	0	0	0	0	0	0.5	0	0	0	0	0	0.5	0	0.5	0	0.5	0	0	0.5	0	0	0	3	0	0	0	0	0.5	0	0	0	0	0	0.5	0	0	0	0.5	0.5	0
10	0	0	0.5	0	0	0	0	0.5	0	0	0	0	0	0.5	0.5	0.5	0	0.5	0	0	0.5	0.5	0.5	0	3.25	0	0	0.5	0.5	0.5	0	0	0.5	0	0	0.5	0.5	0.5	0.5	0.5	0.5	0
11	1.5	0.5	1.25	0.5	1.5	1.25	0	0.5	0	0.5	0	0	0	0.5	0.5	0.5	0.5	0.5	0	0	0.5	1.5	1.25	1.25	3	1.5	0	1.25	2	0.5	0	0	0.5	0	0	0.5	0.5	0.5	0.5	0.5	0.5	0
12	2	1.5	1.5	0.5	0.5	1.25	0	0.5	0	0.5	0.5	0	0.5	1	1	0.5	0.5	0.5	0.5	0	1	1.75	2.5	3.5	1.75	3	0	2.25	2	0.5	0.5	0.5	0.5	0	0	0.5	1	1	0.5	0.5	0.5	0
13	3	3	3	0.5	0.5	1.75	0	1	0.5	1	1	0.5	0.5	1	1.5	0.5	0.5	0.5	0.5	0.5	3.5	1.75	2.5	3.5	3	2.35714	0	3	2.75	1	0.5	1	1	0.5	0.5	0.5	1	1.25	0.5	0.5	0.5	0.5
14	3.25	3.25	3.5	0.5	0.5	2.5	0	1	0.5	1.25	1.75	0.5	2.75	1.5	3.5	0.5	0.5	0.5	1	1.25	3.5	2	1.5	3.25	3.25	2.25	0	3	2.75	1	1	1	1	1	0.5	0.5	3	2.75	0.5	0.5	0.5	0.5
15	3.25	3.25	3.5	0.5	0.5	3	0.5	1.25	0.5	3.5	2.25	0.5	3.5	1.75	3.5	0.5	0.5	1	1.25	3.5	3.5	1.5	1.5	3.25	3.5	2.25	0	3.25	2.75	1.25	1.25	3	3.25	3.5	0.5	2	3.5	3.5	0.5	0.5	0.5	0.5
16	3.25	3	3.25	1.25	0.5	3	0.5	3	1.25	3.5	3	1	3.5	3	3.5	0.5	1	2.25	3	3.5	3.5	1.5	1.75	3.25	3	2.25	0.5	3	2.75	3	3.5	3.5	3.5	3.5	0.5	3	3.5	3.5	0.5	0.5	0.5	0.5
17	3	3	3	1.75	1.25	3	0.5	3.5	3.5	3.5	3.5	2	3.5	3.25	3.5	0.5	2.5	3.5	3.5	3.5	3.5	1.5	1	3.25	3	2.25	1.25	3	2.75	3.5	3.5	3.5	3.5	3.5	2.25	3.5	3.5	3.5	0.5	1	0.5	0.5
18	3	3	3	2.25	1.5	3	0.5	3.5	3.5	3.5	3.5	3.5	3.5	3.5	3.5	1	3.5	3.5	3.5	3.5	3	1.25	1.25	3	2.75	2.10714	1	3	2.5	3.5	3.5	3.5	3.5	3.5	3.5	3.5	3.5	3.25	1	1.25	0.5	0.5
19	3	3	3	1.5	2	3	1	3.5	3.5	3.5	3.25	3.5	3.5	2	3.5	1.25	3.5	3.5	3.5	3.5	2.25	1.25	1.25	3	2.75	2.10714	1	3	2.5	3.5	3.5	3.5	3.5	3.5	3.5	3.5	3.5	3	1	3.5	1	1.25
20	2.75	2.75	2.75	1.5	2.5	2.75	1	3.5	3.5	3.5	3	3.5	3.5	1.25	3.5	2	3.5	3.5	3.5	3.5	2.25	1	1.25	2.75	2.75	2	1	2.75	2.5	3.5	3.5	3.5	3.5	3.5	3.5	3.5	3.5	2.5	1	3.5	1.25	3.5
21	2.75	2.5	2.5	1.5	2.5	2.75	1.5	3.5	3.5	3.5	2.75	3.5	3.5	1.25	3.5	3.5	3.5	3.5	3.5	3.25	1.5	1	1	2.75	2.75	2	1.25	2.75	2.5	3.5	3.5	3.5	3.5	3.5	3.5	3.5	3.5	2.25	1	3.5	2	3.5
22	2.25	2.75	2.5	1.25	2	2.75	3.5	3.5	3.5	3.5	2	3.5	3.5	1	3.5	3.5	3.25	3.5	3.5	2.5	1.25	0.5	1	2.75	2	1.60714	1	2.5	1.5	3.5	3.5	3.25	3.5	3.25	3.5	3.5	3.25	2	1	3.5	2.25	3.5
23	2.25	2.75	2	1.25	2	2.75	3.5	3.5	3.5	3.5	1.5	3.5	3.5	1	3.5	3.5	3	3.5	3.5	1.75	1.25	0.5	0.5	2.5	1.75	1.42857	0.5	2.75	1.5	3.5	3.5	3.25	3.5	3.25	3.5	3.5	3	1.25	1	3.5	2	2.75
24	1.75	3	1.75	1.25	1.5	2.5	3.5	3.5	3.5	3.5	1.25	3.5	3.25	1	3.5	3.5	2.75	3.5	3.5	2.75	1.25	0.5	0.5	2.5	1.75	1.32143	0	2.5	1.5	3.5	3.5	3	2.75	3.25	3.5	3.5	2.75	1.5	0.5	3.5	1	2.5
25	1.75	3	1.5	1.25	1.75	2.5	3.5	3.5	3.5	3.5	1	3.5	3.25	1.25	3.5	3.5	2.5	3.25	3.5	3.5	1.25	0.5	0.5	2.5	1.5	1.32143	0	2.5	1.75	3.5	3.25	2	2.75	3.25	3.5	3	2.5	2	0.5	3.5	1	1.75
26	1.75	3	2	1.25	1.5	2.5	3.5	3.5	3.5	3.5	1	3	3.25	1.25	3.5	3.5	1.75	3.5	3.5	3.5	1.25	0.5	0.5	2.5	1.5	1.32143	0	2.5	1.75	3.5	3.25	3.5	2.75	3.5	3.5	3.25	2.5	2.25	0.5	3.5	1	1.5
27	3	3	1.75	1.25	1.5	2.5	3.5	3.5	3.5	3.5	1	3.5	3.5	1.25	3.5	3.5	1.5	3.5	3.5	3.5	1.25	0.5	0.5	2.5	1.5	1.35714	0.5	2.5	1.5	3.5	3.5	3.5	3.5	3.5	3.5	3.5	2.5	2.25	0.5	3.5	1	1.25
28	2.75	3	1.75	1.25	1.5	2.5	3.5	3.5	3.5	3.5	3	3.5	3.5	1.25	3.5	3.25	1.75	3.5	3.5	3.5	1.25	0.5	0.5	2.5	1.5	1.35714	0.5	2.5	1.5	3.5	3.5	3.5	3.5	3.5	3.5	3.5	1.75	1.75	0.5	3.5	1	1
29	2.75	2.75	1.75	1.25	1.5	2.5	3.5	3.5	3.5	3.5	3.25	3.5	3.5	1	3.5	3.25	3	3.5	3.5	3.5	1.25	0.5	0.5	2.5	1.5	1.35714	0.5	2.5	1.5	3.5	3.5	3.5	3.5	3.5	3.5	3.5	2.5	1.75	0.5	3.5	1	1
30	2.75	2.75	1.75	1.25	1.5	2.5	3.25	3.5	3	3.5	3.5	3.5	3.25	1.25	3.5	3	3.5	3.25	3.25	3.25	1.25	0.5	0.5	2.5	1.5	1.35714	0.5	2.5	1.5	3.5	3.5	3.5	3.5	3.5	3.5	3.5	2.75	1.5	0.5	3.25	1	3
31	2.75	3	1.75	1.25	1.5	2.5	3	3.5	3	3.5	3.5	3.5	3	1	3.5	3	3.25	3.25	3.25	3.25	1.75	1.5	0	2.5	1.5	1.32143	0	2.5	1.25	3.5	3.5	3.5	3.5	3.5	3.5	3.5	3.25	1.25	0.5	3.25	0	3.5
32	2.5	3.25	1.75	1.5	1.5	2.5	3	3.5	3.25	3.5	2.5	3.5	3	1	3.25	3	3	3	3	3	3.5	1.5	0	2.5	1.5	1.32143	0	2.5	1.25	3.5	3.5	3.5	3.5	3.5	3.5	3.5	3.25	1.25	0.5	3	1	3.5
33	2.75	3.25	1.75	1.25	1.5	2.5	2.5	3.5	3	3.5	2.25	3.5	2.75	1	3.5	3	3.25	3	3	3	3.5	1.5	0	2.5	1.5	1.21429	0	1.75	1.25	3.5	3.25	3.5	3.25	3.5	3.5	3.5	2.5	1.25	1	2.75	1	3
34	2.75	3.25	1.75	1.25	1.25	2.5	2.75	3.5	3.25	3.5	2.5	3.5	2.5	1	3.25	3	3	3	3	3.25	3.5	1.5	0	2.5	1.5	1.14286	0	1.5	1	3.5	3.25	3.25	3.25	3	3.25	3.25	2.75	3	3.25	2.75	1	2
35	2.5	3	1.5	1.25	1.25	2.5	3.5	3.25	3	3.5	2.25	3.5	2.75	1	3.25	3.5	3.25	3	3	3	3	2.5	0	2	1.5	1.21429	0	1.5	1	3.25	3.5	3.25	3	3	3.25	3.25	3.75	3.5	3.5	2.75	1	1.25
36	1.75	3	1.75	1.25	1.5	2.5	3.5	3.5	3	3.5	2.25	3.5	2.75	1	3.25	3.5	2.75	3	3	3.25	3	1.5	0	2.5	1.5	1.17857	0	1.5	1.25	3.5	3.5	3.5	3.25	3	3.25	3	2.75	3.5	3.5	2.75	1	1.25
37	2.5	3	1.25	1.25	1.25	2.5	3.25	3.5	3.25	3.5	2.5	3.25	2.75	3.5	3.25	3.5	2.5	3.25	3	3.25	2.25	1.5	0	2.5	1.25	1.17857	0	1.75	1.25	3.5	3.5	3.5	3.25	3.25	3.25	3	2.75	3.5	3	2.75	1	2.25
38	2.5	3	1.5	1.25	1.5	2.5	3	3.5	3.5	3.5	2.5	3.5	2.75	3.5	3.25	3.5	2	3.25	3	3.25	2	1.5	0	2.5	1.5	1.25	0	2	1.25	3.5	3.25	3	3.25	3.25	3.25	3	2.75	2.75	1.75	2.25	1	1.75
Recovery Score	AAV8-GFP	AAV8-Irisin				Day of Onset	AAV8-GFP	AAV8-Irisin
	0.75	1					11	11
	0.25	2.5					12	11
	2	1					11	11
	1	2					16	9
	1	1.5					17	11
	0.5	1.25					11	17
	0.5	1.25					19	11
	0	1.5					13	11
	0.25	0					16	13
	0	0.25					13	14
	1	0.5					13	13
	0	0.25					16	13
	0.75	0.25					14	14
	0	0.25					12	17
	0.25	0.5					12	15
	0	0.75					18	12
	1.5	0.75					16	12
	0.25	1.75					15	18
	0.5	1.25					14	17
	0.25	1.25					14	19
	1.5	1.75					12	19
Mann Whitney test						Unpaired t test
P value	0.0256					P value	0.6931

## Sheet: Fig2e
VH NeuN cells/mm^2	AAV8-GFP	AAV8-Irisin			GM NeuN cells/mm^2	AAV8-GFP	AAV8-Irisin
	218.04	303.98				377.37	458.37
	219.43	346.61				424.57	528.31
	335.16	281.84				499.04	419.61
	276.42	269.69				340.24	463.95
	197.12	278.61				410.38	467.16
	246.25	275.94				384.4	478.68
	236.8	409.88				414.1	563.2
	240.81	189.81				418.05	405.38
	239.12	256.03				431.54	449.64
	206.14	259.35				327.22	446.4
	226.37					461.31
Unpaired t test					Unpaired t test
P value	0.0397				P value	0.0106

## Sheet: Fig2f
IBA1 area (%)	AAV8-GFP	AAV8-Irisin
	8.57519	6.00434
	25.0856	7.08052
	10.7957	11.1569
	4.36439	5.76945
	18.0758	7.91166
	7.70559	8.50888
	10.0239	11.8572
	10.7617	7.8467
	11.8862	6.16844
	12.8659	5.24977
	9.49146
Unpaired t test
P value	0.0462

## Sheet: Fig2g
GFAP area (%)	AAV8-GFP	AAV8-Irisin
	22.2623	21.2942
	34.554	23.0847
	16.2797	15.6392
	19.1752	17.9958
	9.01348	18.921
	7.9757	14.9039
	8.43524	11.3659
	9.69894	7.77266
	9.10151	8.2089
	7.03556	14.2077
	8.95045
Unpaired t test
P value	0.6418

## Sheet: Fig2h
CFC Time freezing	GFP A	GFP B	Irisin A	Irisin B	Healthy A	Healthy B
	77.5	46.6667	33.875	11.9444	59	28.8889
	63.7917	82	72.6667	35.3333	37.7222	8.94444
	33.4167	31.2222	65.8333	38.7778	68.2778	37.5
	85.4583	65	71.4583	55.2222	26.1667	3.61111
	72.7083	31.8333	55.4583	43.1111	37.3333	13.2222
	49.125	28.2222	58.2917	21.8889	40.5556	17.6111
					58.6667	29.1111
					4.77778	3.33333
One-Way ANOVA
P value	0.0003
Šídák's multiple comparisons test	Adjusted P Value
GFP A vs. GFP B	0.2275
Irisin A vs. Irisin B	0.0363
Healthy A vs. Healthy B	0.0107

## Sheet: Fig2i
CA1 NeuN cells/mm^2	AAV8-GFP	AAV8-Irisin
	4225.66	4774.44
	4660.64	4724.12
	4146.32	4705.09
	4800.31	4832.07
	3911.36	4762.22
	4165.35	4451.09
	3733.58	4686.02
	4254.25	4628.89
	3631.99	4451.09
	3631.98	4622.52
	4635.22
Unpaired t test
P value	0.0016

## Sheet: Fig2j
BRN3A cells/mm^2	AAV8-GFP	AAV8-Irisin
	1648.99	1882.05
	1399.17	2029.81
	1167.28	1822.43
	1192.55	1863.74
	1651.15	1939.15
	1503.69	2114.39
	1749.8	2107.16
	1880.33	2197.11
	1755.67	2084.65
	1592.78	1629.78
	1773.7
	2302.58
	1412.62
	1975.98
Unpaired t test
P value	0.0063
