# Supplementary material for: The exercise hormone irisin has neuroprotective effects in a mouse model of multiple sclerosis
Source: Nat Metab. 2026 May 21;8(5):1051–66. doi: 10.1038/s42255-026-01527-7 (PMC13218937; doi:10.1038/s42255-026-01527-7)
Supplement: Supplementary file 11 — Numerical source data and statistical details for Fig. 3. [file 42255_2026_1527_MOESM11_ESM.xlsx]

## Sheet: Fig3a
% of CD45 cells		Neutrophils	CD4+ T cells	CD8+ T cells	B cells	NK cells	Ly6C+ Macrophages	Lyy6C-Macrophages
	Day -3	3.50136	28.9658	17.1469	37.8867	4.68929	3.29956	4.51037
	Day 8	30.4263	11.4495	4.85633	42.0461	3.03895	3.95224	4.2306
	Day 15	49.7852	10.2757	3.29006	22.2001	2.8989	4.69151	6.85849
	Day 22	47.447	9.45898	4.27686	22.1351	3.92758	7.00929	5.74524
	Day 39	10.0522	19.4179	7.97121	43.4841	6.36695	5.12503	7.58266

## Sheet: Fig3b, 3c
see Supplementary Data 1

## Sheet: Fig3e, 3f
see Supplementary Data 2

## Sheet: Fig3g
IBA1 area (%)	AAV8-GFP	AAV8-Irisin
	24.4597	19.9796
	11.4628	26.6679
	15.3021	13.818
	13.1955	21.2797
	25.9635	11.8295
Unpaired t test
P value	0.8774

## Sheet: Fig3h
Innflammatory H.E. lesions	AAV8-GFP	AAV8-Irisin
	4.75	3
	3.33	5
	4.5	4
	6	5.75
	5.33	2.25
Unpaired t test
P value	0.3441

## Sheet: Fig3i
CD3 cells/mm^2	AAV8-GFP	AAV8-Irisin
	290.87	81.565
	70.0167	330.225
	142.957	127.645
	114.113	228.29
	186.223	182.01
Unpaired t test
P value	0.6238

## Sheet: Fig3j
IBA1 area (%) retina	AAV8-GFP	AAV8-Irisin			GFAP area (%) retina	AAV8-GFP	AAV8-Irisin
	10.59	11.87				16.28	25.34
	7.88	11.74				17.42	18.3
	12.11	9.32				23.93	18.18
	14.31	10.21				16.79	16.9
	13.72	10.66				32.52	15.18
	9.66	11.7				20.71	17.46
	12.3	21.26				14.8	16.8
	10.21	13.31				17.01	17.97
	10.7	13.4				19.43	12.65
	12.57	8.23				18.18	18.62
							12.87
Unpaired t test					Unpaired t test
P value	0.5611				P value	0.2186
