# Supplementary material for: The exercise hormone irisin has neuroprotective effects in a mouse model of multiple sclerosis
Source: Nat Metab. 2026 May 21;8(5):1051–66. doi: 10.1038/s42255-026-01527-7 (PMC13218937; doi:10.1038/s42255-026-01527-7)
Supplement: Supplementary file 12 — Numerical source data and statistical details for Fig. 5. [file 42255_2026_1527_MOESM12_ESM.xlsx]

## Sheet: Fig5a
Relative Synapsin+ puncta	AAV8-GFP	AAV8-Irisin
	0.698852	1.25668
	0.734812	0.846798
	0.918404	1.3072
	1.04099	1.139
	1.00776	1.80119
	1.13365	1.19518
	1.15743	1.56455
	1.3081	0.982507
		1.39012
Unpaired t test
P value	0.0418

## Sheet: Fig5b
Relative Synapsin+ puncta	Sedentary EAE	Exercise EAE
	1.41463	1.80512
	1.47514	1.36916
	1.0294	1.61307
	0.579168	1.13238
	0.741892	1.4665
	0.949117	3.52895
	0.869482	0.878706
	0.941167	3.29421
Unpaired t test
P value	0.0292

## Sheet: Fig5c
EM Synapses/mm	AAV8-GFP	AAV8-Irisin		Cell membrane covered by synapses (%)	AAV8-GFP	AAV8-Irisin
	178.736	494.472			6.009	10.964
	169.95	473.438			4.967	15.094
	98.4166	263.29			3.86	7.884
	267.18	264.825			9.011	9.566
	213.048	143.927			3.753	2.742
	192.855	362.95			5.396	12
	96.2655	376.374			3.303	8.562
	57.4663	432.966			1.675	9.253
	105.599	339.638			2.697	8.395
	169.93	501.037			3.33	8.011
	254.912	309.594			4.385	8.265
	421.847	484.189			10.061	11.714
	306.163	347.558			7.266	7.783
	254.089	108.214			5.345	4.356
	76.9179	358.773			2.122	5.046
Unpaired t test				Unpaired t test
P value	0.0005			P value	0.001

## Sheet: Fig5d
Mitochondria x10^3/mm^2	AAV8-GFP	AAV8-Irisin			Aspect ratio	GFP	Irisin
	557.832	594.484				1.683	1.937
	632.209	632.209				1.446	1.751
	371.888	409.077				1.751	1.85
	557.832	446.265				2.362	2.144
	1040.35	445.863				1.716	1.863
	1114.66	743.776				2.192	1.42
	445.863	371.888				2.026	1.529
	818.153	669.398				2.121	1.913
	669.398	334.699				2.058	1.914
	297.51	557.832				2.248	1.448
	410.727	446.265				1.959	1.765
	594.484	743.776				2.316	1.761
	520.174	966.908				1.794	1.588
	891.726	818.153				1.75	2.068
	817.416	669.398				1.524	1.96
	594.484	855.342
	595.021	1004.1
	669.398	1040.35
	1152.85	743.105
	1264.42	557.832
	780.965	743.776
	557.832	855.342
	818.153	185.944
	520.643	595.021
	483.454	780.965
	1337.59	855.342
	1263.28	632.209
	1115.66	966.908
	668.795
	891.726
	445.863
Unpaired t test					Unpaired t test
P value	0.2861				P value	0.1556

## Sheet: Fig5e
Rel. VH COX intensity	AAV8-GFP	AAV8-Irisin			Rel. GM COX intensity	AAV8-GFP	AAV8-Irisin
	1.0228	1.50414				1.08754	1.28588
	1.00377	1.18498				0.972708	1.1134
	0.845919	1.07167				0.834818	1.03238
	1.18224	1.79174				1.14394	1.85411
	0.955768	1.01458				0.989067	0.990626
	0.9895	1.54523				0.971929	1.40694
Unpaired t test					Unpaired t test
P value	0.0248				P value	0.0704

## Sheet: Fig5f
Rel. VH COX intensity	Sedentary	Exercise			Rel. GM COX intensity	Sedentary	Exercise
	1.52561	1.18189				1.5063	1.2567
	0.769952	1.47665				0.76773	1.35182
	0.893597	1.49281				0.849506	1.40029
	1.09764	1.10796				1.05414	1.03068
	0.989655	1.54736				0.948259	1.55659
	0.811706	1.62105				0.810368	1.48725
	0.84998	1.28963				0.92532	1.30737
	1.06185	1.11554				1.13838	1.13358
Unpaired t test					Unpaired t test
P value	0.007				P value	0.0093
