# Supplementary material for: The exercise hormone irisin has neuroprotective effects in a mouse model of multiple sclerosis
Source: Nat Metab. 2026 May 21;8(5):1051–66. doi: 10.1038/s42255-026-01527-7 (PMC13218937; doi:10.1038/s42255-026-01527-7)
Supplement: Supplementary file 13 — Numerical source data and statistical details for Fig. 6. [file 42255_2026_1527_MOESM13_ESM.xlsx]

## Sheet: Fig6b
Plasma IR-his (ng/ml)	WT PBS	WT IR-his	EAE PBS	EAE IR
	0	4855.23	0	4025.67
	0	6930.38		6909.62

## Sheet: Fig6c
Spinal-cord IR-his (ng/mg of protein)	WT PBS	WT IR-his	EAE PBS	EAE IR
	0	0.146	0	0.505
	0	0.11		0.526

## Sheet: Fig6d
Relative neuronal irisin (MFI)	Healthy PBS	Healthy rec. Irisin	EAE PBS	EAE rec. Irisin
	1.02501	1.24477	2.31887	5.02633
	0.972868	1.12991	2.63648	6.30968
	0.947233	0.916422	1.96428	5.89852
	1.16176	1.12369	2.68787	4.1234
	1.32318	0.772516	1.27271	4.48765
	0.88481	0.770647	1.69032	4.55676
	0.813388	0.961898	1.10532	5.77879
	0.871751	0.973976	1.66653	7.49133
	0.688677		1.60836
	0.825898		1.83496
	0.774459		2.22372
	0.538817		1.37015
	1.2575
	1.05736
	1.60014
	1.25715
RM-Two-Way ANOVA summary
P value	<0,0001

## Sheet: Fig6g
Relative neuronal αV/β5 (MFI)	Healthy	Acute EAE
	0.76988	2.16729
	1.3001	2.06038
	0.352638	1.47361
	0.241027	1.21657
	0.113778	1.57441
	0.0400913	4.05339
	2.45693	4.64533
	1.25933	2.96806
	1.67642	4.60101
	1.36841	4.04294
	1.42139	3.08122
		2.54095
Unpaired t test
P value	0.0003
