# Supplementary material for: The exercise hormone irisin has neuroprotective effects in a mouse model of multiple sclerosis
Source: Nat Metab. 2026 May 21;8(5):1051–66. doi: 10.1038/s42255-026-01527-7 (PMC13218937; doi:10.1038/s42255-026-01527-7)
Supplement: Supplementary file 14 — Numerical source data and statistical details for Extended Data Fig. 1. [file 42255_2026_1527_MOESM14_ESM.xlsx]

## Sheet: EDFig1a
Weight (g)	Weeks	Exercise									Sedentary
	0	24.7	20.7	21.1	15.3	16.5	16.9	19.5	18.4	17.1	19.9	21.9	22.8	17.8	18.7	16.1	18	20.4	18.8
	2	25.1	21.9	22.4	19.4	21.2	23.3	22.5	21.7	21	21.2	22.9	23.8	22.5	23.3	20.9	21.8	24.4	21.5
	4	26.4	23.9	24.3	21.3	23	25.4	24.4	23.1	22.2	23.8	23.8	25.8	25.7	26.2	23.3	24.4	26.4	23.6
	6	27.3	25.1	24.5	23.3	24.6	27	25.6	24.4	23.8	25.9	25	26.4	27.7	29.4	25.7	25.5	29.9	25.1
	8	28.2	26.2	25.4	24.6	25.4	27.3	26.2	23.9	24.6	28.1	26.1	26.9	31.3	30.9	27.3	27.2	31.9	26.2
Two-way RM ANOVA	P value
Time x Column Factor	0.035
Time	<0,0001
Column Factor	0.0914
Subject	<0,0001

## Sheet: EDFig1b
Epidymal fat (%)	Sedentary	Exercise
	2.41993	0.886525
	1.78161	0.938931
	1.67769	1.00827
	2.68791	1.49231
	3.06311	1.51992
	2.73131	1.14843
	2.04743	1.00976
	1.94466	0.935983
	2.85172	1.42328
Unpaired t test
P value	<0,0001

## Sheet: EDFig1c
% of SDH positive cells	Sedentary	Exercise			% of COX positive cells	Sedentary	Exercise
	28.2353	53.6688				37.9505	59.5637
	44.9438	54.6549				52.5424	60.9375
	26.1364	57.3802				42.0259	59.3649
Unpaired t test					Unpaired t test
P value	0.0217				P value	0.0226

## Sheet: EDFig1d
Weight (%)	Days after immunization	Exercise																				Sedentary
	0	100	100	100	100	100	100	100	100	100	100	100	100	100	100	100	100	100	100	100	100	100	100	100	100	100	100	100	100	100	100	100	100	100	100	100	100	100	100	100	100
	2	95.9276	93.7985	99.2806	97.2549	98.8189	99.6078	100	102.308	90.9804	95.7529	94.8	96.6387	98.1308	101.818	96.6102	98.3122	93.7238	100.855	97.3978	98.6239	93.8356	95.8802	90.1639	101.107	95.0617	94.1176	94.1634	97.2028	97.2868	91.3669	99.6587	99.6269	91.8919	96.0784	99.5192	96.3563	93.3628	102.429	98.5148	99.6078
	6	102.715	100.388	100.36	101.569	101.575	102.353	98.8679	105	94.902	102.703	99.2	101.26	103.738	100.909	95.7627	99.1561	101.255	102.992	92.1933	102.294	95.2055	98.1273	93.4426	100.369	99.5885	102.101	100	96.1538	100.388	93.1655	101.024	101.493	97.7477	94.1176	98.0769	96.7611	99.115	102.024	105.941	95.6863
	7	103.62	101.163	101.439	101.961	101.969	102.353	98.4906	108.077	98.0392	101.544	98	99.1597	103.738	103.636	92.3729	102.11	102.092	103.419	89.9628	99.0826	94.1781	100	93.4426	97.786	100.823	102.521	101.945	95.8042	102.326	94.964	101.365	102.239	94.1441	94.5098	100.481	95.1417	100.442	101.215	105.445	90.9804
	8	104.525	100.388	100	101.569	102.756	101.569	99.2453	105.769	92.1569	102.703	91.6	90.7563	93.4579	98.1818	90.2542	101.688	100.837	100.427	90.3346	95.8716	95.2055	99.2509	93.1148	98.155	100.412	102.521	99.2218	95.4545	102.713	95.6835	104.096	101.866	91.4414	88.2353	97.5961	94.7368	96.4602	104.049	102.475	87.0588
	9	108.597	105.814	103.957	103.529	105.118	100.784	100	110.769	87.0588	103.089	92.8	94.5378	92.0561	90.9091	88.5593	102.954	101.674	102.992	93.3085	94.9541	102.397	103.745	97.377	100	105.35	107.983	103.502	97.2028	105.426	98.5611	103.072	104.478	93.2432	85.4902	97.1154	97.9757	95.1327	104.049	102.475	86.2745
	10	106.335	104.264	103.597	101.961	104.331	103.922	100.377	108.077	82.3529	104.633	88	96.2185	93.9252	89.0909	84.7458	102.11	90.3766	94.8718	93.3085	94.4954	100	103.745	94.0984	99.631	105.761	109.664	102.335	96.1538	105.814	97.8417	104.096	104.105	88.7387	78.4314	94.7115	96.7611	94.2478	101.215	94.5545	86.6667
	11	104.072	101.938	99.6403	101.961	101.969	103.529	96.9811	106.538	80	100	90	96.2185	93.4579	88.6364	85.5932	102.532	84.9372	91.453	92.5651	88.0734	96.5753	104.869	90.4918	98.155	107.407	111.344	98.0545	95.8042	104.264	95.3237	100.683	100.746	82.4324	78.4314	87.9808	84.6154	92.9203	97.166	88.6139	80
	12	104.072	98.4496	101.439	100	103.937	103.922	99.2453	105.385	81.1765	85.7143	93.6	97.0588	92.9907	87.7273	86.0169	103.797	85.3556	91.8803	94.7955	92.2018	95.2055	102.622	87.541	99.262	106.173	108.823	94.9416	97.2028	104.651	86.6907	95.2218	98.8806	77.027	80.7843	91.3461	81.7814	96.4602	89.0688	84.6535	76.8628
	13	103.62	93.7985	102.158	95.2941	102.756	101.177	98.8679	106.923	81.9608	88.8031	96.4	99.5798	95.3271	88.1818	87.2881	102.532	92.4686	94.4444	94.052	94.0367	93.4931	100.374	87.2131	95.572	106.996	107.563	91.0506	95.1049	103.488	83.813	91.8089	95.5224	82.8829	81.5686	97.5961	87.4494	99.5575	93.1174	87.6238	89.9708
	14	103.167	95.3488	99.2806	91.7647	100	100	95.4717	105.385	84.7059	92.278	96.4	100.42	97.1963	89.0909	87.7119	99.5781	97.4895	99.5726	93.6803	97.2477	90.411	91.3858	87.541	94.834	106.173	106.302	87.9377	92.6573	101.938	84.1727	89.7611	96.2687	81.0811	81.5686	99.0385	91.498	98.6726	93.1174	85.1485	90.0178
	15	102.262	94.9612	99.6403	89.8039	101.181	100	95.8491	105	86.2745	98.0695	97.2	100.84	98.5981	91.8182	89.4068	102.11	97.4895	96.1539	94.052	98.1651	91.0959	90.6367	88.8525	92.6199	103.292	104.202	88.3268	91.6084	99.6124	85.6115	89.4198	96.2687	84.6847	85.098	103.846	94.7368	98.2301	116.599	93.5644	96.6799
	16	100.453	96.124	100.36	91.7647	100.787	101.961	93.2075	101.923	88.6274	100.386	98	97.479	100.935	93.1818	91.1017	102.11	98.3264	100.427	92.5651	98.1651	90.411	91.3858	86.5574	91.5129	100.823	103.781	91.4397	93.7063	97.6744	87.4101	93.5154	91.791	84.2342	89.0196	105.769	95.9514	100.442	94.332	92.5743	94.6176
	17	103.62	96.5116	95.6835	92.549	99.6063	98.4314	92.8302	104.231	85.4902	99.6139	96	96.6387	101.402	91.8182	93.2203	105.063	98.7448	100.855	91.8216	98.1651	90.411	93.633	87.541	90.7749	100	101.26	92.607	94.7552	97.2868	85.9712	90.1024	93.6567	88.2883	87.8431	104.327	96.3563	97.7876	97.166	88.6139	94.3403
	18	101.81	94.5736	95.6835	94.902	96.4567	97.2549	88.3019	99.6154	86.2745	100	96	101.681	102.804	93.1818	88.9831	103.797	97.9079	96.5812	95.1673	101.376	89.0411	93.633	87.2131	90.4059	100	99.1597	91.4397	91.2587	94.9612	87.4101	90.785	93.2836	89.1892	86.6667	105.288	97.9757	97.3451	98.7854	86.1386	94.4842
	19	101.358	94.9612	93.1655	96.4706	94.4882	96.0784	87.9245	100	83.9216	99.2278	94.4	102.101	105.14	95.4545	91.5254	105.485	98.7448	98.718	91.8216	100.459	89.726	94.382	86.2295	91.8819	98.7654	98.3193	94.9416	92.3077	95.3488	88.8489	90.785	92.1642	90.991	86.2745	107.212	96.7611	98.2301	103.644	87.1287	95.7487
	20	104.977	94.9612	97.482	97.2549	100.394	98.4314	93.9623	102.692	83.9216	99.2278	98.4	96.6387	107.009	100.909	92.3729	105.907	98.3264	101.282	95.539	100	89.3836	94.0075	88.1967	93.3579	97.5309	98.3193	94.5525	90.5594	96.8992	86.6907	92.8328	97.7612	92.7928	87.0588	109.135	99.1903	101.327	104.858	94.0594	98.346
	21	105.882	95.3488	97.1223	99.6078	98.0315	100.784	93.9623	105.385	81.1765	99.2278	96.8	102.521	104.673	98.6364	93.2203	107.173	97.9079	100.855	95.1673	102.752	90.411	94.382	87.8688	92.9889	99.5885	101.26	96.4981	90.5594	97.2868	88.8489	92.8328	95.5224	90.991	88.2353	108.173	97.9757	92.9203	101.215	95.5446	96.4364
	22	104.072	95.7364	96.7626	98.0392	99.6063	100	97.3585	103.462	87.451	99.6139	98.4	101.681	101.869	100	93.2203	107.173	98.7448	101.282	95.539	103.67	89.0411	95.5056	87.2131	93.3579	100.412	100.42	94.5525	91.2587	98.4496	89.2086	92.8328	95.1492	96.8469	91.3726	107.692	96.3563	96.4602	102.024	98.5148	98.4668
	23	100.905	95.7364	98.2014	97.6471	98.4252	101.177	91.6981	104.231	95.6863	100.386	96.8	105.462	105.608	98.1818	94.9153	106.751	100	102.564	95.1673	105.046	89.0411	95.1311	87.8688	92.6199	98.3539	99.5798	96.4981	91.958	96.8992	89.2086	92.4915	95.5224	98.1982	90.1961	108.654	93.5223	93.8053	101.215	97.0297	97.5171
	24	100.905	95.3488	96.0432	98.4314	98.4252	99.2157	94.717	104.231	97.6471	97.6834	97.2	102.521	103.738	95.9091	92.3729	107.173	100.837	102.564	95.1673	104.128	89.0411	94.0075	87.2131	90.7749	96.2963	99.1597	95.7198	90.5594	96.5116	85.9712	92.1502	92.1642	96.3964	90.9804	107.692	93.9271	92.9203	102.429	97.5247	97.4101
	25	100.905	98.4496	100	96.8628	98.0315	100.784	92.0755	104.615	99.2157	98.8417	98	102.941	100.935	102.727	94.0678	105.907	98.7448	102.137	97.3978	105.046	90.411	92.8839	88.5246	91.8819	96.2963	98.7395	98.0545	87.0629	97.6744	84.8921	90.4437	94.7761	95.9459	89.8039	107.212	95.5466	94.2478	103.239	100	97.9992
	26	102.715	96.8992	99.6403	97.6471	96.8504	98.8235	96.9811	107.692	96.0784	100	97.2	102.941	101.869	104.091	91.5254	106.751	98.7448	104.701	95.9108	102.294	90.0685	93.633	86.2295	91.5129	96.7078	100.42	98.0545	89.5105	95.3488	83.4532	91.1263	93.6567	90.991	90.9804	108.654	95.1417	94.2478	103.644	100.495	97.7362
	27	103.62	94.5736	101.439	100	99.6063	100.392	95.8491	110	86.2745	100.386	96	96.6387	107.009	104.546	95.339	110.127	98.3264	104.701	96.2825	103.67	90.0685	93.633	88.1967	92.6199	98.7654	101.681	98.8327	89.8601	98.062	84.1727	91.4676	96.6418	87.3874	90.9804	109.135	95.1417	94.2478	104.858	100.495	97.4636
	28	98.19	96.5116	103.597	100	103.543	100	95.0943	106.538	84.7059	96.5251	97.6	102.941	105.608	104.091	91.5254	109.705	98.7448	105.556	97.026	103.67	90.7534	93.2584	89.5082	92.2509	96.7078	101.681	97.6654	90.2098	94.5736	83.813	93.1741	94.403	88.7387	89.8039	107.692	92.3077	97.7876	105.263	100	97.3705
	29	98.6425	99.2248	100	100	101.575	100.392	98.8679	106.154	78.8235	98.0695	95.6	105.462	102.804	104.546	90.678	109.705	99.5816	108.12	95.9108	102.752	90.411	93.633	88.8525	93.3579	95.8848	100	97.6654	90.2098	96.5116	86.3309	93.1741	94.7761	91.8919	92.1569	107.212	92.7125	95.5752	105.263	99.0099	97.6887
	30	97.2851	99.6124	99.6403	100.392	103.937	100	96.6038	103.462	83.9216	103.089	94	107.143	100.467	97.2727	94.0678	112.236	102.51	108.974	99.6282	104.587	91.4383	94.0075	89.5082	94.465	98.7654	100.84	98.0545	90.2098	96.5116	86.3309	92.8328	94.7761	98.6487	92.1569	109.615	94.7368	98.2301	108.097	99.0099	100.071
AUC
Sedentary EAE	Exercise EAE
2594.18	2865.61
2697	2733.33
2513.77	2786.33
2659.41	2748.63
2809.05	2812.2
2861.34	2812.16
2694.94	2691.7
2612.59	2936.92
2777.13	2378.82
2498.2	2667.57
2661.09	2588.4
2717.16	2697.48
2446.85	2714.49
2387.84	2614.55
2780.77	2472.46
2551.42	2821.94
2610.18	2633.89
2740.08	2718.38
2585.15	2555.76
2535.5	2690.83
Mann Whitney test
P value	0.1081

## Sheet: EDFig1e
Maximum Score	Sedentary	Exercise
	2.25	1
	1.75	2.25
	2.25	1.25
	1.25	1
	2	1.25
	1.5	2
	3	1.75
	1.5	1.25
	1.5	3
	3.25	2.5
	2.5	2
	2	2.5
	3	2.75
	3.5	3
	2.5	2.75
	2.25	1
	2	2.25
	2	2.75
	3	2.25
	2.61	3
Mann Whitney test
P value	0.6448

## Sheet: EDFig1f
Parametrial fat (%)	Sedentary	Exercise
	1.2355	0.817521
	1.06119	0.77617
	1.06959	0.897854
	1.14115	0.97533
	1.15112	0.449597
	1.02559	0.613333
	1.04233	0.886307
	1.50726	1.11435
Unpaired t test
P value	0.0026

## Sheet: EDFig1g
% of SDH positive cells	Sedentary	Exercise
	33.4	58.9
	35.6	49.2
	37.9	60.3
	27.4	61.6
	39	64.1
	38.4	65.9
	42.5	71.1
Unpaired t test
P value	<0,0001

## Sheet: EDFig1h
Weight (%)	Day after immunization	Exercise Fndc5 KO								Sedentary Fndc5 KO
	0	100	100	100	100	100	100	100	100	100	100	100	100	100	100	100
	2	102.174	100.442	102.966	100.939	100	102.222	102.203	102.844	100	100.467	100	100	100	95.1542	97.7273
	4	100	101.77	102.119	99.061	98.6487	101.333	100.441	100	103.057	99.5327	97.6636	100	102.273	95.5947	98.1818
	6	103.913	104.867	102.966	105.634	102.703	104.889	103.084	105.213	105.677	103.271	102.336	104.167	105.909	99.5595	102.273
	7	105.217	104.425	105.508	107.512	103.604	104.444	102.643	105.687	107.424	105.608	103.738	106.019	107.727	101.762	103.636
	8	104.348	107.965	106.356	110.798	107.207	105.778	102.643	104.739	108.297	105.608	105.14	106.481	104.546	102.643	103.636
	9	106.957	105.752	105.508	106.103	105.856	105.333	101.322	105.213	110.044	103.738	105.14	93.9815	106.818	101.762	105
	10	107.826	98.2301	104.237	110.798	109.009	105.778	102.643	106.161	108.734	106.542	106.542	95.3704	103.182	101.762	106.364
	11	107.391	86.2832	90.2542	110.329	104.955	92.4444	105.727	107.583	101.747	106.542	103.738	91.2037	90.9091	100.441	107.273
	12	105.652	86.7257	86.0169	108.92	91.4414	86.6667	104.846	106.635	91.7031	106.075	96.729	92.5926	86.8182	92.0705	105.909
	13	102.609	90.708	85.1695	92.0188	85.1351	85.3333	106.167	96.6825	97.8166	105.608	88.3178	94.4444	89.0909	85.022	93.1818
	14	91.3043	102.212	85.1695	103.756	86.4865	91.5556	105.286	91.4692	96.9432	107.944	85.514	100	91.8182	87.6652	95
	15	88.2609	98.6726	91.5254	110.329	88.7387	94.2222	100	90.5213	93.0131	109.813	85.0467	103.241	90	87.2247	91.3636
	16	86.087	98.2301	95.7627	107.042	87.3874	95.5556	93.8326	88.6256	90.8297	107.944	83.6449	104.63	90.9091	84.141	84.5455
	17	87.8261	92.0354	93.2203	112.676	84.2342	96.4444	89.8678	93.8389	93.0131	101.869	96.2617	105.093	90.4545	84.5815	89.5455
	18	86.5217	92.9203	88.5593	109.39	88.2883	95.1111	86.3436	100.948	89.9563	99.0654	87.3832	102.315	92.7273	85.9031	85
	19	101.739	93.3628	83.8983	103.756	93.2432	98.2222	92.511	101.422	90.8297	100	74.2991	106.019	93.6364	91.1894	86.8182
	20	99.1304	95.5752	83.8983	91.5493	93.2432	100	93.8326	95.7346	93.8865	99.0654	95.0206	103.241	96.3636	90.7489	86.8182
	21	101.739	101.327	91.9492	93.4272	97.7477	100.444	99.1189	100	96.5066	99.5327	95.8349	108.333	88.1818	94.2731	88.1818
	22	99.5652	100.442	92.3729	92.4883	98.6487	101.333	100	97.1564	97.8166	100.467	97.1045	106.944	90.4545	96.0352	90.9091
	23	97.3913	100.442	93.6441	97.6526	97.7477	100	104.405	93.8389	98.69	99.0654	97.0959	107.407	92.2727	95.5947	89.5455
	24	100.87	100.442	96.6102	104.225	100.451	104	103.084	85.782	95.1965	97.6636	96.5616	104.167	97.7273	97.7974	86.8182
	25	93.0435	100	92.7966	107.042	96.8469	100.444	99.5595	87.6777	87.3362	98.1308	92.3721	100.926	89.5455	96.4758	81.8182
	26	90	100.442	93.2203	107.981	96.3964	95.5556	100	88.6256	90.393	97.1963	93.6409	101.389	93.6364	95.5947	83.6364
	27	88.2609	100.885	91.1017	103.756	96.3964	96.4444	98.2379	87.2038	89.9563	99.0654	95.1685	103.241	97.2727	96.4758	85
	28	90.4348	103.54	97.0339	103.286	95.4955	100	99.5595	89.0995	95.6332	102.804	96.3524	104.167	87.7273	98.2379	89.5455
	29	90	99.115	97.4576	101.878	89.1892	94.6667	100	92.891	98.69	101.869	95.4242	100	90.4545	94.7137	86.8182
	30	89.1304	101.327	99.5763	95.7746	85.1351	95.5556	98.6784	92.4171	99.1266	99.0654	93.7919	93.0556	89.5455	95.5947	86.3636
	31	91.7391	102.655	102.119	101.878	78.8288	96.8889	100	93.3649	97.8166	98.5981	92.3631	93.5185	84.5455	95.1542	84.5455
	32	96.5217	103.982	98.3051	107.042	78.8288	99.5556	100.441	90.9953	95.6332	103.738	94.5833	93.9815	90.4545	98.2379	85.4545
		2915.65	2974.78	2859.32	3107.04	2841.89	2950.22	2996.48	2902.37	2925.76	3065.89	2856.81	3025.93	2835	2841.41	2780.91
AUC
Exercise Fndc5 KO	Sedentary Fndc5 KO
2915.65	2925.76
2974.78	3065.89
2859.32	2856.81
3107.04	3025.93
2841.89	2835
2950.22	2841.41
2996.48	2780.91
2902.37
Mann Whitney test
P value	0.3357

## Sheet: EDFig1i
Maximum score	Sedentary EAE	Exercise EAE
	3	3.5
	3.25	2.75
	3.08333	3
	2.5	2.5
	3.5	3.5
	2.75	3.5
	3.5	3.25
		3.5
Unpaired t test
P value	0.6099
