# Supplementary material for: The exercise hormone irisin has neuroprotective effects in a mouse model of multiple sclerosis
Source: Nat Metab. 2026 May 21;8(5):1051–66. doi: 10.1038/s42255-026-01527-7 (PMC13218937; doi:10.1038/s42255-026-01527-7)
Supplement: Supplementary file 15 — Numerical source data and statistical details for Extended Data Fig. 2. [file 42255_2026_1527_MOESM15_ESM.xlsx]

## Sheet: EDFig2a
Maximum Score	AAV8-GFP	AAV8-Irisin
	3.25	2.5
	3.25	2.5
	3.5	3.5
	2.25	3.5
	2.5	2.75
	3	1.25
	3.5	3.25
	3.5	2.75
	3.5	3.5
	3.5	3.5
	3.5	3.5
	3.5	3.5
	3.5	3.5
	3.5	3.5
	3.5	3.5
	3.5	3.5
	3.5	3.5
	3.5	3.5
	3.5	3.5
	3.5	2.25
	3.5	3.5
Mann Whitney test
P value	0.382

## Sheet: EDFig2b
Weight (%)	Day after immunization	GFP																					Irisin
	3	100	100	100	100	100	100	100	100	100	100	100	100	100	100	100	100	100	100	100	100	100	100	100	100	100	100	100	100	100	100	100	100	100	100	100	100	100	100	100	100	100	100
	6	108.911	103.109	106.349	105.325	104.651	95.8333	102.105	100.5	104.737	101.5	108.333	104.737	106.111	98.9474	109.444	106	104.286	102.778	105.263	103.809	96.6667	105.405	105.525	103.96	107.895	104.787	106.915	101.124	107.059	99	104.737	100	99.5	98.8889	102.222	107.368	103.5	110	101.053	105.882	106	107.895
	7	108.911	106.736	108.995	110.651	110.465	86.1111	101.053	103	104.21	103.5	111.111	107.368	107.222	101.053	109.444	106	104.762	105.556	105.79	105.714	98.8889	105.946	109.392	100.495	106.842	105.319	110.638	92.6966	107.647	101	105.79	101.667	100	100.556	103.333	108.947	103.5	110	102.632	105.882	107.5	107.895
	8	109.406	107.254	110.582	111.243	104.651	81.9444	102.105	105	101.579	102	111.667	107.368	109.444	101.053	108.333	105.5	106.191	105.556	106.842	105.714	98.3333	103.784	108.287	101.98	99.4737	103.192	109.043	92.6966	107.059	101.5	108.947	106.111	99.5	102.778	102.778	108.421	102.5	109.444	102.632	108.235	108.5	106.842
	9	111.386	109.326	110.053	111.834	108.139	81.0185	102.632	101.5	103.684	105	110.556	104.21	106.667	99.4737	107.778	104	106.191	103.333	105.79	102.381	96.6667	103.784	107.735	101.485	94.2105	104.255	110.638	93.8202	107.647	100.5	104.737	104.444	100	101.111	104.444	108.421	101.5	109.444	100	106.471	107.5	103.684
	10	113.861	110.363	101.058	114.201	111.628	79.1667	100	102	101.053	103.5	107.778	103.684	106.667	98.9474	105.556	104	107.143	104.444	105.263	104.286	95.5556	98.3784	101.657	106.436	90.5263	102.128	110.638	97.191	105.294	102	106.316	105	99	98.8889	102.222	106.842	100	108.333	100	107.059	106	103.684
	11	100.99	106.736	91.5344	112.426	107.558	80.5556	99.4737	101	101.053	103	107.222	103.158	106.111	99.4737	107.222	104	107.619	105	102.632	105.714	89.4444	90.2703	92.2652	97.0297	83.6842	92.0213	111.702	98.8764	93.5294	101	106.316	104.444	99	100	101.667	106.316	98.5	108.333	100	107.647	106	102.632
	12	90.099	96.8912	89.418	115.976	113.372	84.7222	93.1579	93	98.9474	95.5	101.667	98.421	101.111	92.1053	97.2222	97	97.1429	93.8889	97.8947	97.1429	82.2222	94.0541	89.5028	77.7228	93.6842	87.766	112.766	103.371	89.4118	96	98.9474	95	93	93.3333	94.4444	101.053	93	102.222	92.6316	98.8235	101	100
	13	92.0792	90.6736	87.3016	115.976	113.372	90.7407	100.526	101.5	100	95.5	103.333	107.895	98.8889	97.8947	96.1111	104	98.0952	103.889	107.368	89.5238	81.1111	94.5946	90.6077	78.2178	91.579	94.2884	111.702	104.494	88.8235	102	103.684	103.333	99.5	95.5556	102.778	107.895	88	94.4444	101.579	105.882	108.5	106.316
	14	95.5446	84.9741	80.4233	111.834	112.209	90.7407	102.105	99.5	101.579	91	95	108.947	95	94.2105	90.5556	106.5	92.8571	98.8889	99.4737	85.2381	77.7778	98.3784	97.7901	79.2079	88.9474	96.4254	113.298	106.18	91.1765	97	93.6842	95.5556	98.5	92.7778	102.222	102.105	82	92.2222	102.105	111.765	111.5	106.842
	15	96.0396	82.3834	83.0688	116.568	113.954	84.7222	102.105	92.5	100	86.5	93.8889	105.263	89.4444	91.579	86.6667	109.5	91.4286	91.1111	94.7368	84.2857	77.7778	102.162	102.21	86.1386	89.4737	99.6119	115.957	108.989	92.3529	94	88.421	91.1111	93.5	91.1111	103.333	97.3684	78	94.4444	103.158	114.706	106.5	107.368
	16	98.0198	80.3109	83.5979	110.651	116.279	86.5741	104.737	94.5	97.8947	86.5	90.5556	100	83.3333	91.579	86.1111	109.5	91.4286	92.2222	91.0526	84.7619	77.7778	105.405	108.287	86.1386	91.0526	101.806	111.702	111.236	98.8235	91	85.2632	90.5556	90	88.8889	103.889	94.7368	78	87.7778	105.263	115.294	109.5	107.895
	17	94.0594	81.8653	85.7143	111.243	113.954	89.3518	102.105	84	90.5263	81	92.7778	93.6842	110	86.3158	83.3333	109.5	90	83.3333	87.8947	82.3809	75.5556	104.324	111.602	83.1683	92.6316	102.829	111.702	114.607	101.765	87.5	81.579	85	84	82.7778	95	90	78.5	96.1111	100	102.353	104	103.684
	18	99.0099	82.9016	88.3598	109.468	109.884	95.3704	100	79.5	92.1053	83.5	88.3333	88.9474	83.8889	88.421	79.4444	103	92.8571	82.2222	87.8947	87.6191	80.5556	103.243	113.26	88.6139	98.421	104.844	111.702	115.73	102.941	84.5	83.6842	88.3333	83	82.2222	92.2222	88.9474	82.5	93.3333	97.8947	98.8235	104.5	102.632
	19	99.5049	83.9378	93.1217	109.468	104.07	94.9074	92.6316	76.5	87.8947	82.5	91.6667	87.8947	87.2222	92.1053	80.5556	106	91.4286	79.4444	88.9474	88.0952	80.5556	105.946	112.155	90.5941	100.526	107.571	116.489	120.225	107.059	85.5	85.7895	84.4444	83	82.7778	86.6667	88.421	83	93.3333	98.421	95.2941	103	95.2632
	20	101.98	88.0829	93.6508	108.876	104.07	97.2222	88.421	84.5	86.3158	81	95.5556	87.8947	89.4444	90.5263	84.4444	98	95.7143	80.5556	88.9474	89.0476	84.4444	107.568	108.84	94.0594	103.684	108.362	117.021	118.539	108.823	79	86.3158	87.2222	83	83.3333	85.5556	93.1579	90	96.1111	99.4737	90	99	91.0526
	21	102.475	91.1917	96.2963	112.426	102.907	95.3704	85.7895	83	86.8421	88	93.8889	86.8421	88.3333	93.6842	83.8889	96.5	94.7619	80.5556	87.3684	89.5238	88.3333	108.649	109.945	96.0396	101.579	108.728	118.085	117.978	108.823	77	83.6842	87.2222	84	84.4444	85.5556	90	90	98.3333	101.053	86.4706	97	87.8947
	22	106.436	93.7824	94.709	111.834	105.814	93.9815	85.7895	86.5	91.0526	90	96.6667	88.9474	90	97.8947	86.6667	96	96.1905	82.2222	86.8421	86.1905	90.5556	105.405	111.05	94.5545	103.684	108.78	117.021	117.978	111.765	80.5	87.8947	88.8889	84.5	88.3333	89.4444	90	88.5	100.556	100.526	87.6471	97.5	88.421
	23	106.931	93.7824	96.2963	114.201	109.302	95.3704	85.7895	84.5	90.5263	93	100.556	86.8421	90	96.3158	87.7778	93	95.2381	83.8889	88.421	94.7619	87.2222	107.027	113.26	95.5446	103.684	110.037	118.085	118.539	114.118	82.5	89.4737	91.1111	85.5	87.7778	88.3333	91.0526	89	101.667	100.526	91.1765	99.5	88.9474
	24	107.426	91.7098	98.4127	114.793	112.209	98.1482	87.8947	83	89.4737	93.5	102.778	88.9474	89.4444	98.421	90	86.5	92.3809	86.1111	87.3684	98.0952	88.3333	107.568	111.05	96.5346	107.368	110.6	118.617	122.472	110.588	87.5	90.5263	94.4444	87	90	88.8889	92.1053	88	102.778	100.526	94.1176	103.5	92.1053
	25	106.931	94.8187	101.587	114.201	109.302	98.6111	90.5263	88	91.0526	92.5	106.111	94.7368	91.6667	97.3684	92.2222	90.5	94.7619	85.5556	91.0526	88.0952	91.1111	109.189	113.26	97.0297	108.421	111.652	122.34	121.91	109.412	92	91.0526	98.3333	89	91.1111	91.1111	92.1053	91	102.222	100.526	95.8824	104	96.8421
	26	106.931	94.8187	101.587	114.793	112.791	96.7593	87.3684	92	88.421	85	106.667	95.7895	88.3333	94.7368	95.5556	86	95.2381	84.4444	89.4737	76.1905	91.1111	111.892	111.602	99.0099	108.421	112.014	123.404	117.416	112.353	91.5	95.2632	95	90.5	89.4444	91.1111	92.6316	93.5	101.667	102.632	95.2941	106	101.053
	27	102.475	94.8187	104.233	117.16	113.954	96.7593	85.2632	91	85.2632	83	106.111	89.4737	82.2222	94.2105	95	91.5	96.6667	87.7778	84.7368	71.9048	91.6667	112.973	113.26	101.98	105.79	112.623	122.34	119.663	112.353	91	89.4737	91.6667	87	91.1111	92.7778	86.8421	91	101.667	101.053	90	103.5	97.3684
	28	101.98	97.9275	101.058	118.935	118.023	99.537	82.1053	87	85.2632	86	100	87.8947	82.7778	96.8421	93.3333	94.5	96.1905	90	86.8421	75.2381	96.1111	112.432	114.917	100.495	107.368	113.36	123.404	120.787	114.118	87	86.8421	91.6667	82	91.6667	92.2222	83.1579	91.5	102.222	102.105	90	102.5	100.526
	29	106.931	96.3731	102.645	116.568	119.186	98.1482	78.9474	88.5	87.8947	83	96.1111	89.4737	81.1111	98.421	81.6667	95	90.4762	88.8889	92.6316	72.8571	93.8889	112.432	114.365	104.951	108.421	113.82	123.404	120.225	112.941	81.5	88.421	91.1111	81.5	84.4444	86.6667	89.4737	88.5	105.556	102.632	88.2353	100	100
	30	106.436	97.4093	104.762	116.568	119.186	106.481	83.1579	90	91.0526	84.5	101.111	90.5263	84.4444	100.526	82.2222	97.5	83.8095	88.3333	94.7368	74.7619	95	112.432	113.26	102.97	112.632	115.01	126.064	123.596	114.118	83.5	85.2632	88.8889	80	78.8889	87.7778	90.5263	81	101.667	107.895	90	100	95.7895
	31	105.445	98.9637	104.762	112.426	118.605	98.1482	84.7368	91	94.7368	86	103.333	92.6316	87.7778	101.579	84.4444	97.5	87.6191	88.3333	94.7368	78.5714	93.8889	109.189	112.155	104.951	112.105	114.412	127.66	122.472	112.353	83	84.2105	85	83.5	73.8889	89.4444	94.2105	81.5	105	110.526	95.2941	104	93.6842
	32	105.445	94.8187	106.349	122.485	119.767	107.87	90	86	96.3158	87.5	105	93.1579	93.8889	101.053	85	100	90.4762	86.1111	95.2632	83.8095	90	102.162	117.127	112.871	113.684	115.9	127.128	123.034	115.294	81	83.1579	84.4444	85	78.3333	88.3333	95.7895	79	103.333	111.053	98.2353	105	94.2105
	33	110.891	94.8187	106.349	120.118	118.605	106.019	88.9474	85	93.6842	87.5	102.222	92.6316	94.4444	102.632	86.1111	98	96.6667	85	95.2632	84.2857	90	101.081	120.442	114.356	114.737	115.296	125	119.101	112.353	81	84.2105	87.7778	88	82.7778	92.2222	93.6842	84	102.778	110	100.588	107.5	96.8421
	34	110.396	95.3368	110.053	120.71	122.674	94.4444	85.7895	81	96.8421	87	103.889	94.2105	96.6667	101.053	87.7778	96.5	97.1429	82.7778	95.7895	85.7143	86.6667	100.54	122.099	119.802	118.947	118.025	127.128	124.719	112.941	82	89.4737	89.4444	87	82.2222	92.7778	96.8421	85.5	92.7778	102.105	101.765	105	94.7368
	35	110.891	98.4456	114.815	123.077	122.093	96.2963	89.4737	83.5	97.8947	85	106.111	94.2105	97.2222	106.842	88.8889	95.5	99.5238	86.6667	98.421	90	87.7778	105.405	119.889	117.327	120	119.503	128.191	128.652	117.059	86.5	90.5263	92.2222	89.5	91.6667	95	97.3684	86	87.7778	104.21	102.941	109	99.4737
	36	115.842	102.073	116.402	126.627	125.581	99.0741	87.8947	87	96.3158	86	106.111	94.2105	96.6667	102.632	86.6667	97.5	100.952	84.4444	97.3684	90.4762	88.3333	111.351	119.337	123.267	114.21	121.612	129.787	129.214	124.118	88	85.7895	92.7778	89.5	90	93.3333	97.8947	91	87.7778	101.053	102.941	110	101.579
	37	116.337	99.4819	112.698	125.444	126.744	98.1482	88.9474	87	90.5263	84.5	108.333	95.7895	96.6667	96.8421	93.3333	101.5	102.381	85.5556	100.526	91.9048	90	110.27	116.575	125.743	117.895	121.615	129.255	129.214	122.353	90.5	88.421	91.1111	91	91.6667	93.3333	100	93.5	86.6667	103.158	104.118	109.5	98.9474
	38	116.832	100	113.757	126.035	126.163	98.6111	89.4737	95.5	86.8421	85.5	106.667	95.2632	95	93.6842	93.3333	100	100.476	85.5556	97.3684	87.1429	92.2222	111.892	127.072	123.267	123.684	124.168	128.191	129.775	125.294	91	92.1053	87.7778	93.5	92.7778	92.7778	98.9474	94.5	85	100.526	104.118	109.5	101.053
AUC
GFP	Irisin
3466.83	3575.14
3146.11	3739.78
3300	3405.94
3804.14	3535.26
3751.16	3682.36
3096.76	4017.02
3051.05	3886.52
2988	3671.76
3111.58	3058.5
2969	3130
3361.11	3171.11
3161.05	3062.5
3107.22	3055.56
3198.42	3213.89
3026.11	3282.63
3286	3049.5
3188.09	3375
2974.44	3468.95
3140	3392.94
2935.24	3562
2925.56	3383.16
Mann Whitney test
P value	0.0067

## Sheet: EDFig2c
CHAT+ cells/mm^2	AAV8-GFP	AAV8-Irisin
	101.021	116.924
	55.528	100.582
	111.6	159.084
	62.3218	114.372
	75.5699	107.887
	77.1272	86.5596
	87.4319	136.266
	113.119	99.8029
	85.9178	121.891
	99.7995	162.176
	108.047
Unpaired t test
P value	0.0043

## Sheet: EDFig2d
IBA1+ area in non-lesions (%)	AAV8-GFP	AAV8-Irisin		IBA1+ area in lesions (%)	AAV8-GFP	AAV8-Irisin
	8.52518	5.96767			22.727	26.1552
	25.5263	6.98189			48.1373	20.9367
	10.8651	12.0207			30.7376	39.9164
	4.43185	5.77106			20.9048	19.0507
	18.3996	8.02595			55.5645	32.2113
	7.88814	9.74613			27.1877	27.1374
	10.5702	11.6902			48.5569	37.9823
	10.666	8.28812			40.4817	35.1677
	13.2039	6.46497			35.3799	18.2105
	13.8681	5.60417			43.8406	28.7224
	10.5675				37.8676
Unpaired t test				Unpaired t test
P value	0.0441			P value	0.0512

## Sheet: EDFig2e
GFAP+ cells/mm^2	AAV8-GFP	AAV8-Irisin		GFAP+ cell size (μm^2)	AAV8-GFP	AAV8-Irisin
	1412.89	1794.16			103.172	90.644
	1884.04	1759.65			93.7843	96.0067
	1451.92	1397.35			90.0538	86.2053
	1733.23	1588.15			89.1585	77.8525
	1151.14	1448.95			89.0541	92.3021
	1010.98	1554.14			91.4569	93.6726
	1041.27	1327.58			84.7169	86.0853
	1293.36	990.258			91.127	87.988
	1095.18	1033.6			92.8032	88.724
	910.753	1450.55			91.9901	92.6055
	1174.84
Unpaired t test				Unpaired t test
P value	0.2585			P value	0.2695

## Sheet: EDFig2f
LFB negative area (%)	AAV8-GFP	AAV8-Irisin
	44.1566	24.1158
	50.222	27.9316
	25.031	34.1542
	24.1568	34.7644
	22.7373	26.9252
	18.8656	18.302
	32.9883	21.182
	23.3377	23.6416
	12.004	20.886
	25.1617	16.819
	22.5695
Unpaired t test
P value	0.5336

## Sheet: EDFig2g
MBP negative area (%)	AAV8-GFP	AAV8-Irisin
	39.2873	18.1934
	36.0491	39.4558
	49.2073	22.9589
	9.5807	21.0854
	50.2913	55.0359
	37.512	39.3815
	18.2235	21.4708
	21.2778	18.2333
	13.3597	21.0403
	21.0835	26.3876
	20.7707
Unpaired t test
P value	0.9376

## Sheet: EDFig2h
Inflammatory H.E. lesions	AAV8-GFP	AAV8-Irisin		Inflammatory H.E. lesion size (μm)	AAV8-GFP	AAV8-Irisin		Inflammatory H.E. lesion area (μm^2)	AAV8-GFP	AAV8-Irisin
	3.75	4			1197.52	961.858			13255.6	3847.4
	5.5	2.375			1496.25	1135.25			6352.2	2677.7
	2.125	2.875			1120.65	886.804			3487	2651.2
	1.333	1.625			1157.45	1473.33			1536.3	2892
	4	1.375			434.745	1461.44			5410.8	2654.5
	1.5	3			1178.92	1014.05			899	3426.4
	1.125	1.625			1323.06	2547.46			1418.2	3510.3
	2.125	2.333			1111.32	955.354			2450.8	899
	2	1			1161.97	2402.81			1736.5	3719.7
	1.375	1.167				1954.34			3260.6	2374.3
	3.667								4316.1
Unpaired t test				Unpaired t test				Unpaired t test
P value	0.406			P value	0.142			P value	0.3298

## Sheet: EDFig2i
CD3+ cells/mm^2	AAV8-GFP	AAV8-Irisin		CD3+ cells in lesion/mm^2	AAV8-GFP	AAV8-Irisin		CD3+ cells in non-lesion/mm^2	AAV8-GFP	AAV8-Irisin
	41.79	43.26			514.469	920.358			36.3025	33.58
	49.25	43.34			864.161	948.4			42.1437	35.1525
	22.24	51.2			363.355	503.954			20.33	48.5525
	75.21	31.91			802.048	747.753			73.3962	28.0512
	39.61	31.43			618.497	811.077			29.265	29.6788
	22.65	34.28			801.095	140.333			21.5987	32.8983
	30.23	38.19			546.881	411.474			28.355	25.4133
	44.2	28.82			631.886	473.317			42.8475	23.9817
	38.3	16.62			476.165	577.832			36.655	15.0755
	27.73	24.25			452.93	367.238			22.0133	23.4617
					568.632
Unpaired t test				Unpaired t test				Unpaired t test
P value	0.4268			P value	0.8871			P value	0.332

## Sheet: EDFig2j
CD3+ cells/mm^2	Healthy	Acute EAE
	0.145	4.855
	0.12	1.5
	0.025	1.625
	0.19	5.135
		3.07
		4.035
Unpaired t test
P value	0.0037

[truncated: 7 more sheets: EDFig2k, EDFig2l, EDFig2m, EDFig2n, EDFig2o, EDFig2p, EDFig2q]
