# Supplementary material for: The exercise hormone irisin has neuroprotective effects in a mouse model of multiple sclerosis
Source: Nat Metab. 2026 May 21;8(5):1051–66. doi: 10.1038/s42255-026-01527-7 (PMC13218937; doi:10.1038/s42255-026-01527-7)
Supplement: Supplementary file 16 — Numerical source data and statistical details for Extended Data Fig. 3. [file 42255_2026_1527_MOESM16_ESM.xlsx]

## Sheet: EDFig3b, 3c
see Supplementary Data 1

## Sheet: EDFig3d
Clinical score	Day after immunization	GFP													Irisin
	0	0					0	0	0	0										0	0	0	0	0
	1	0					0	0	0	0										0	0	0	0	0
	2	0					0	0	0	0										0	0	0	0	0
	3	0					0	0	0	0										0	0	0	0	0
	4	0					0	0	0	0										0	0	0	0	0
	5	0					0	0	0	0										0	0	0	0	0
	6	0	0	0	0	0	0	0	0	0	0	0	0	0	0	0.5	0	0.5	0	0	0	0	0	0	0	0	0
	7	0.5	0	0	0	0.5	0.5	0.5	0	0	0	0.5	0.5	0.5	0	0.5	0.5	0.5	0	0.5	0	0	0	0.5	0.5	0.5	0.5
	8	0	0	0	0.5	0.5	0.5	0.5	0	0.5	0.5	0.5	0	0.5	0.5	0.5	0	0.5	0	0.5	0	0.5	0	0.5	0	0	0.5
	9	0	0.5	0.5	0.5	0.5	0.5	0.5	0	0.5	1	0.5	0.5	0.5	0	0.5	0.5	0.5	0	0.5	0	0.5	0.5	0.5	0	0.5	0.5
	10	0	0	0.5	0	0.5	0.5	0.5	0	0.5	1	0.5	0.5	1	0	0.5	0.5	0	0	0.5	0	0.5	0.5	1	0.5	0.5	0.5
	11	0	0	0.5	0	0	1.25	0.5	0	0.5	1.25	0.5	0.5	1	0	0.5	0.5	0.5	0.5	0.5	0	1.25	0.5	1.25	0	0.5	0.5
	12	0.5	0	0.5	0.5	0	1.75	0.5	0	0.5	1.75	0.5	0	0.5	0	0.5	0.5	0.5	1.5	1.25	0.5	1.5	0.5	1.75	0	0	0.5
	13	1	0.5	0.5	0	1	3	1	0.5	0	2.75	0.5	0.5	0.5	0.5	1.25	0.5	0.5	2.75	2.75	1.25	2.75	1.25	2.75	0.5	0.5	0
	14	2	0	0.5	0	2.5	3.25	1.25	1	1	3	0	1	0.5	0	2.5	0	0.5	3	3	1.25	3.25	1.5	3	1	1	0.5
	15	2.75	0	1	0	3	3.25	2	1.25	2.5	3	1.25	1.5	0.5	0.5	3.5	0.5	1.25	3.25	3.25	2.5	3.25	2	3.25	1.25	1.5	1
	16	3	0.5	1	0	3.25	2.75	2.75	1.5	3	3.5	1.5	2.75	1.25	1	3.5	0	1.5	3.5	3	3.25	3.5	2	3.5	2.75	2.5	1.25
	17	2.75	1.25	1.5	1	3.5	2.75	2.25	2.5	2.75	3.5	2.5	2.75	1.5	1.5	3.5	1.5	3	3.5	2.75	3.25	3.5	2.25	3.5	3	2.75	1.75
		12.5	2.75	6.5	2.5	15.25	20	12.25	6.75	11.75	21.25	8.75	10.5	8.25	4	17.75	5	9.75	18	18.5	12	20.5	11	21.5	9.5	10.25	7.5
AUC
GFP	Irisin
12.5	4
2.75	17.75
6.5	5
2.5	9.75
15.25	18
20	18.5
12.25	12
6.75	20.5
11.75	11
21.25	21.5
8.75	9.5
10.5	10.25
8.25	7.5
Mann Whitney test
P value	0.4793

## Sheet: EDFig3e
Increase of irisin expression in % (log)	AAV8-GFP	AAV8-Irisin
	1.25077	223.762
	1.36634	70.807
	0.82778	141.859
	0.579074	211.105
	0.752268	126.66
	1.59916	13.0712
	0.441296	110.073
	1.1833	205.903
	0.414665	139.902
	1.57245	70.216
	1.17411	182.973
	1.00508	114.692
	0.8337	612.929
Unpaired t test
P value	0.0003

## Sheet: EDFig3f
Irisin FLAG (ng/ml)	AAV8-GFP	AAV8-Irisin
	0	5.77
	0	8.84
	0	8.01
	0	10.42
	0	3.46
	0	2.59
	0	10.18
	0	12.8
	0	5.8
	0	8.8
	0	15.1
	0	8.3
	0	20.9
Unpaired t test
P value	<0,0001

## Sheet: EDFig6h
IBA1+ area in non-lesions (%)	AAV8-GFP	AAV8-Irisin		IBA1+ area in lesions (%)	AAV8-GFP	AAV8-Irisin
	24.2422	19.8749			47.001	42.4113
	11.3479	26.5347			37.9018	39.7789
	15.1408	13.5687			36.094	35.0918
	13.1078	21.1559			27.3358	34.5129
	25.9025	11.7246			34.666	40.7696
Unpaired t test				Unpaired t test
P value	0.8803			P value	0.6027

## Sheet: EDFig3i
Inflammatory H.E. lesion size (μm)	AAV8-GFP	AAV8-Irisin		Inflammatory H.E. lesion area (μm^2)	AAV8-GFP	AAV8-Irisin
	4261.23	6923.1			18215.2	15966.2
	2408.91	2360.66			9634.6	12597.5
	3688.92	4358.38			18344	16988.1
	4631.7	4199.99			25979.6	23181.5
	5175.12	2871.34			25216.3	5691.67
Unpaired t test				Unpaired t test
P value	0.9085			P value	0.2971

## Sheet: EDFig3j
CD3+ cells in non-lesions (mm^2)	AAV8-GFP	AAV8-Irisin		CD3+ cells in lesions (mm^2)	AAV8-GFP	AAV8-Irisin
	281.572	76.885			1140.69	941.4
	63.37	321.31			1500.4	1583.1
	137.743	123.66			1168.94	549.385
	108.88	214.703			1010.35	1296.4
	183.27	179.153			648.16	2167.5
Unpaired t test				Unpaired t test
P value	0.628			P value	0.5078
