# Supplementary material for: The exercise hormone irisin has neuroprotective effects in a mouse model of multiple sclerosis
Source: Nat Metab. 2026 May 21;8(5):1051–66. doi: 10.1038/s42255-026-01527-7 (PMC13218937; doi:10.1038/s42255-026-01527-7)
Supplement: Supplementary file 17 — Numerical source data and statistical details for Extended Data Fig. 4. [file 42255_2026_1527_MOESM17_ESM.xlsx]

## Sheet: EDFig4b
Relative expression		SC-1 positive	SC-1 Negative
	Plp1	2.12121	100
	Olig2	1.08875	100
	Gfap	6.67206	100
	Slc1a3	3.62233	100
	Tmem119	4.0323	100
	Cx3cr1	1.74523	100
	Gad65	100	5.61623
	Rbfox3	100	5.34109
