# Supplementary material for: The exercise hormone irisin has neuroprotective effects in a mouse model of multiple sclerosis
Source: Nat Metab. 2026 May 21;8(5):1051–66. doi: 10.1038/s42255-026-01527-7 (PMC13218937; doi:10.1038/s42255-026-01527-7)
Supplement: Supplementary file 18 — Numerical source data and statistical details for Extended Data Fig. 5. [file 42255_2026_1527_MOESM18_ESM.xlsx]

## Sheet: EDFig5a
Synapses/motorneuron	AAV8-GFP	AAV8-Irisin			Synaptic contacts/motorneuron	AAV8-GFP	AAV8-Irisin
	10	22				11	29
	12	28				12	32
	7	19				7	28
	16	18				24	32
	11	8				13	10
	15	27				24	32
	5	32				5	47
	3	31				3	36
	6	25				10	41
	10	27				13	32
	15	18				22	21
	37	20				32	50
	26	15				19	38
	7	19				25	18
	27	3				7	30
Unpaired t test					Unpaired t test
P value	0.0381				P value	<0,0001
