# Supplementary material for: The exercise hormone irisin has neuroprotective effects in a mouse model of multiple sclerosis
Source: Nat Metab. 2026 May 21;8(5):1051–66. doi: 10.1038/s42255-026-01527-7 (PMC13218937; doi:10.1038/s42255-026-01527-7)
Supplement: Supplementary file 19 — Numerical source data and statistical details for Extended Data Fig. 6. [file 42255_2026_1527_MOESM19_ESM.xlsx]

## Sheet: EDFig6a
IR-his (ng/mg of protein)	WT PBS	WT IR-his	EAE PBS	EAE IR
	0	0.03	0	0.064
	0	0.037		0.052

## Sheet: EDFig6b
Rel. astrocytic irisin (MFI)	Healthy PBS	Healthy rec. Irisin	EAE PBS	EAE rec. Irisin
	0.907649	1.07077	1.58715	2.82755
	0.704314	0.994891	1.67205	2.13263
	0.988899	0.767715	1.27366	2.68731
	0.743346	0.936297	1.75376	2.92623
	1.1666	1.21347	1.77143	1.42396
	1.1498	1.43521	3.52679	1.59055
	1.17687	1.29619	2.64023	0.959204
	1.16252	1.66579	2.57464	0.861179
	0.638038
	1.51407
	0.847895
RM-Two-Way ANOVA summary
P value	0.0004
Šídák's multiple comparisons test
P value PBS - Rec. Irisin Healthy	0.7689
P value PBS - Rec. Irisin EAE	0.7938
